# Supplementary material for: Exploring Bird Gut Microbiota Through Opportunistic Fecal Sampling: Ecological and Evolutionary Perspectives
Source: Ecol Evol. 2025 Apr 14;15(4):e71291. doi: 10.1002/ece3.71291 (PMC11995298; doi:10.1002/ece3.71291)
Supplement: Supplementary file 2 — Table S1. Bacterial taxa composition of the mock community (CPOS), their associated MOTUs in the bacterial dataset and a description of the negative controls. Table S2. Number of reads and MOTUs at each step of data processing and filtration using OBITools and the metabaR package, illustrating the progression from raw data to final filtered results. Table S3. Association between each fecal sample, its corresponding bird species and sampling site. Table S4. Taxa read counts retrieved after the last filtering step, along with their taxonomic assignment in each sample. [file ECE3-15-e71291-s002.xlsx]

## Sheet: Tab. S1
	CPOS				Negative controls
	Species (Mock community)		MOTU/Sequence_id		Code	Type of Negativ Control	Description
	Acinetobacter baumannii (ATCC 17978)		Bact03_00040		CEXT	DNA extraction control	500µl of DNA-free water that underwent the entire extraction protocol
	Bacillus pacificus (ATCC 10987)				TAER	Aerosol control	50µl of DNA-free water that left open under the laminar flow hood during the extraction process to detect airborne contamination
	Phocaeicola vulgatus (ATCC 8482)		Bact03_00047		CPCR	PCR control	2 µl of DNA-free water included in PCR reactions instead of DNA-containing samples
	Bifidobacterium adolescentis (ATCC 15703)	Bact03_00028			BLNK	Tag jump control	Empty well on the PCR plate to monitor the presence of unused tags
	Clostridium beijerinckii (ATCC 35702)		Bact03_00033
	Cutibacterium acnes (ATCC 11828)
	Deinococcus radiodurans (ATCC BAA-816)		Bact03_00154
	Enterococcus faecalis (ATCC 47077)		Bact03_00015
	Escherichia coli (ATCC 700926)		Bact03_00003
	Helicobacter pylori (ATCC 700392)		Bact03_00065
	Lactobacillus gasseri (ATCC 33323)		Bact03_00043
	Neisseria meningitidis (ATCC BAA-335)		Bact03_00073
	Porphyromonas gingivalis (ATCC 33277)		Bact03_00077
	Pseudomonas paraeruginosa (ATCC 9027)		Bact03_00076 ?
	Cereibacter sphaeroides (ATCC 17029)
	Schaalia odontolytica (ATCC 17982)		Bact03_00148
	Staphylococcus aureus (ATCC BAA-1556)		Bact03_00026 / Bact03_00030
	Staphylococcus epidermidis (ATCC 12228)		Bact03_00026
	Streptococcus agalactiae (ATCC BAA-611)		Bact03_00031
	Streptococcus mutans (ATCC 700610)		Bact03_00067

## Sheet: Tab. S2
		Library A		Library B		Library C
	Filtering step	Number of reads	Number of MOTUs	Number of reads	Number of MOTUs	Number of reads	Number of MOTUs
	Raw data	39364041		34785611		33112151
	Read alignment	38266387		33891594		32232282
	Assignment to a PCR replicate	29971489		26692461		25321286
	Sequence dereplication	29971489	7360456	26692461	6629421	25321286	6598397
	After concatenation of all three libraries:
		Number of reads	Number of MOTUs
	Concatenation of librairies	81985236	17911405
	Discarding of bad-quality sequences (undefined nucleotides), sequences shorter than the minimum amplicon length observed in silico, and sequences observed only once	66642896	2628420
	Clustering and discarding of low coverage MOTUs	64205622	13963
	Discarding of chimeras	63500458	11961
	Discarding of contaminants	62358597	11649
	Discarding of tag jumps	56052067	11649
	Discarding of low coverage PCR replicates	55955437	11649
	Discarding of MOTUs with a low coverage within a sample	53731134	3750
	All these numbers include negative and positive controls as well as bioinformatic blanks

## Sheet: Tab. S3
Sample	Bird_Species	Bird_Order	Bird_Family	Site
BOU_001	#N/A	#N/A	#N/A	BOU
BOU_002	Fulica atra	Gruiformes	Rallidae	BOU
BOU_004	Anas Platyrhynchos	Anseriformes	Anatidae	BOU
BOU_006	Fulica atra	Gruiformes	Rallidae	BOU
BOU_008	Fulica atra	Gruiformes	Rallidae	BOU
BOU_009	Columba palumbus	Colombiformes	Columbidae	BOU
BOU_011	Fulica atra	Gruiformes	Rallidae	BOU
BOU_015	Rallidae	Gruiformes	Rallidae	BOU
BOU_016	Fulica atra	Gruiformes	Rallidae	BOU
BOU_018	Fulica atra	Gruiformes	Rallidae	BOU
BOU_020	Columba palumbus	Colombiformes	Columbidae	BOU
BOU_021	Fulica atra	Gruiformes	Rallidae	BOU
BOU_024	Fulica atra	Gruiformes	Rallidae	BOU
BOU_026	Anas Platyrhynchos	Anseriformes	Anatidae	BOU
BOU_028	Columba palumbus	Colombiformes	Columbidae	BOU
BOU_029	Gallinula chloropus	Gruiformes	Rallidae	BOU
BOU_030	Fulica atra	Gruiformes	Rallidae	BOU
CLE_001	Fulica atra	Gruiformes	Rallidae	CLE
CLE_003	#N/A	#N/A	#N/A	CLE
CLE_004	Gallinula chloropus	Gruiformes	Rallidae	CLE
CLE_005	Columba palumbus	Colombiformes	Columbidae	CLE
CLE_006	Fulica atra	Gruiformes	Rallidae	CLE
CLE_011	Fulica atra	Gruiformes	Rallidae	CLE
CLE_013	Gallinula chloropus	Gruiformes	Rallidae	CLE
CLE_014	Gallinula chloropus	Gruiformes	Rallidae	CLE
CLE_015	Columba palumbus	Colombiformes	Columbidae	CLE
CLE_016	Ardea cinerea	Pelecaniformes	Ardeidae	CLE
CLE_018	Anas Platyrhynchos	Anseriformes	Anatidae	CLE
CLE_025	Fulica atra	Gruiformes	Rallidae	CLE
HAI_003	Phasianus colchicus	Galliformes	Phasianidae	HAI
HAI_004	Gallinago galinago	Charadriiformes	Scolopacidae	HAI
HAI_006	#N/A	#N/A	#N/A	HAI
HAI_008	Cygnus olor	Anseriformes	Anatidae	HAI
HAI_009	Turdidae	Passeriformes	Turdidae	HAI
HAI_013	Turdidae	Passeriformes	Turdidae	HAI
MAI_004	Turdidae	Passeriformes	Turdidae	MAI
MAI_007	Rallus aquaticus	Gruiformes	Rallidae	MAI
MAI_008	Ardea cinerea	Pelecaniformes	Ardeidae	MAI
MAI_010	Laridae	Charadriiformes	Laridae	MAI
MAI_012	Columba palumbus	Colombiformes	Columbidae	MAI
MAI_013	Fulica atra	Gruiformes	Rallidae	MAI
MAI_014	Cygnus olor	Anseriformes	Anatidae	MAI
MAI_016	Columba palumbus	Colombiformes	Columbidae	MAI
MAI_017	Anas Platyrhynchos	Anseriformes	Anatidae	MAI
MAI_019	Turdidae	Passeriformes	Turdidae	MAI
MAI_020	#N/A	#N/A	#N/A	MAI
MAI_023	Gallinula chloropus	Gruiformes	Rallidae	MAI
MAI_024	Fulica atra	Gruiformes	Rallidae	MAI
MAI_025	Fulica atra	Gruiformes	Rallidae	MAI
MOR_001	#N/A	#N/A	#N/A	MOR
MOR_006	Turdidae	Passeriformes	Turdidae	MOR
MOR_007	#N/A	#N/A	#N/A	MOR
MOR_009	Turdidae	Passeriformes	Turdidae	MOR
MOR_012	Phasianus colchicus	Galliformes	Phasianidae	MOR
MOR_013	Anser anser	Anseriformes	Anatidae	MOR
MOR_014	Cygnus olor	Anseriformes	Anatidae	MOR
MOR_015	Phasianus colchicus	Galliformes	Phasianidae	MOR
MOR_017	#N/A	#N/A	#N/A	MOR
MOR_018	Anser anser	Anseriformes	Anatidae	MOR
TIR_002	#N/A	#N/A	#N/A	TIR
TIR_004	#N/A	#N/A	#N/A	TIR
TIR_005	#N/A	#N/A	#N/A	TIR
TIR_006	#N/A	#N/A	#N/A	TIR
TIR_007	Ardea cinerea	Pelecaniformes	Ardeidae	TIR
TIR_008	Picus viridis	Piciformes	Picidae	TIR
TIR_009	#N/A	#N/A	#N/A	TIR
TIR_010	#N/A	#N/A	#N/A	TIR
TVA_001	#N/A	#N/A	#N/A	TVA
TVA_006	#N/A	#N/A	#N/A	TVA
TVA_012	Ardea cinerea	Pelecaniformes	Ardeidae	TVA
TVA_014	Anas Platyrhynchos	Anseriformes	Anatidae	TVA
TVA_016	Ardea cinerea	Pelecaniformes	Ardeidae	TVA
TVA_017	#N/A	#N/A	#N/A	TVA
TVA_024	Anas Platyrhynchos	Anseriformes	Anatidae	TVA

## Sheet: Tab. S4
Sequence_id	Best_identity	Phylum_name	Class_name	Order_name	Family_name	Genus_name	Species_name	Scientific_name	Taxid	Sequence	BLNK001	BLNK002	BLNK003	BOU_001	BOU_002	BOU_004	BOU_006	BOU_008	BOU_009	BOU_011	BOU_015	BOU_016	BOU_018	BOU_020	BOU_021	BOU_024	BOU_026	BOU_028	BOU_029	BOU_030	CEXTBOU	CEXTCLE	CEXTHAI	CEXTMOR	CEXTTIR	CEXTTVA	CLE_001	CLE_003	CLE_004	CLE_005	CLE_006	CLE_011	CLE_013	CLE_014	CLE_015	CLE_016	CLE_018	CLE_025	CPCR001
Bact03_00001	0.996063	Streptophyta	Magnoliopsida	#N/A	#N/A	#N/A	#N/A	Pentapetalae	1437201	tacagaggatgcaagcgttatccggaatgattgggcgtaaagcgtctgtaggtggctttttaagtccgccgtcaaatcccagggctcaaccctggacaggcggtggaaactaccaagctggagtacggtaggggcagagggaatttccggtggagcggtgaaatgcgtagagatcggaaagaacaccaacggcgaaagcactctgctgggccgacactgacactgagagacgaaagctaggggagcgaatggg	0	0	0	0	0	0	0	0	150109	191972	367912	133629	554126	407157	109892	406934	132114	408094	0	100939	0	0	0	0	0	0	152952	0	0	130594	0	579801	291651	90927	552288	91283	54662	80488	0
Bact03_00002	1	Firmicutes	Bacilli	Lactobacillales	Enterococcaceae	Catellicoccus	uncultured Catellicoccus sp.	uncultured Catellicoccus sp.	1052873	tacgtaggtggcaagcgttgtccggatttattgggcgtaaagcgagcgcaggcggtcttttaagtctgatgtgaaagcccacggcttaaccgtggagggtcattggaaactgggagacttgagtgcagaagaggaaagtggaactccatgtgtagcggtggaatgcgtagatatatggaagaacaccagtggcgaaggcggctttctggtctgtaactgacgctgaggctcgaaagcgtggggagcaaacagg	35742	0	0	216498	149542	146883	433037	304752	57812	68073	45451	32576	35787	0	302621	36557	46527	11768	75269	229314	0	0	0	0	0	128195	88956	19778	200948	0	75141	48309	169486	192453	59838	10409	90890	10352	0
Bact03_00003	0.996063	#N/A	#N/A	#N/A	#N/A	#N/A	#N/A	Bacteria	2	tacggagggtgcaagcgttaatcggaattactgggcgtaaagcgcacgcaggcggtttgttaagtcagatgtgaaatccccgggctcaacctgggaactgcatctgatactggcaagcttgagtctcgtagaggggggtagaattccaggtgtagcggtgaaatgcgtagagatctggaggaataccggtggcgaaggcggccccctggacgaagactgacgctcaggtgcgaaagcgtggggagcaaacagg	0	0	0	0	0	0	0	0	110922	0	0	0	0	36226	0	0	0	0	0	0	0	0	0	0	0	0	0	0	0	0	0	0	0	0	0	0	0	0	0
Bact03_00004	1	Proteobacteria	Gammaproteobacteria	Legionellales	Coxiellaceae	Rickettsiella	#N/A	Rickettsiella	59195	tacagagggtgcaagcgttaatcagaatgactgggcgtaaagggcgtgtaggtggttaattaggtttgatgtgaaatccccgggcttaacctgggaattgcgtcgaaaacggattaactcgagtgagatagagggttgtggaatttccggtgtagcggtgaaatgcgtagatatcggaaagaacatcagtggcgaaggcgacaacctggatcttaactgacactgaggcgcgaaggcgtggggagcaaacagg	0	0	9432	0	6247	0	0	10672	21154	185527	0	0	0	0	0	71637	9062	0	0	0	0	0	0	0	0	205778	0	0	0	0	0	0	0	0	0	0	0	0	4891
Bact03_00005	0.988095	#N/A	#N/A	#N/A	#N/A	#N/A	#N/A	Bacteria	2	tacgtatgtcgcaagcgttatccggatttattgggcgtaaagcgcgtctaggcggaaaagtaagtctgatgtgaaaatgcggggctcaactccgtattgcgttggaaactgcttttctagagtactggagaggtgggcggaactacaagtgtagaggtgaaattcgtagatatttgtaggaatgccgatggagaagtcagctcactggacagatactgacgctgaagcgcgaaagcgtggggagcaaacagg	18221	0	0	44934	256964	14971	96084	70399	13970	72401	23520	4670	8933	0	191436	48998	0	0	298806	21358	0	0	0	0	0	0	100358	8910	110422	9296	46695	22662	78082	56644	16280	0	14732	0	0
Bact03_00006	0.996047	Firmicutes	Bacilli	Lactobacillales	Lactobacillaceae	Ligilactobacillus	Ligilactobacillus agilis	Ligilactobacillus agilis	1601	tacgtaggtggcaagcgttgtccggatttattgggcgtaaagggaacgcaggcggtcctttaagtctgatgtgaaagccttcggcttaaccgaagaattgcattggaaactggaggacttgagtgcagaagaggagagtggaactccatgtgtagcggtgaaatgcgtagatatatggaagaacaccagtggcgaaagcggctctctggtctgtaactgacgctgaggttcgaaagtgtgggtagcaaacagg	11603	0	0	29025	25430	2457	0	0	15025	16933	10436	8350	15655	14543	2781	5423	15135	134967	17750	25520	5999	0	0	0	0	0	28055	10000	12161	226812	13938	13052	2429	0	2368	0	0	0	2781
Bact03_00007	1	Firmicutes	Bacilli	Lactobacillales	Lactobacillaceae	Ligilactobacillus	#N/A	Ligilactobacillus	2767887	tacgtaggtggcaagcgttgtccggatttattgggcgtaaagggaacgcaggcggttttttaagtctgatgtgaaagccttcggcttaaccggagatgtgcattggaaactggaagacttgagtgcagaagaggagagtggaactccatgtgtagcggtgaaatgcgtagatatatggaagaacaccagtggcgaaagcggctctctggtctgtaactgacgctgaggttcgaaagcatgggtagcgaacagg	10361	0	0	49618	42129	7407	8609	22428	0	18344	4370	6230	15642	0	9530	0	0	0	17036	49197	0	0	0	0	0	0	187287	8624	10723	8150	11553	6990	16246	1948	0	0	0	0	0
Bact03_00008	0.980237	Streptophyta	Zygnemophyceae	Zygnematales	Zygnemataceae	Spirogyra	Spirogyra maxima	Spirogyra maxima	3180	gacaggggatgcaagcgttatccggaatgattgggcgtaaagcgtctgtaggttgctttttaagtccatcgtcaaatcccagggcttaaccctggacaggcgatggatactactaggctagagtacggtaggggcagggggaatttccggtggagcggtgaaatgcgtagatatcggaaagaacaccaatggcgaaggcactctgctgggccgaaactgacactgagagacgaaagctaggggagcgaatggg	0	0	0	0	0	0	0	0	0	0	0	0	0	0	22546	0	0	0	0	0	0	0	0	0	0	0	0	0	0	0	0	0	0	0	15710	0	0	0	0
Bact03_00009	1	Firmicutes	Bacilli	Bacillales	Bacillaceae	Lysinibacillus	#N/A	Lysinibacillus	400634	tacgtaggtggcaagcgttgtccggaattattgggcgtaaagcgcgcgcaggtggttctttaagtctgatgtgaaagcccacggctcaaccgtggagggtcattggaaactggggaacttgagtgcagaagaggatagtggaattccaagtgtagcggtgaaatgcgtagagatttggaggaacaccagtggcgaaggcgactatctggtctgtaactgacactgaggcgcgaaagcgtggggagcaaacagg	0	0	4109	0	0	0	0	0	0	5719	0	0	0	0	0	0	0	1840	0	0	0	0	0	0	0	1789	0	0	0	0	1669	0	0	0	0	0	0	1659	0
Bact03_00010	0.964427	Streptophyta	Zygnemophyceae	Zygnematales	Zygnemataceae	Spirogyra	Spirogyra maxima	Spirogyra maxima	3180	gacaggggatgcaagcgttatccggaatgattgggcgtaaagcgtctgtaggttgctttttaagtctatcgtcaaatcccagagcttaactctggacaggcgatagagactactaagctagagtacggtaggggcagggggaatttccggtggagcggtgaaatgcgtagatatcggaaagaacaccaacagcgaaggcactctgctgggccgaaactgacactgagagacgaaagctaggggagcgaatggg	0	0	0	0	0	0	0	0	0	0	0	0	0	10552	12067	0	0	0	0	0	0	0	0	0	0	0	0	0	0	0	0	0	0	2382	7708	0	0	0	0
Bact03_00011	0.996063	Actinobacteria	Actinomycetia	Micrococcales	Microbacteriaceae	Salinibacterium	#N/A	Salinibacterium	235888	tacgtagggtgcaagcgttatccggaattattgggcgtaaagagctcgtaggcggtttgtcgcgtctgctgtgaaaactggaggctcaacctccagcctgcagtgggtacgggcagactagagtgcggtaggggagattggaattcctggtgtagcggtggaatgcgcagatatcaggaggaacaccgatggcgaaggcagatctctgggccgtaactgacgctgaggagcgaaagcatggggagcgaacagg	0	0	0	19197	0	0	0	1671	0	0	17446	20073	8803	0	0	10892	40260	0	0	1441	0	0	0	0	0	8335	0	0	0	0	0	0	3420	0	0	0	0	0	0
Bact03_00012	0.996032	Firmicutes	Clostridia	Eubacteriales	#N/A	#N/A	#N/A	Eubacteriales	186802	tacgtagggggctagcgttatccggaattactgggcgtaaagggtgcgtaggcggtctttcaagccagaagtgaaaggctacggctcaaccgtagtaagcttttggaactgtaggacttgagtgcaggagaggagagtggaattcctagtgtagcggtgaaatgcgtagatattaggaggaacaccagtagcgaaggcggctctctggactgtaactgacgctgaggcacgaaagcgtggggagcaaacagg	0	0	0	0	0	0	8788	0	0	0	0	0	0	0	0	0	0	0	0	0	0	0	14959	0	0	45379	0	0	5343	0	0	0	0	0	0	0	0	0	0
Bact03_00013	0.996063	Firmicutes	Bacilli	Bacillales	#N/A	#N/A	#N/A	Bacillales	1385	tacgtaggtggcaagcgttgtccggaattattgggcgtaaagcgcgcgcaggcggtcctttaagtctgatgtgaaagcccacggctcaaccgtggagggtcattggaaactgggggacttgagtacagaagaggaaagcggaattccacgtgtagcggtgaaatgcgtagagatgtggaggaacaccagtggcgaaggcggctttctggtctgtaactgacgctgaggcgcgaaagcgtggggagcaaacagg	4189	0	0	3995	0	0	0	5949	0	0	4562	3773	5620	0	0	3923	0	0	0	0	0	0	0	0	0	30385	0	0	0	0	0	0	0	0	0	2916	0	1417	0
Bact03_00014	0.921875	Tenericutes	Mollicutes	#N/A	Lumbricoplasmataceae	Candidatus Lumbricincola	#N/A	unclassified Candidatus Lumbricincola	2619723	tacgtaggaggcaagcgttatccggaattattgggcgtaaagagcatgtaggcggtttgttaagtctgatgtgaaagctaatggcctaaccattaaattgcattggaaactggcaaactagaatactggagaggtaagtggaactccatgtgtagcggtggaatgcgcagatatatggaagaacaccaatggcgaaggcagcttactggacagagattgacgctgagatgcgaaagcgtggggagcaaacagg	2385	1579	0	5889	0	0	7147	0	0	0	15649	3074	0	0	4187	0	0	0	4259	1331	0	0	0	0	0	0	4315	5508	116920	0	6613	9999	40514	191375	8252	5729	4585	7688	0
Bact03_00015	0.996063	#N/A	#N/A	#N/A	#N/A	#N/A	#N/A	Bacteria	2	tacgtaggtggcaagcgttgtccggatttattgggcgtaaagcgagcgcaggcggtttcttaagtctgatgtgaaagcccccggctcaaccggggagggtcattggaaactgggagacttgagtgcagaagaggagagtggaattccatgtgtagcggtgaaatgcgtagatatatggaggaacaccagtggcgaaggcggctctctggtctgtaactgacgctgaggctcgaaagcgtggggagcaaacagg	1402	0	3479	2706	2375	2358	0	3676	0	0	0	0	0	0	0	662	3092	0	0	0	0	5548	0	0	0	8006	0	0	0	0	0	0	0	0	0	1517	0	5575	0
Bact03_00016	0.98419	Proteobacteria	Epsilonproteobacteria	Campylobacterales	Helicobacteraceae	Helicobacter	#N/A	unclassified Helicobacter	2593540	tacggagggtgcaagcgttactcggaatcactgggcgtaaagagcgcgtaggcgggaagttaagtcagatgtgaaatcctgtagcttaactacagaactgcatttgaaactggctttctagagtgtgggagaggtaggtggaattcttggtgtaggggtaaaatccgtagagatcaagaggaatactcattgcgaaggcgacctactggaacattactgacgctgatgcgcgaaagcgtggggagcaaacagg	0	0	0	0	0	0	0	0	4237	0	8017	4036	6974	317299	3923	7977	6193	98292	0	0	0	0	0	0	0	0	0	0	0	0	0	0	0	0	0	0	0	0	0
Bact03_00017	1	Streptophyta	Magnoliopsida	Poales	Cyperaceae	Cyperus	Cyperus esculentus	Cyperus esculentus	1053340	gacggggggggcaagtgttcttcggaatgactgggcgtcaagggcacgtaggcggtgaatcgggttgaaagtgaaagtcgccaaaaagtggcggaatgctctcgaaaccaattcacttgagtgggacagaggagagtggaatttcgtgtgtaggggtgaaatccgtagatctacgaaggaaggccaaaagcgaaggcagctctctgggtccctaccgacgctggggtgcgaaagcatggggagcgaacagg	3412	0	0	0	0	0	0	3831	0	3915	0	0	4499	0	0	11112	1093	2096	0	5774	0	0	0	0	0	0	0	0	0	16506	0	16017	5856	0	0	3889	0	0	0
Bact03_00018	1	Proteobacteria	Alphaproteobacteria	Rhodobacterales	Rhodobacteraceae	#N/A	#N/A	Rhodobacteraceae	31989	tacggagggggctagcgttgttcggaattactgggcgtaaagcgcacgtaggcggaccggaaagtcagaggtgaaatcccagggctcaaccttggaactgcctttgaaactcctggtcttgaggtcgagagaggtgagtggaattccgagtgtagaggtgaaattcgtagatattcggaggaacaccagtggcgaaggcggctcactggctcgatactgacgctgaggtgcgaaagcgtggggagcaaacagg	0	0	0	3933	2211	848	3323	0	540	17999	6753	38017	4993	2757	0	4603	9262	4952	10770	2196	0	0	0	0	0	0	15259	0	11567	0	6252	5320	1348	3354	0	3599	32092	2254	0
Bact03_00019	0.996063	Proteobacteria	Gammaproteobacteria	Pseudomonadales	Pseudomonadaceae	Pseudomonas	#N/A	Pseudomonas	286	tacagagggtgcaagcgttaatcggaattactgggcgtaaagcgcgcgtaggtggtttgttaagttgaatgtgaaatccccgggctcaacctgggaactgcatccaaaactggcaagctagagtatggtagagggtagtggaatttcctgtgtagcggtgaaatgcgtagatataggaaggaacaccagtggcgaaggcgactacctggactgatactgacactgaggtgcgaaagcgtggggagcaaacagg	0	0	0	0	0	0	0	0	0	0	0	0	0	0	0	699	0	0	0	0	0	0	0	0	0	0	0	0	0	0	0	0	0	0	0	0	0	0	0
Bact03_00020	0.968504	Actinobacteria	Actinomycetia	Geodermatophilales	Geodermatophilaceae	Modestobacter	#N/A	Modestobacter	88138	tacgtagggcgcaagcgttgtccggatttattgggcgtaaagagttcgtaggcggtctgtcgcgtcggaagtgaaaacccggagctcaactccgggcctgctttcgatacgggcagacttgagtgttgcaggggagactggaattcctggtgtagcggtggaatgcgcagatatcaggaggaacaccggtggcgaaggcgggtctctgggcaacaactgacgctgaggaacgaaagcgtggggagcgaacagg	0	0	2163	13448	0	0	0	0	0	0	43646	14128	4724	3892	2889	3542	94455	2891	593	0	0	0	0	0	0	0	0	0	4779	0	0	0	0	1274	0	0	2306	0	0
Bact03_00021	1	Firmicutes	Clostridia	Eubacteriales	Oscillospiraceae	Subdoligranulum	Subdoligranulum variabile	Subdoligranulum variabile	214851	aacgtagggtgcaagcgttgtccggaattactgggtgtaaagggagcgcaggcggaccggcaagttggaagtgaaatctatgggctcaacccataaattgctttcaaaactgctggccttgagtagtgcagaggtaggtggaattcccggtgtagcggtggaatgcgtagatatcgggaggaacaccagtggcgaaggcgacctactgggcaccaactgacgctgaggctcgaaagcatgggtagcaaacagg	3045	0	0	956	0	89223	1739	885	0	3669	0	0	0	731	0	4982	0	0	3706	0	0	0	0	0	0	0	1573	117748	3345	0	8361	0	0	943	0	0	0	1968	0
Bact03_00022	0.996032	Firmicutes	#N/A	#N/A	#N/A	#N/A	#N/A	Firmicutes	1239	tacgtaggtggcaagcgttatccggaattattgggcgtaaagagggagcaggcggcagcaagggtctgtggtgaaagcctgaagcttaacttcagtaagccatagaaaccaggcagctagagtgcaggagaggatcgtggaattccatgtgtagcggtgaaatgcgtagatatatggaggaacaccagtggcgaaggcgacgatctggcctgcaactgacgctcagtcccgaaagcgtggggagcaaatagg	0	0	0	0	0	3315	938	0	0	0	0	0	0	0	784	0	0	0	5413	0	5212	1319	41342	0	0	0	0	17457	3553	0	36618	0	771	0	989	0	0	24028	2522
Bact03_00023	0.952381	Firmicutes	Erysipelotrichia	Erysipelotrichales	Erysipelotrichaceae	Breznakia	#N/A	Breznakia	1854458	tacgtaggtggcaagcgttatccggaattattgggcgtaaagggtgcgtaggcggtttgttaagtctgaagtaaaagccagtggctcaaccattgtaagctttggaaactggcagactagagtgcaggagaggcaaatggaattccatgtgtagcggtaaaatgcgtagatatatggaggaacaccagtggcgaaggcggtttgctggcctgtaactgacgctgaggcacgaaagcgtggggagcaaatagg	2592	1919	0	587	7587	518	3290	0	0	0	27608	5145	0	626	612	0	0	0	20839	2459	0	0	0	0	0	0	6864	2769	51789	1816	8397	29339	20452	50424	3949	2980	2793	6758	0
Bact03_00024	0.940945	Firmicutes	Erysipelotrichia	Erysipelotrichales	Erysipelotrichaceae	#N/A	#N/A	Erysipelotrichaceae	128827	tacgtaggtggcaagcgttatccggaatgattgggcgtaaagggtgcgcaggcggtttgttaagtctgaagtaaaagccagcagctcaactgctgtaagctttggaaactgacgaactagagtacaggagagggcagtggaattccatgtgtagcggtaaaatgcgtagatatatggaggaacaccagtggcgaaggcggctgcctggcctgaaactgacgctgaggcacgaaagcgtggggagcgaatagg	0	2548	0	0	0	0	0	0	0	0	0	0	0	0	0	0	0	0	0	0	4452	0	25441	0	0	11986	0	0	0	0	0	4220	3289	3866	6561	145156	3573	3364	0
Bact03_00025	1	Streptophyta	Magnoliopsida	Malpighiales	Salicaceae	#N/A	#N/A	Saliceae	238069	gacggggggggcaagtcttcttcggaatgactgggcgtaaagggcacgtaggcggtgaatcgggttgaaagtcaaagtcgccaaaaactggcggaatgctctcgaaaccaattcacttgagtgagacagaggagagtggaatttcgtgtgtaggggtgaaatccggagatctacgaaggaacgccaaaagcgaaggcagctctctgggtccctaccgacgctggggtgcgaaagcatggggagcgaacggg	0	0	0	0	0	0	0	580	17000	17553	33006	6211	35313	21740	3320	12703	6806	32538	0	0	0	0	0	0	0	0	0	0	0	2955	0	2220	0	0	31959	492	0	0	0
Bact03_00026	0.996063	Firmicutes	Bacilli	Bacillales	Staphylococcaceae	#N/A	#N/A	Staphylococcaceae	90964	tacgtaggtggcaagcgttatccggaattattgggcgtaaagcgcgcgtaggcggttttttaagtctgatgtgaaagcccacggctcaaccgtggagggtcattggaaactggaaaacttgagtgcagaagaggaaagtggaattccatgtgtagcggtgaaatgcgcagagatatggaggaacaccagtggcgaaggcgactttctggtctgtaactgacgctgatgtgcgaaagcgtggggatcaaacagg	0	0	0	4527	0	3438	1766	2374	741	953	0	0	0	0	0	0	0	0	0	0	0	0	0	0	4436	4070	0	0	0	0	0	0	0	0	0	0	0	0	0
Bact03_00027	0.996063	Proteobacteria	Gammaproteobacteria	Moraxellales	Moraxellaceae	Acinetobacter	Acinetobacter sp. ECDP6_I	Acinetobacter sp. ECDP6_I	1134844	tacagagggtgcaagcgttaatcggatttactgggcgtaaagcgtgcgtaggtggccaattaagtcaaatgtgaaatccccgagcttaacttgggaattgcattcgatactggttggctagagtatgggagaggatggtagaattccaggtgtagcggtgaaatgcgtagagatctggaggaataccgatggcgaaggcagccatctggcctaatactgacactgaggtacgaaagcatggggagcaaacagg	0	0	774	0	0	0	0	0	0	0	0	0	0	0	0	0	0	0	0	0	0	3083	0	0	0	0	0	0	0	0	0	0	0	0	0	0	0	0	0
Bact03_00028	1	Actinobacteria	Actinomycetia	Bifidobacteriales	Bifidobacteriaceae	Bifidobacterium	#N/A	Bifidobacterium	1678	tacgtagggtgcaagcgttatccggaattattgggcgtaaagggctcgtaggcggttcgtcgcgtccggtgtgaaagtccatcgcttaacggtggatccgcgccgggtacgggcgggcttgagtgcggtaggggagactggaattcccggtgtaacggtggaatgtgtagatatcgggaagaacaccaatggcgaaggcaggtctctgggccgtcactgacgctgaggagcgaaagcgtggggagcgaacagg	0	0	0	2490	0	22282	450	2327	1406	3248	393	0	367	882	2214	9532	0	0	393	0	0	0	0	0	1921	1377	0	25054	0	0	0	0	0	0	0	0	0	0	0
Bact03_00029	1	Firmicutes	Clostridia	Eubacteriales	Oscillospiraceae	Pseudoflavonifractor	Pseudoflavonifractor sp.	Pseudoflavonifractor sp.	1980281	tacgtaggtggcaagcgttatccggatttattgggtgtaaagggcgtgtaggcgggactgcaagtcagatgtgaaaaccacgggctcaacctgtggcctgcatttgaaactgtagttcttgagtgtcggagaggcaatcggaattccgtgtgtagcggtgaaatgcgtagatatacggaggaacaccagtggcgaaggcggattgctggacgataactgacgctgaggcgcgaaagcgtggggagcaaacagg	1124	0	498	0	0	0	0	0	0	2487	0	0	0	0	2364	12759	0	2016	2366	0	0	0	0	0	0	0	0	34565	1881	0	17681	1682	2314	1394	1796	1159	0	60857	0
Bact03_00030	0.996063	#N/A	#N/A	#N/A	#N/A	#N/A	#N/A	Bacteria	2	tacgtaggtggcaagcgttatccggaattattgggcgtaaagcgcgcgcaggtggtttcttaagtctgatgtgaaagcccacggctcaaccgtggagggtcattggaaactgggagacttgagtgcagaagaggaaagtggaattccatgtgtagcggtgaaatgcgtagagatatggaggaacaccagtggcgaaggcgactttctggtctgtaactgacactgaggcgcgaaagcgtggggagcaaacagg	0	0	0	3808	534	3029	1232	2102	600	1778	0	0	0	0	0	0	0	0	0	0	0	0	0	0	3217	3342	0	0	0	0	0	0	0	0	0	0	0	0	0
Bact03_00031	1	Firmicutes	Bacilli	Lactobacillales	Streptococcaceae	Streptococcus	#N/A	Streptococcus	1301	tacgtaggtcccgagcgttgtccggatttattgggcgtaaagcgagcgcaggcggttctttaagtctgaagttaaaggcagtggcttaaccattgtacgctttggaaactggaggacttgagtgcagaaggggagagtggaattccatgtgtagcggtgaaatgcgtagatatatggaggaacaccggtggcgaaagcggctctctggtctgtaactgacgctgaggctcgaaagcgtggggagcaaacagg	0	0	0	2969	0	2214	457	469	0	0	0	0	942	0	0	0	0	0	0	0	0	0	0	0	2217	1790	521	0	0	0	0	0	424	0	0	0	0	0	0
Bact03_00032	0.98419	Proteobacteria	Epsilonproteobacteria	Campylobacterales	Campylobacteraceae	Campylobacter	#N/A	Campylobacter	194	tacggagggtgcaagcgttactcggaatcactgggcgtaaagggcgcgtaggcggattatcaagtctcttgtgaaatctaatggcttaaccattaaactgcttgggaaactgataatctagagtaagggagaggcagatggaattggtggtgtaggggtaaaatccgtagatatcaccaagaataccaattgcgaaggcgatctgctggaacttcactgacgctaaggcgcgaaagcgtggggagcaaacagg	0	0	0	10305	3778	2517	3134	62106	1059	4415	2357	2231	1145	2272	51984	9167	1977	1229	0	7059	0	0	0	0	0	0	0	0	0	0	0	32489	0	0	572	3437	0	0	0
Bact03_00033	1	Firmicutes	Clostridia	Eubacteriales	Clostridiaceae	Clostridium	#N/A	Clostridium	1485	tacgtaggtggcaagcgttgtccggatttactgggcgtaaagggagcgtaggtggatatttaagtgggatgtgaaatactcgggcttaacctgggtgctgcattccaaactggatatctagagtgcaggagaggaaagtagaattcctagtgtagcggtgaaatgcgtagagattaggaagaataccagtggcgaaggcgactttctggactgtaactgacactgaggctcgaaagcgtggggagcaaacagg	0	0	0	3535	482	3146	2081	1749	1024	1197	534	0	0	0	0	0	0	0	0	0	0	0	0	0	3188	2392	0	0	0	0	0	0	0	0	0	0	0	0	0
Bact03_00034	0.996032	Fusobacteria	Fusobacteriia	Fusobacteriales	Fusobacteriaceae	Fusobacterium	#N/A	Fusobacterium	848	tacgtatgtcgcaagcgttatccggatttattgggcgtaaagcgcgtctaggcggtttggtaagtctgatgtgaaaatgcggggctcaactccgtattgcgttggaaactgccaaactagagtactggagaggtgggcggaactacaagtgtagaggtgaaattcgtagatatttgtaggaatgccgatggggaagccagcccactggacagatactgacgctaaagcgcgaaagcgtgggtagcaaacagg	2369	0	0	2104	4053	6172	4665	39704	0	2774	0	0	0	0	11744	495	0	491	1138	0	0	3554	0	0	0	0	490	0	4424	0	47682	0	0	0	1035	2096	0	9798	0
Bact03_00035	1	Firmicutes	Erysipelotrichia	Erysipelotrichales	Turicibacteraceae	Turicibacter	#N/A	Turicibacter	191303	tacgtaggtggcgagcgttatccggaattattgggcgtaaagagcgcgcaggtggttgattaagtctgatgtgaaagcccacggcttaaccgtggagggtcattggaaactggtcaacttgagtgcagaagagggaagtggaattccatgtgtagcggtgaaatgcgtagagatatggaggaacaccagtggcgaaggcggcttcctggtctgtaactgacactgaggcgcgaaagcgtggggagcaaacagg	0	0	0	5546	2094	4920	4531	5927	180134	5153	0	0	0	0	0	0	0	0	0	0	0	0	0	0	0	0	0	0	0	0	0	0	0	0	0	0	0	0	0
Bact03_00038	1	Firmicutes	Clostridia	Eubacteriales	Clostridiaceae	Butyricicoccus	Butyricicoccus pullicaecorum	Butyricicoccus pullicaecorum	501571	tacgtagggagcaagcgttatccggatttactgggtgtaaagggcgtgtaggcgggcttgtaagttggaagtgaaatctcggggcttaaccccgaaactgctttcaaaactgcgagtcttgagtgatggagaggcaggcggaattcccagtgtagcggtgaaatgcgtagatattgggaggaacaccagtggcgaaggcggcctgctggacattaactgacgctgaggcgcgaaagcgtggggagcaaacagg	0	0	0	0	0	30493	1833	0	0	662	0	0	0	0	436	456	0	0	927	0	0	555	0	0	0	0	0	8319	1606	0	15209	0	1655	938	1952	0	0	29374	0
Bact03_00039	0.996063	#N/A	#N/A	#N/A	#N/A	#N/A	#N/A	Bacteria	2	tacgtagggcgcaagcgttatccggaattattgggcgtaaagagctcgtaggcggtttgtcgcgtctgccgtgaaagtccggggctcaactccggatctgcggtgggtacgggcagactagagtgatgtaggggagactggaattcctggtgtagcggtgaaatgcgcagatatcaggaggaacaccgatggcgaaggcaggtctctgggcattaactgacgctgaggagcgaaagcatggggagcgaacagg	0	0	0	5929	1617	0	0	0	0	0	1872	1626	20503	1337	1331	1676	18520	1367	0	2888	0	7568	0	0	0	9050	349	0	0	0	0	0	0	0	0	336	758	320	0
Bact03_00040	0.996063	Proteobacteria	Gammaproteobacteria	Moraxellales	Moraxellaceae	Acinetobacter	#N/A	Acinetobacter	469	tacagagggtgcgagcgttaatcggatttactgggcgtaaagcgtgcgtaggcggcttattaagtcggatgtgaaatccccgagcttaacttgggaattgcattcgatactggtgagctagagtatgggagaggatggtagaattccaggtgtagcggtgaaatgcgtagagatctggaggaataccgatggcgaaggcagccatctggcctaatactgacgctgaggtacgaaagcatggggagcaaacagg	0	0	0	1762	0	1933	0	0	0	0	0	0	0	0	0	0	0	0	0	0	0	0	0	0	3222	1668	0	0	0	0	0	0	0	0	0	0	0	0	3222
Bact03_00041	0.97619	Tenericutes	Mollicutes	Mycoplasmatales	Mycoplasmataceae	Ureaplasma	Ureaplasma sp.	Ureaplasma sp.	1965234	tacataggatgcaagcgttatccggatttactgggcgtaaaacgagcgcaggcggattagcaagtttggtatgaaaggcttttgcttaacgaaagtttgtatcaaaaactgctaatctggagtgtagtagggagttttagaattccatgtggagcggtggaatgcgtagatatatggaagaataccggtggcgaaggcgaaaacttaggctatcactgacgcttaggctcgaaagtgtggggagcaaatagg	0	0	0	0	0	0	0	0	0	0	0	0	0	0	0	0	0	0	0	0	0	0	0	0	0	0	0	0	0	0	0	0	0	0	0	0	0	0	0
Bact03_00042	0.996063	Actinobacteria	Actinomycetia	Micrococcales	Dermabacteraceae	Brachybacterium	#N/A	Brachybacterium	43668	tacgtagggcgcaagcgttgtccggaattattgggcgtaaagagcttgtaggtggcttgtcgcgtctgccgtgaaaacccgaggctcaacctcgggcgtgcggtgggtacgggcaggctagagtgtggtaggggagactggaactcctggtgtagcggtgaaatgcgcagatatcaggaagaacaccgatggcgaaggcaggtctctgggccattactgacactgagaagcgaaagcatgggtagcgaacagg	0	0	0	2020	0	0	0	0	0	0	1656	0	0	0	0	0	6670	0	0	0	10027	8163	634	0	9079	6054	0	0	708	0	0	0	0	2632	0	0	0	0	4130
Bact03_00043	1	Firmicutes	Bacilli	Lactobacillales	Lactobacillaceae	Lactobacillus	#N/A	Lactobacillus	1578	tacgtaggtggcaagcgttgtccggatttattgggcgtaaagcgagtgcaggcggttcaataagtctgatgtgaaagccttcggctcaaccggagaattgcatcagaaactgttgaacttgagtgcagaagaggagagtggaactccatgtgtagcggtggaatgcgtagatatatggaagaacaccagtggcgaaggcggctctctggtctgcaactgacgctgaggctcgaaagcatgggtagcgaacagg	0	0	0	2121	0	1692	364	371	0	0	0	0	0	0	0	0	0	0	736	0	0	0	0	0	1885	1838	384	0	0	0	0	0	0	0	0	0	0	0	0
Bact03_00044	1	Chloroflexi	Caldilineae	Caldilineales	Caldilineaceae	Caldilinea	uncultured Caldilinea sp.	uncultured Caldilinea sp.	435295	tacgtaggtggcgagcgttatccggaattactgggcgtaaagcgcaagcaggcggcgatttaagtctgacgtgaaatctcctggcttaactgggagaggtcgttggaaactggattgcttgaggtggtgagaggggtgtggaattcccggtgtagtggtggaatgcgtagatatcgggaggaacaccagaggcgaaagcgacaccctggcacttgcctgacgctgagatgcgaaagcgtggggagcaaacggg	0	0	0	0	0	0	0	0	0	0	0	0	0	0	0	0	0	0	0	0	0	0	0	0	0	0	0	0	0	0	0	0	0	0	0	0	0	0	0
Bact03_00045	0.992095	Firmicutes	Clostridia	Eubacteriales	Lachnospiraceae	Tyzzerella	[Clostridium] colinum	[Clostridium] colinum	36835	tacgtatggtgcaagcgttatccggatttactgggtgtaaagggtgagtaggcggttatgcaagtcatatgtgaaattctggggctcaacttcagagctgcataagaaactgtgtaactagagtacaggagaggtaagcggaattcctagtgtagcggtgaaatgcgtagatattaggaagaacaccggtggcgaaggcggcttactggactgaaactgacgctgagtcacgaaagcgtggggagcgaacagg	0	2702	0	0	0	0	0	0	0	0	0	0	0	0	0	0	0	0	5860	0	0	0	0	0	0	0	0	0	0	0	0	1835	1591	2190	2351	86593	529	1792	0
Bact03_00046	0.94902	Firmicutes	Clostridia	Eubacteriales	Oscillospiraceae	Pygmaiobacter	Pygmaiobacter massiliensis	Pygmaiobacter massiliensis	1917873	tacgtaggtggcaagcgttgtccggaattactgggtgtaaagggagcgcaggcgggaagataagttggatgtttaaactatgggctcaacccataggtgcattcaaaactatttttcttgagtggtgcagaggcaggcggaattcccggtgtagcggtggaatgcgtagatatcgggaggaacaccagtggcgaaggcggcctgctgggcactaactgacgctgaggctcgaaagcatgggtagcaaacagg	0	2566	0	0	0	0	0	0	0	0	0	0	0	0	0	0	0	0	0	0	0	0	0	0	0	3720	0	0	0	0	0	1098	0	1599	1807	61733	0	0	0
Bact03_00047	0.996063	Bacteroidetes	Bacteroidia	Bacteroidales	Bacteroidaceae	#N/A	#N/A	Bacteroidaceae	815	tacggaggatccgagcgttatccggatttattgggtttaaagggagcgtagatggatgtttaagtcagttgtgaaagtttgcggctcaaccgtaaaattgcagttgatactggatatcttgagtgcagttgaggcaggcggaattcgtggtgtagcggtgaaatgcttagatatcacgaagaactccgattgcgaaggcagcctgctaagctgcaactgacattgaggctcgaaagtgtgggtatcaaacagg	0	0	0	1871	0	1639	370	0	0	432	0	0	0	0	0	0	0	0	0	0	0	0	0	0	1981	768	0	0	0	0	0	0	0	0	0	0	0	0	0
Bact03_00048	1	Actinobacteria	Actinomycetia	Micrococcales	Micrococcaceae	Rothia	Rothia nasimurium	Rothia nasimurium	85336	tacgtagggcgcgagcgttgtccggaattattgggcgtaaagagcttgtaggcggtttgtcgcgtctgctgtgaaagcccggggcttaaccccgggtttgcagtgggtacgggctaactagagtgcagtaggggagactggaattcctggtgtagcggtgaaatgcgcagatatcaggaggaacaccaatggcgaaggcaggtctctgggctgtaactgacgctgagaagcgaaagcatggggagcaaacagg	0	0	0	10141	3570	1328	0	1455	0	0	0	0	4057	0	0	1473	0	0	0	0	0	0	0	0	0	0	1695	0	0	362	0	0	0	0	0	0	0	0	0
Bact03_00049	0.996047	Proteobacteria	Epsilonproteobacteria	Campylobacterales	Campylobacteraceae	Campylobacter	uncultured Campylobacter sp.	uncultured Campylobacter sp.	218934	tacggagggtgcaagcgttactcggaatcactgggcgtaaagggcgcgtaggcggattatcaagtctcttgtgaaatccaatggcttaaccattgaactgcttgggaaactgataatctagagtaagggagaggtagatggaattcttggtgtaggggtaaaatccgtagagatcaagaagaatacccattgcgaaagcgatctactagaacttaactgacgctaatgcgcgaaagcgtggggagcaaacagg	1428	0	0	7265	23353	2248	18458	8228	895	3719	390	0	0	0	8142	1347	0	0	21877	2398	0	0	0	0	0	0	4834	874	18378	0	2932	2229	5877	3714	0	0	0	0	0
Bact03_00050	1	Firmicutes	Clostridia	Eubacteriales	Oscillospiraceae	Fournierella	Fournierella massiliensis	Fournierella massiliensis	1650663	aacgtaggtggcaagcgttgtccggaattactgggtgtaaagggagcgcaggcgggtctgcaagttggaagtgaaactcatgggctcaacccatgaactgctttcaaaactgcggatcttgagtggtgtagaggtaggcggaattcccggtgtagcggtggaatgcgtagatatcgggaggaacaccagtggcgaaggcggcctactgggcactaactgacgctgaggctcgaaagcatgggtagcaaacagg	672	0	0	0	0	20509	770	0	0	1680	0	0	0	0	0	2995	0	0	1078	0	0	655	0	0	0	0	0	21670	1518	0	14832	0	0	1055	1141	0	0	21238	0
Bact03_00051	0.996063	Proteobacteria	#N/A	#N/A	#N/A	#N/A	#N/A	Proteobacteria	1224	tacagagggtgcaagcgttaatcggaattactgggcgtaaagcgcgcgtaggtggtttgttaagttggatgtgaaatccccgggctcaacctgggaactgcattcaaaactgactgactagagtatggtagagggtggtggaatttcctgtgtagcggtgaaatgcgtagatataggaaggaacaccagtggcgaaggcgaccacctggactaatactgacactgaggtgcgaaagcgtggggagcaaacagg	0	0	0	0	0	720	0	0	0	3438	0	0	0	1466	0	12119	1557	0	0	0	0	0	0	0	0	0	0	0	0	0	0	0	0	0	0	0	0	0	0
Bact03_00053	1	Actinobacteria	Actinomycetia	Micrococcales	Microbacteriaceae	Agromyces	uncultured Agromyces sp.	uncultured Agromyces sp.	211444	tacgtagggtgcgagcgttgtccggaattattgggcgtaaagagctcgtaggcggtttgtcacgtctgctgtgaaatcccgaggctcaacctcgggtctgcagtgggtacgggcaggctagagtgcggtaggggagaatggaattcctggtgtagcggtgaaatgcgcagatatcaggaggaacaccaatggcgaaggcagttctctgggccgtaactgacgctgaggagcgaaagcgtggggagcgaacagg	0	0	1832	411	0	0	0	0	0	0	417	0	0	0	0	0	1997	580	0	0	0	0	0	0	0	1345	0	0	0	0	0	0	0	0	0	0	0	0	0
Bact03_00054	0.996047	Proteobacteria	Oligoflexia	Bdellovibrionales	Bdellovibrionaceae	Bdellovibrio	uncultured Bdellovibrio sp.	uncultured Bdellovibrio sp.	239744	tacgtaggtgactagcgttgtccggatttactgggcgtaaagagcgcgcaggcggtcgttcaagtcgagtgtgaaagcccccggctcaactggggagggtcattcgatactgatcgactcgaaggcaggagagggaagcggaattcccggtgtagtggtgaaatgcgtagatatcgggaggaacaccagtggcgaaggcggcttcctggcctgttcttgacgctgaggcgcgaaagctaggggagcaaacggg	0	0	263	555	0	0	0	0	0	632	20864	4225	1900	1053	953	1297	25609	1061	871	0	0	0	0	0	0	833	0	0	0	0	0	0	0	0	0	0	0	0	0
Bact03_00055	0.980237	#N/A	#N/A	#N/A	#N/A	#N/A	#N/A	Bacteria	2	tacgtagggtgcgagcgttgtccggaattattgggcgtaaagagctcgtaggcggcttgtcacgtctgctgtgaaaacccgaggctcaacctcggaactgcagtgggtacgggcagactagagtgcggtaggggagaacggaattcctggtgtagcggtaaaatgcacagatatcaggaggaacaccgatggcgaaggcagttctctgggccgtaactgacgctgaggagcgaaagcgtggggagcgaacagg	0	0	0	0	0	0	0	0	0	0	0	0	0	0	0	0	16131	0	0	0	0	0	0	0	0	0	0	0	0	0	0	0	0	0	0	0	0	0	0
Bact03_00056	0.996047	Cyanobacteria	#N/A	Oscillatoriales	#N/A	#N/A	#N/A	Oscillatoriales	1150	gacggaggatgcaagcgttatccggaatgattgggcgtaaagcgtccgcaggtggcagttcaagtctgctgtcaaagaccggggcttaacctcggaaaggcagtggaaactgaacagctagagtatggtaggggcaaagggaattcctggtgtagcggtgaaatgcgtagagatcaggaagaacatcggtggcgaaggcgctttgctggaccataactgacactcagggacgaaagctaggggagcgaatggg	0	0	854	592	0	1484	0	0	0	0	832	0	1542	792	0	221	28791	889	4464	0	0	1509	0	0	0	0	0	0	606	0	0	0	1152	0	0	0	0	0	0
Bact03_00057	0.925781	Proteobacteria	Epsilonproteobacteria	Campylobacterales	Campylobacteraceae	Campylobacter	uncultured Campylobacter sp.	uncultured Campylobacter sp.	218934	aacgtagggtgcgagcgttgtccggaattactgggtgtaaagggagcgcaggcggttctgcaagttggacgtttaatctacgggcttaacccgtaacagcgttcaaaactgtgggacttgagtgaagtagaggtaggcggaatttccggtgtagcggtggaatgcgtagatatcggaaggaacaccagtggcgaaggcggcctactgggctttaactgacgctgaggctcgaaagcatgggtagcaaacagg	0	0	0	0	0	0	0	597	0	0	0	0	0	0	0	0	0	0	0	0	0	0	0	0	0	3445	0	0	0	0	0	2135	609	2813	2394	118624	0	2131	0
Bact03_00058	0.996032	Firmicutes	Clostridia	Eubacteriales	#N/A	#N/A	#N/A	Eubacteriales	186802	tacgtagggggctagcgttatccggatttactgggcgtaaagggtgcgtaggtggtttcttaagtcaggagtgaaaggctacggctcaaccgtagtaagctcttgaaactgggaaacttgagtgcaggagaggaaagtggaattcctagtgtagcggtgaaatgcgtagatattaggaggaacaccagtagcgaaggcggctttctggactgtaactgacactgaggcacgaaagcgtggggagcaaacagg	599	0	0	2119	1446	3996	2444	56551	1140	1486	0	0	1045	0	1214	0	0	0	0	2968	1061	285	6631	0	0	576	0	0	0	0	0	0	0	0	0	254	0	0	0
Bact03_00059	0.992063	Firmicutes	Clostridia	Eubacteriales	Peptostreptococcaceae	Peptacetobacter	Peptacetobacter hominis	Peptacetobacter hominis	2743610	tacgtagggggctagcgttatccggatttactgggcgtaaagggtgcgtaggcggtccttcaagtcaggagtcaaaggctacggctcaaccgtagtaagctcctgatactgttggacttgagtgcaggagaggaaagcggaattcctagtgtagcggtgaaatgcgtagatattaggaggaacaccagtagcgaaggcggctttctggactgtaactgacgctgaggcacgaaagcgtggggagcaaacagg	1603	0	0	0	0	1395	0	0	0	1192	0	0	0	0	0	0	0	0	2488	689	0	2466	0	0	0	0	1143	2541	1996	658	65445	0	2019	0	0	0	0	13804	825
Bact03_00060	0.937255	Firmicutes	Clostridia	Eubacteriales	#N/A	#N/A	#N/A	Eubacteriales	186802	tacgtaggtggcaagcgttgtccggaattactgggtgtaaagggagcgtaggcgggtatacaagttgaatgttaaaactacaggctcaacctgtagaggcgttcaaaactgtatatcttgagtgaagtagaggtaggcggaattcctagtgtagcggtgaaatgcgtaaatattaggaggaacaccagtggcgaaggcggcctactgggctttaactgacgctgaggctcgaaagcgtgggtagcaaacagg	0	1382	0	0	0	0	0	0	0	0	0	0	0	0	0	0	0	0	0	0	0	0	0	0	0	0	0	0	0	0	0	2935	1388	2996	3187	105827	1397	2687	0
Bact03_00061	0.984314	Actinobacteria	Actinomycetia	Streptomycetales	Streptomycetaceae	#N/A	#N/A	Streptomycetaceae	2062	tacgtagggtgcaagcgttgtccggatttattgggcgtaaagagctcgtaggcggttagtcacgtcggatgtgaaaactcagagcttaactctgagcctgcattcgatacgggctgactagagtgttgtaggggagactggaactcctggtgtagcggtgaaatgcgcagatatcaggaagaacaccggtggcgaaggcgggtctctgggcaactactgacgctgaggagcgaaagcgtggggagcaaacagg	0	0	0	2293	0	0	0	0	0	0	15376	1002	760	691	214	744	16284	722	1896	0	0	0	0	0	0	0	247	0	8797	0	0	0	0	852	0	0	245	223	0
Bact03_00063	0.996063	Firmicutes	Bacilli	Lactobacillales	Lactobacillaceae	Lactobacillus	#N/A	Lactobacillus	1578	tacgtaggtggcaagcgttgtccggatttattgggcgtaaagcgagcgcaggcggaagaataagtctgatgtgaaagccctcggcttaaccgaggaactgcatcggaaactgtttttcttgagtgcagaagaggagagtggaactccatgtgtagcggtggaatgcgtagatatatggaagaacaccagtggcgaaggcggctctctggtctgcaactgacgctgaggctcgaaagcatgggtagcgaacagg	0	0	0	0	0	0	0	0	0	0	0	0	0	0	0	0	0	0	0	0	0	0	0	0	0	0	1038	0	0	0	0	0	0	0	0	0	0	0	0
Bact03_00064	0.914062	Firmicutes	Bacilli	Bacillales	Bacillaceae	Bacillus	uncultured Bacillus sp.	uncultured Bacillus sp.	83428	tacgtaggtggcaagcgttgtccggaattattgggcgtaaagggcgtgtaggcggtaaaataagtctgatgtgaaatctcatagctcaactatgaaactgcattggaaactgtttaactagagtgtcggagaggaaagcggaattccatgtgtagcggtgaaatgcgtagatatatggaggaacaccagtggcgaaggcggctttctggacgactactgacgctgaggcgcgaaagcgtggggagcaaacagg	0	0	0	0	0	0	0	0	0	0	7405	422	806	1156	836	938	33591	898	0	0	0	0	0	0	0	0	0	0	0	0	0	0	0	0	0	0	0	0	0
Bact03_00065	1	Proteobacteria	Epsilonproteobacteria	Campylobacterales	Helicobacteraceae	Helicobacter	#N/A	Helicobacter	209	tacggagggtgcaagcgttactcggaatcactgggcgtaaagagcgcgtaggcgggatagtcagtcaggtgtgaaatcctatggcttaaccatagaactgcatttgaaactactattctagagtgtgggagaggtaggtggaattcttggtgtaggggtaaaatccgtagagatcaagaggaatactcattgcgaaggcgacctgctggaacattactgacgctgattgcgcgaaagcgtggggagcaaacagg	0	0	0	1006	0	1030	0	197	0	0	1102	0	234	777	0	0	0	0	0	0	0	0	0	0	1307	808	0	0	0	0	0	0	0	0	0	1162	0	0	0
Bact03_00066	0.996047	Firmicutes	Clostridia	Eubacteriales	Clostridiaceae	#N/A	#N/A	Clostridiaceae	31979	tacgtagggggctagcgttatccggaattactgggcgtaaagggtgcgtaggtggttttttaagtcagaagtgaaaggctacggctcaaccgtagtaagcttttgaaactagagaacttgagtgcaggagaggagagtagaattcctagtgtagcggtgaaatgcgtagatattaggaggaataccagtagcgaaggcggctctctggactgtaactgacactgaggcacgaaagcgtggggagcaaacagg	0	0	0	0	1050	1908	0	0	0	0	0	254	0	0	0	0	413	0	0	497	0	0	0	0	0	0	0	0	0	0	0	0	0	0	0	0	0	0	0
Bact03_00067	1	Firmicutes	Bacilli	Lactobacillales	Streptococcaceae	Streptococcus	#N/A	Streptococcus	1301	tacgtaggtcccgagcgttgtccggatttattgggcgtaaagggagcgcaggcggtcaggaaagtctggagtaaaaggctatggctcaaccatagtgtgctctggaaactgtctgacttgagtgcagaaggggagagtggaattccatgtgtagcggtgaaatgcgtagatatatggaggaacaccagtggcgaaagcggctctctggtctgtcactgacgctgaggctcgaaagcgtgggtagcgaacagg	0	0	0	1383	0	1086	436	446	203	216	0	0	0	0	0	0	0	0	399	0	0	0	0	0	1149	908	0	0	0	0	0	0	0	0	0	0	0	0	0
Bact03_00068	0.936759	Firmicutes	#N/A	#N/A	#N/A	#N/A	#N/A	Firmicutes	1239	tacgtaggtggcaagcgttatccggaattattgggcgtaaagagggagcaggcggcaatagaggtctgtggtgaaagactgaagctcaacttcagtgagccatggaaaccagatagctagaggacagcagaggaacgcggaattccatgtgtagcggtgaaatgcgcagatatatggaggaacaccagtggcgaaggcggcgttctgggctgtagctgacgctcagtcccgaaagcgtggggagcaaatagg	0	0	975	0	0	0	0	0	0	0	0	0	0	0	0	0	0	0	0	0	0	504	0	0	0	0	0	0	0	0	3496	0	0	0	0	0	0	2803	0
Bact03_00069	0.930233	#N/A	#N/A	#N/A	#N/A	#N/A	#N/A	Bacteria	2	aacgtaggtggcaagcgttgtccggaattactgggtgtaaagggagcgcaggcggaatggcaagttgaatgtgaaaactatgggctcaacccatagactgcgttcaaaactgctgttcttgagtgatgtagaggtaggcggaattcccggtgtagcggtggaatgcgtagatatcgggaggaacaccagtggcgaaggcggcctactgggcatcaactgacgctgaggctcgaaagtatggggagcaaacagg	0	0	0	0	0	0	0	0	0	0	0	0	0	0	0	0	0	0	373	0	0	0	0	0	0	0	0	0	0	0	0	0	0	0	0	0	0	0	0
Bact03_00070	1	Actinobacteria	Actinomycetia	Micrococcales	Cellulomonadaceae	Cellulomonas	#N/A	Cellulomonas	1707	tacgtagggcgcaagcgttgtccggaattattgggcgtaaagagctcgtaggcggtttgtcgcgtctgctgtgaaaacctaaggctcaaccttgggcttgcagtgggtacgggcagactagagtgcggtaggggtgactggaattcctggtgtagcggtggaatgcgcagatatcaggaggaacaccgatggcgaaggcaggtcactgggccgcaactgacgctgaggagcgaaagcatggggagcgaacagg	0	0	287	7525	330	0	0	313	0	177	499	683	2157	0	0	615	5517	422	0	585	0	521	0	0	0	1465	0	0	0	0	0	0	0	296	0	0	0	318	0
Bact03_00071	0.996063	Proteobacteria	Betaproteobacteria	Burkholderiales	Oxalobacteraceae	Duganella	#N/A	Duganella	75654	tacgtagggtgcaagcgttaatcggaattactgggcgtaaagcgtgcgcaggcggttttgtaagactgtcgtgaaatccccgggctcaacctgggaatggcgatggtgactgcaaggctagagtttggcagaggggggtagaattccacgtgtagcagtgaaatgcgtagatatgtggaggaacaccgatggcgaaggcagccccctgggtcaaaactgacgctcatgcacgaaagcgtggggagcaaacagg	0	0	0	0	0	0	0	0	0	0	0	2142	0	0	0	0	0	0	0	0	0	0	0	0	0	0	0	0	0	0	0	0	0	243	0	0	0	0	0
Bact03_00072	0.972332	Streptophyta	Zygnemophyceae	Zygnematales	Zygnemataceae	Spirogyra	Spirogyra sp. CLP-2000	Spirogyra sp. CLP-2000	140028	gacggggggggctagtgttattcggaatgactaggcgtaaagggcatgtaggcggttgatacggtcaaaaagtgccaagccaccagctcaactggtggaatgctcggacccattgacttgagtaagatagaggaaggtggaatttcgtgtgtagagatcaaattcacagatatacgaaggaacgccgctaagcgcaggcaatcttctgggtctttactgacgctgaggtgcgaaagcatgggtagcaaacagg	0	0	0	205	0	0	0	0	0	0	0	0	0	0	195	0	0	0	0	0	0	0	0	0	0	0	0	0	0	0	0	0	0	0	0	0	0	0	0
Bact03_00073	1	Proteobacteria	Betaproteobacteria	Neisseriales	Neisseriaceae	Neisseria	#N/A	Neisseria	482	tacgtagggtgcgagcgttaatcggaattactgggcgtaaagcgggcgcagacggttacttaagcaggatgtgaaatccccgggctcaacccgggaactgcgttctgaactgggtgactcgagtgtgtcagagggaggtagaattccacgtgtagcagtgaaatgcgtagagatgtggaggaataccgatggcgaaggcagcctcctgggacaacactgacgttcatgcccgaaagcgtgggtagcaaacagg	0	0	0	987	0	956	0	216	216	231	0	0	0	0	0	0	0	0	0	0	0	0	0	0	1201	768	0	0	0	0	0	0	0	0	0	0	0	0	0
Bact03_00074	0.996063	Proteobacteria	Betaproteobacteria	Burkholderiales	Comamonadaceae	Acidovorax	#N/A	unclassified Acidovorax	2684926	tacgtagggtgcaagcgttaatcggaattactgggcgtaaagcgtgcgcaggcggttatataagacagatgtgaaatccccgggctcaacctgggaactgcatttgtgactgtatagctagagtacggtagagggggatggaattccgcgtgtagcagtgaaatgcgtagatatgcggaggaacaccgatggcgaaggcaatcccctggacctgtactgacgctcatgcacgaaagcgtggggagcaaacagg	0	0	0	1341	700	0	0	0	0	836	380	1572	624	507	0	0	1725	5710	1170	643	0	2244	0	0	171	209	2458	0	185	0	685	685	0	1144	0	0	850	0	0
Bact03_00075	0.948819	#N/A	Xanthophyceae	Vaucheriales	Vaucheriaceae	Vaucheria	Vaucheria litorea	Vaucheria litorea	109269	gacggaggatgcaagtgttatccggaattattgggcgtaaagcgtctgtaggtggtttaaaaagtccatggttaaaacttgaagcttaacttcaaaaatgccatggaaacttttaaacttgagtatggtaggggtaaagggaatttccagtggagcggtgaaatgcgtagatattggaaagaccaccgacggcgaaggcactttactgggccattactgacactaagagacgaaagctaggggagcaaatggg	0	0	0	0	0	0	0	0	0	0	1085	75658	1734	2112	1901	2180	704	540	0	0	0	0	0	0	0	0	0	0	0	0	0	0	0	0	0	0	0	0	0
Bact03_00076	0.996063	Proteobacteria	Gammaproteobacteria	#N/A	#N/A	#N/A	#N/A	Gammaproteobacteria	1236	tacgaagggtgcaagcgttaatcggaattactgggcgtaaagcgcgcgtaggtggttcagcaagttggatgtgaaatccccgggctcaacctgggaactgcatccaaaactactgagctagagtacggtagagggtggtggaatttcctgtgtagcggtgaaatgcgtagatataggaaggaacaccagtggcgaaggcgaccacctggactgatactgacactgaggtgcgaaagcgtggggagcaaacagg	0	0	0	877	192	1004	596	225	188	220	0	0	0	0	0	0	212	598	0	0	0	207	0	0	1135	855	0	0	0	0	0	0	0	0	0	0	0	0	261
Bact03_00077	1	Bacteroidetes	Bacteroidia	Bacteroidales	Porphyromonadaceae	Porphyromonas	Porphyromonas gingivalis	Porphyromonas gingivalis	837	tacggaggatgcgagcgttatccggatttattgggtttaaagggtgcgtaggttgttcggtaagtcagcggtgaaacctgagcgctcaacgttcagcctgccgttgaaactgccgggcttgagttcagcggcggcaggcggaattcgtggtgtagcggtgaaatgcatagatatcacgaggaactccgattgcgaaggcagcttgccatactgcgactgacactgaagcacgaaggcgtgggtatcaaacagg	0	0	0	838	0	821	0	0	0	216	0	0	0	0	0	0	0	0	0	0	0	0	0	0	948	253	0	0	0	0	0	0	0	0	0	0	0	0	0
Bact03_00078	0.922481	Verrucomicrobia	Terrimicrobia	Terrimicrobiales	Terrimicrobiaceae	Terrimicrobium	Terrimicrobium sacchariphilum	Terrimicrobium sacchariphilum	690879	tacagaggtctcaagcgttgttcggattcattgggcgtaaagggtgcgtaggtggtgacgcaagtctggtgtgaaatctcggagctcaactccgaaattgcaccggatactgcgtgactcgaggactgtagaggagatcggaattcacggtgtagcagtgaaatgcgtagatatcgtgaggaagaccagttgcgaaggcggatctctgggcagttcctgacactgaggcacgaaggccaggggagcaaacggg	0	0	0	0	0	0	0	0	0	0	0	1394	4081	0	0	0	0	0	0	1033	0	0	0	0	0	1251	0	0	0	0	0	0	0	0	0	0	0	0	0
Bact03_00079	0.972441	Firmicutes	Clostridia	Eubacteriales	Oscillospiraceae	Sporobacter	uncultured Sporobacter sp.	uncultured Sporobacter sp.	867686	tacgtaggttgcaagcgttgtccggatttactgggtgtaaagggcgtgtaggcggagctgcaagtcagatgtgaaatcccggggctcaaccccggaactgcatttgaaactgtagcccttgagtatcggagaggcaagcggaattcctagtgtagcggtgaaatgcgtagatattaggaggaacaccagtggcgaaggcggcttgctggacgacaactgacgctgaggcgcgaaagcgtggggagcaaacagg	0	336	527	0	0	0	0	0	0	433	0	0	0	0	0	0	0	0	0	0	0	1540	0	0	0	0	0	207	171	0	8757	685	384	633	984	617	184	34008	0
Bact03_00080	0.996032	Firmicutes	Erysipelotrichia	Erysipelotrichales	Coprobacillaceae	Catenibacterium	#N/A	Catenibacterium	135858	tacgtaggtggcgagcgttatccggaatcattgggcgtaaagagggagcaggcggccgcaagggtctgtggtgaaagaccgaagctaaacttcggtgagccatggaaaccgggcggctagagtgcggaagaggatcgtggaattccatgtgtagcggtgaaatgcgtagatatatggaggaacaccagtggcgaaggcgacggtctgggccgcaactgacgctcattcccgaaagcgtggggagcaaatagg	1232	0	0	0	0	0	0	0	0	0	0	0	0	0	0	0	0	0	944	240	0	0	0	0	0	0	1111	49876	1359	783	1007	0	0	0	0	0	0	0	0
Bact03_00081	0.96875	Bacteroidetes	Bacteroidia	Bacteroidales	Bacteroidaceae	#N/A	#N/A	Bacteroidaceae	815	tacggaggatgcgagcgttatccggatttattgggtttaaagggagcgcagacgggatgttaagtcagctgtgaaagtttggggctcaaccttaaaattgcagttgatactggctttcttgagtgcggttgaggttagcggaattcgtggtgtagcggtgaaatgcttagatatcacgaagaactccgattgcgaaggcagctaactaagccgtaactgacgttcatgctcgaaagtgtgggtatcaaacagg	0	0	0	0	0	0	0	0	0	0	0	0	0	0	0	0	0	0	0	0	0	265	0	0	0	0	0	0	309	0	10558	0	0	0	0	0	0	8015	0
Bact03_00082	0.984252	Actinobacteria	Actinomycetia	Corynebacteriales	Corynebacteriaceae	Corynebacterium	uncultured Corynebacterium sp.	uncultured Corynebacterium sp.	159447	tacgtagggtgcgagcgttgtccggaattactgggcgtaaagagctcgtaggtggtctgtcgcgtcgcttgtgaaattccggggcttaacttcgggtctgcaggcgatacgggcatgactagagtactgtaggggagactggaattcctggtgtagcggtgaaatgcgcagatatcaggaggaacaccggtggcgaaggcgggtctctgggcagtaactgacgctgaggagcgaaagcatgggtagcgaacagg	429	0	0	0	0	0	0	0	367	0	128	0	0	574	0	0	0	5927	485	0	562	0	0	0	0	0	0	522	305	11659	297	506	0	561	13923	458	426	0	0
Bact03_00083	0.996063	Proteobacteria	Alphaproteobacteria	Hyphomicrobiales	Bradyrhizobiaceae	#N/A	#N/A	Bradyrhizobiaceae	41294	tacgaagggggctagcgttgctcggaatcactgggcgtaaagggtgcgtaggcgggtctttaagtcaggggtgaaatcctggagctcaactccagaactgcctttgatactgaagatcttgagttcgggagaggtgagtggaactgcgagtgtagaggtgaaattcgtagatattcgcaagaacaccagtggcgaaggcggctcactggcccgatactgacgctgaggcacgaaagcgtggggagcaaacagg	0	0	0	581	555	0	157	0	0	662	586	804	2904	0	0	0	805	299	454	602	428	0	0	0	143	667	489	0	0	0	0	0	0	198	0	0	0	0	218
Bact03_00084	1	Firmicutes	Bacilli	Lactobacillales	Streptococcaceae	#N/A	#N/A	Streptococcaceae	1300	tacgtaggtcccgagcgttgtccggatttattgggcgtaaagcgagcgcaggcggtttaataagtctgaagttaaaggcagtggcttaaccattgttcgctttggaaactgttaaacttgagtgcagaaggggagagtggaattccatgtgtagcggtgaaatgcgtagatatatggaggaacaccggtggcgaaagcggctctctggtctgtaactgacgctgaggctcgaaagcgtggggagcaaacagg	0	0	0	805	0	2062	0	0	0	0	0	0	126	456	0	0	465	0	136	0	0	0	0	0	0	0	0	1111	0	0	0	0	0	438	0	0	1874	0	0
Bact03_00085	0.992095	Firmicutes	Clostridia	Eubacteriales	#N/A	#N/A	#N/A	Eubacteriales	186802	tacgtaggtggcaagcgttatccggatttactgggtgtaaagggcgtgtaggcgggactgcaagtcagatgtgaaaaccaggggctcaacctctggcctgcatttgaaactgtagttcttgagtactggagaggcagacggaattcctagtgtagcggtgaaatgcgtagatattaggaggaacaccagtggcgaaggcggtctgctggacagcaactgacgctgaggcgcgaaagcgtggggagcaaacagg	0	702	0	0	381	5166	0	0	0	391	0	0	0	0	0	341	0	0	0	304	0	214	0	0	0	0	0	802	0	0	2281	157	0	165	0	312	0	19613	0
Bact03_00086	1	Streptophyta	Magnoliopsida	Fabales	Fabaceae	Trifolium	#N/A	Trifolium	3898	gacagaggatgcaagcgttatccggaatgattgggcgtaaagcgtctgtaggtggctttttaagttcgccgtcaaatcccagggctcaaccctggacaggtggtggaaactaccaagctagagtacggtaggggcagagggaatttccggtggagcgatgaaatgcgtagagatcggaaggaacacccaaggcgaaagcactctgctgggccgacactgacactgagagacgaaagctaggggagcaaatggg	0	0	0	0	0	0	0	0	0	0	0	0	0	1002	0	0	0	2336	0	0	0	0	0	0	0	0	0	204	0	8912	0	5943	679	1246	0	0	0	0	0
Bact03_00087	1	Proteobacteria	Alphaproteobacteria	Hyphomicrobiales	Hyphomicrobiaceae	Hyphomicrobium	uncultured Hyphomicrobium sp.	uncultured Hyphomicrobium sp.	194373	tacggaggggactagcgttgttcggaattactgggcgtaaagcgcacgtaggcggatttgtaagtcaggggtgaaatcccggggctcaacctcggaactgcctttgatactgcaaatctcgagtccggaagaggtgagtggaattcctagtgtagaggtgaaattcgtagatattaggaagaacaccagtggcgaaggcggctcactggtccggtactgacgctgaggtgcgaaagcgtggggagcaaacagg	0	0	252	280	0	0	0	0	0	913	1274	2027	1551	0	0	0	1139	0	542	754	0	0	0	0	0	1052	1304	0	782	0	314	501	0	133	0	272	5922	0	0
Bact03_00088	0.972332	Chloroflexi	Caldilineae	Caldilineales	Caldilineaceae	Caldilinea	uncultured Caldilinea sp.	uncultured Caldilinea sp.	435295	tacgtaggtggcgagcgttatccggaattactgggcgtaaagcgcaagcaggcggctcattaagtttgacgtgaaatctcccggcttaaccgggaggggccgttgaaaactgataagcttgaggcgatgagaggggtgtggaattcccggtgtagtggtggaatgcgtagatatcgggaggaacaccagaggcgaaagcgacaccctggcatttgcctgacgctgagatgcgaaagcgtggggagcaaacggg	0	0	0	5351	0	0	0	0	0	0	417	0	0	0	0	0	1434	0	0	0	0	543	0	0	0	0	0	0	0	0	0	0	0	0	0	0	0	0	141
Bact03_00089	0.901961	Firmicutes	Erysipelotrichia	Erysipelotrichales	Erysipelotrichaceae	#N/A	#N/A	Erysipelotrichaceae	128827	tacgtaggtggcgagcgttatccggaattattgggcgtaaagggtgcgcaggcggtttaacaagattgtggttaaagaatggagcttaactccatagtgccatgataactgttagactagagtgcagaagaggagagtggaattccatgtgtagcggtgaaatgcgtagatatatggaggaacaccagtggcgaaggcgactctctggtctgtaactgacgctgaggcacgaaagcgtggggagcaaatagg	0	0	0	406	0	0	0	0	0	0	0	0	0	0	0	0	0	0	0	0	0	0	0	0	0	0	0	0	0	0	0	0	0	0	0	0	0	0	0
Bact03_00090	0.968379	Firmicutes	Clostridia	Eubacteriales	#N/A	#N/A	#N/A	Eubacteriales	186802	tacgtagggagctagcgttatccggaattactgggtgtaaagggcgagtaggcgggctggcaagttgggagtgaaatgctggggcttaaccccagaactgctttcaaaactgctggtcttgagtgatggagaggcaggcggaattcccagtgtagcggtgaaatgcgtagatattgggaggaacaccagtggcgaaggcggtctgctggacattaactgacgctgaggagcgaaagcgtggggagcaaacagg	0	805	0	0	0	0	0	208	0	0	0	0	0	0	0	0	0	0	0	0	0	0	0	0	0	5033	0	0	0	0	0	920	787	1102	1159	46847	714	1315	0
Bact03_00091	0.996063	#N/A	#N/A	#N/A	#N/A	#N/A	#N/A	Bacteria	2	tacggagggtgcaagcgttaatcggaattactgggcgtaaagcgcacgcaggcggtctgtcaagtcggatgtgaaatccccgggctcaacctgggaactgcattcgaaactggcaggctagagtcttgtagaggggggtagaattccaggtgtagcggtgaaatgcgtagagatctggaggaataccggtggcgaaggcggccccctggacaaagactgacgctcaggtgcgaaagcgtggggagcaaacagg	0	0	0	189	0	173	0	0	0	166	0	0	0	459	0	1962	0	0	0	0	0	0	0	0	0	537	0	0	0	0	0	0	0	0	0	0	0	0	0
Bact03_00092	1	Proteobacteria	Alphaproteobacteria	Hyphomicrobiales	Phyllobacteriaceae	Mesorhizobium	#N/A	Mesorhizobium	68287	tacgaagggggctagcgttgttcggaattactgggcgtaaagcgcacgtaggcggacatttaagtcaggggtgaaatcccggggctcaaccccggaactgcctttgatactgggtgtctggagtccggaagaggtgagtggaattccgagtgtagaggtgaaattcgtagatattcggaggaacaccagtggcgaaggcggctcactggtccggtactgacgctgaggtgcgaaagcgtggggagcaaacagg	0	0	0	301	301	0	0	0	0	505	279	642	2264	0	0	546	0	126	0	584	0	0	0	0	0	356	138	0	0	0	0	0	0	140	761	0	0	0	0
Bact03_00093	0.996047	Proteobacteria	Alphaproteobacteria	Hyphomicrobiales	Hyphomicrobiaceae	Rhodoplanes	uncultured Rhodoplanes sp.	uncultured Rhodoplanes sp.	211454	tacgaagggggctagcgttgctcggaatcactgggcgtaaagcgcacgtaggcggctctttaagtcaggggtgaaatcctggagctcaactccagaactgcctttgatactgaggagcttgagtccgggagaggtgagtggaactgcgagtgtagaggtgaaattcgtagatattcgcaagaacaccagtggcgaaggcggctcactggcccggtactgacgctgaggtgcgaaagcgtggggagcaaacagg	0	0	0	553	175	0	0	0	0	755	509	695	1577	0	0	0	0	0	140	558	0	0	0	0	0	1000	144	0	0	0	0	0	143	0	0	0	0	0	0
Bact03_00094	1	Actinobacteria	Actinomycetia	Micrococcales	Intrasporangiaceae	#N/A	#N/A	Intrasporangiaceae	85021	tacgtagggtgcgagcgttgtccggaattattgggcgtaaagagcttgtaggcggtttgtcgcgtctgccgtgaaaatccggggctcaactccggacttgcggtgggtacgggcagactagagtgtggtaggggagactggaattcctggtgtagcggtgaaatgcgcagatatcaggaggaacaccgatggcgaaggcaggtctctgggccactactgacgctgagaagcgaaagcgtggggagcgaacagg	0	0	0	9685	2173	472	140	501	321	3857	1452	4341	7525	503	631	1009	5944	970	533	1554	0	0	0	0	0	164	131	0	0	0	0	0	0	603	0	0	0	0	0
Bact03_00095	1	Firmicutes	Negativicutes	Veillonellales	Veillonellaceae	Veillonella	uncultured Veillonella sp.	uncultured Veillonella sp.	159268	tacgtaggtggcaagcgttgtccggaattattgggcgtaaagcgcgcgcaggcgggtttttaagtctgtcttaaaagttcggggcttaaccccgtgaggggatggaaactggaaacctagagtatcggagaggaaagcggaattcctagtgtagcggtgaaatgcgtagatattaggaagaacaccagtggcgaaggcggctttctggacgaaaactgacgctgaggcgcgaaagccaggggagcaaacggg	0	0	0	0	0	0	0	0	1574	0	742	125	473	6292	437	626	535	14219	0	0	163	0	0	0	0	0	0	0	0	3594	0	0	0	0	133	0	0	0	305
Bact03_00096	1	Firmicutes	Clostridia	Eubacteriales	Clostridiaceae	Clostridium	#N/A	Clostridium	1485	tacgtaggtggcaagcgttgtccggatttactgggcgtaaagggagcgtaggcggatttttaagtgagatgtgaaatacccgggcttaacttgggtgctgcatttcaaactggaagtctagagtgcaggagaggagaagggaattcctagtgtagcggtgaaatgcgtagagattaggaagaacaccagtggcgaaggcgcttctctggactgtaactgacgctgaggctcgaaagcgtggggagcaaacagg	235	0	0	589	595	1071	656	12872	112	368	0	116	0	0	565	0	0	0	0	1451	0	0	846	0	116	11602	0	0	0	0	0	0	0	0	0	1659	0	0	0
Bact03_00097	0.996063	Proteobacteria	Alphaproteobacteria	Hyphomicrobiales	#N/A	#N/A	#N/A	Hyphomicrobiales	356	tacgaagggggctagcgttgttcggaattactgggcgtaaagcgcacgtaggcggatatttaagtcaggggtgaaatcccagagctcaactctggaactgcctttgatactgggtatcttgagtatggaagaggtaagtggaattccgagtgtagaggtgaaattcgtagatattcggaggaacaccagtggcgaaggcggcttactggtccattactgacgctgaggtgcgaaagcgtggggagcaaacagg	0	0	0	1127	467	0	2606	271	0	758	498	1617	1926	108	0	513	3158	901	859	434	0	106	0	0	0	450	2414	0	0	0	475	402	0	253	0	0	273	269	0
Bact03_00098	1	Actinobacteria	Actinomycetia	Micrococcales	Sanguibacteraceae	Sanguibacter	#N/A	Sanguibacter	60919	tacgtagggtgcaagcgttgtccggaattattgggcgtaaagagctcgtaggcggtttgtcgcgtctggtgtgaaaactcaaggctcaaccttgagcttgcatcgggtacgggcagactagagtgtggtaggggtgactggaattcctggtgtagcggtggaatgcgcagatatcaggaggaacaccgatggcgaaggcaggtcactgggccactactgacgctgaggagcgaaagcatggggagcgaacagg	0	0	248	2234	0	0	0	0	0	179	672	0	5781	113	115	441	2796	498	0	934	0	338	0	0	0	1372	0	0	0	0	0	0	0	388	0	0	0	1576	0
Bact03_00099	0.996047	Firmicutes	Clostridia	Eubacteriales	Clostridiaceae	Clostridium	#N/A	Clostridium	1485	tacgtaggtggcaagcgttgtccggatttactgggcgtaaagggagcgtaggcggatttttaagtgagatgtgaaatacccaggctcaacctgggggctgcatttcaaactggaagtctagagtgcaggagaggagagtggaattcctagtgtagcggtgaaatgcgtagagattaggaagaacaccagtggcgaaggcgactctctggactgtaactgacgctgaggctcgaaagcgtggggagcaaacagg	0	0	160	554	432	307	287	11295	0	825	0	0	0	0	643	0	0	158	686	5289	0	218	0	0	0	0	0	0	0	0	685	0	0	0	0	0	0	3075	143
Bact03_00100	0.996047	Actinobacteria	Actinomycetia	Micrococcales	Micrococcaceae	Kocuria	uncultured Kocuria sp.	uncultured Kocuria sp.	259305	tacgaaggtcccaagcgttgttcggaatcactgggcgtaaagggagcgtaggcggcgtggtaagtcagatgtgaaatcccggggctcaaccccggaactgcatccgatactgccatgctagaggattggagaggtagctggaattcttggtgtagcagtgaaatgcgtagagatcaagaggaacactcgtggcgaaagcgagctactggacaattcctgacgctgaggctcgaaggctagggtagcgaaaggg	0	0	0	1711	0	0	138	0	0	285	793	1982	1709	0	0	0	788	764	1398	0	0	0	0	0	0	166	3763	0	2031	0	1816	1655	739	900	274	568	19928	313	0
Bact03_00101	0.996063	Proteobacteria	Betaproteobacteria	Burkholderiales	Oxalobacteraceae	Janthinobacterium	#N/A	Janthinobacterium	29580	tacgtagggtgcaagcgttaatcggaattactgggcgtaaagcgtgcgcaggcggttttgtaagtctgatgtgaaatccccgggctcaacctgggaattgcattggagactgcaaggctagaatctggcagaggggggtagaattccacgtgtagcagtgaaatgcgtagatatgtggaggaacaccgatggcgaaggcagccccctgggtcaagattgacgctcatgcacgaaagcgtggggagcaaacagg	0	0	0	198	0	0	115	0	0	0	0	0	0	418	0	0	0	4003	0	0	0	0	0	0	0	0	0	0	0	0	0	0	0	692	0	0	0	0	0
Bact03_00102	0.957031	Firmicutes	Clostridia	Eubacteriales	Oscillospiraceae	Faecalibacterium	uncultured Faecalibacterium sp.	uncultured Faecalibacterium sp.	259315	aacgtaggtggcaagcgttgtccggaattactgggtgtaaagggagcgcaggcgggtcggcaagttggaagtgaaaactatgggctcaacccatagcctgctttcaaaactgtcggtcttgagtactgtagaggtaggcggaattcccggtgtagcggtggaatgcgtagatatcgggaggaacaccagtggcgaaggcggcctactgggcagcaactgacgctgaggctcgaaagcatgggtagcaaacagg	0	0	0	0	0	0	0	0	0	0	0	0	0	0	0	0	0	0	0	0	0	0	0	0	0	0	0	0	390	0	6942	178	0	231	739	0	0	17270	0
Bact03_00103	0.996063	#N/A	#N/A	#N/A	#N/A	#N/A	#N/A	Bacteria	2	tacgtaggtggcaagcgttgtccggaattattgggcgtaaagggctcgcaggcggtttcttaagtctgatgtgaaagcccccggctcaaccggggagggtcattggaaactggggaacttgagtgcagaagaggagagtggaattccacgtgtagcggtgaaatgcgtagagatgtggaggaacaccagtggcgaaggcgactctctggtctgtaactgacgctgaggagcgaaagcgtggggagcgaacagg	0	0	2030	0	0	0	0	0	746	0	0	0	0	0	0	0	0	0	0	0	0	0	0	0	0	0	0	0	0	0	0	0	0	0	0	0	0	0	0
Bact03_00104	0.929412	Tenericutes	Mollicutes	#N/A	Lumbricoplasmataceae	Candidatus Lumbricincola	#N/A	unclassified Candidatus Lumbricincola	2619723	tacgtaggtggcaagcgttatccggaattattgggcgtaaagagcatgtaggcggtttattaagtctggtgtgaaagctagtggcccaaccactaaattgcattggaaactgataaactagaatactggagaggcaagtggaattccatgtgtagcggtggaatgcgcagatatatggaggaacaccaatggcgaaggcagcttgctggacagagattgacgctgagatgcgaaagcgtggggagcaaacagg	0	575	0	0	0	0	0	0	331	0	0	0	0	0	0	0	0	0	0	0	0	0	0	0	0	0	0	0	0	0	0	1191	863	991	1023	1122	31992	1038	0
Bact03_00105	0.984252	Firmicutes	Clostridia	Eubacteriales	Oscillospiraceae	Anaerotruncus	Anaerotruncus sp.	Anaerotruncus sp.	1872531	tacgtaggtggcaagcgttgtccggaattactgggtgtaaagggagcgcaggcggggagccaagtcagctgtgaaaactacgggcttaacctgtagactgcagttgaaactggttttcttgagtgaagtagaggttggcggaattccgagtgtagcggtgaaatgcgtagatattcggaggaacaccggtggcgaaggcggccaactgggctttaactgacgctgaggctcgaaagtgtggggagcaaacagg	1477	0	0	0	0	328	0	0	0	0	0	0	0	0	0	0	0	0	1185	597	0	0	0	0	0	0	942	53442	1185	637	1152	0	0	0	0	0	0	0	0
Bact03_00106	0.980237	Firmicutes	Clostridia	Eubacteriales	#N/A	#N/A	#N/A	Eubacteriales	186802	tacgtatggtgcaagcgttatccggatttactgggtgtaaagggagcgtagacggttgtgtaagtctgatgtgaaaacccggggctcaaccccgggactgcattggaaactatataactagagtgttggagaggtaagcggaattcctagtgtagcggtgaaatgcgtagatattaggaggaacaccagtggcgaaggcggcttactggacaattactgacgttgaggctcgaaagcgtggggagcaaacagg	0	0	473	0	0	0	303	0	0	0	0	0	0	0	127	0	0	0	0	0	0	444	0	0	0	0	0	0	265	0	1676	139	0	0	792	133	0	16239	0
Bact03_00107	0.992095	#N/A	#N/A	#N/A	#N/A	#N/A	#N/A	Bacteria	2	tacgtaggtggcaagcgttgtccggatttattgggcgtaaagcgagcgcaggcggtcttttaagtctgatgtgaaagcccccggcttaaccggggagggtcattggaaactgggagacttgagtgcagaagaggaaagcggaattccatgtgtagcggtgaaatgcgtagatatatggaggaacaccagtggcgaaggcggctttctggtctgtaactgacactgaggcgcgaaagcgtggggagcaaacagg	0	0	0	1553	581	7205	664	924	1110	688	786	0	0	716	0	239	1855	885	664	0	112	0	0	0	565	413	0	737	0	0	0	723	0	549	0	0	0	0	158
Bact03_00108	0.992095	Actinobacteria	Actinomycetia	Bifidobacteriales	Bifidobacteriaceae	Galliscardovia	Galliscardovia ingluviei	Galliscardovia ingluviei	1769422	tacgtagggcgcaagcgttgtccggatttattgggcgtaaagggctcgtaggcggttcgtcgcgtctggtgtgaaagtccatggcttaaccgtggattggcgccgggtacgggcgggctggagtgcagtaggggagactggaattctcggtgtaacggtggaatgtgtagatatcgggaagaacaccaatggcgaaggcaggtctctgggctgttactgacgctgaggagcgaaagcgtggggagcgaacagg	266	0	0	0	0	0	0	0	448	0	0	0	0	1826	0	0	117	5256	399	0	455	0	0	0	0	0	0	447	420	9852	129	411	221	484	12751	409	423	114	0
Bact03_00109	0.992126	#N/A	#N/A	#N/A	#N/A	#N/A	#N/A	Terrabacteria group	1783272	tacgtaggtggcaagcgttgtccggatttattgggcgtaaagcgagcgcaggcggttctttaagtctgatgtgaaagcccccggctcaaccggggagggtcattggaaactggagaacttgagtgcagaagaggagagtggaattccacgtgtagcggtgaaatgcgtagatatgtggaggaacaccagtggcgaaggcgactctctggtctgtaactgacgctgaggcgcgaaagcgtggggagcaaacagg	674	0	1096	0	0	0	0	739	0	0	0	0	0	0	0	570	301	0	0	0	0	520	0	0	0	3233	0	0	0	0	0	0	0	0	0	551	0	1236	0
Bact03_00110	0.992095	Proteobacteria	Gammaproteobacteria	#N/A	Candidatus Competibacteraceae	Candidatus Competibacter	uncultured Candidatus Competibacter sp.	uncultured Candidatus Competibacter sp.	1160952	tacggagggtgcgagcgttaatcggaattactgggcgtaaagcgtgcgtaggcggatgggtcagtcagccgtgaaagccccgggctcaacctgggaacggcggttgagacggcccgtctcgagtgggctagaggatcgtggaattccgggtgtagcggtgaaatgcgtagagatccggaggaacaccgatggcgaaggcagcggtctggggccacactgacgctgaggcacgaaagcgtggggagcaaacagg	0	0	710	2108	0	154	0	0	0	437	0	0	0	0	0	0	0	0	1459	0	0	0	0	0	0	0	174	0	0	0	0	0	0	0	0	0	3183	0	0
Bact03_00111	1	Firmicutes	Bacilli	Lactobacillales	Lactobacillaceae	#N/A	#N/A	Lactobacillaceae	33958	tacgtaggtggcaagcgttatccggatttattgggcgtaaagcgagcgcaggcggttttctaagtctgatgtgaaagccttcggcttaaccgaagaagtgcatcggaaactggatgacttgagtgcagaagagggcagtggaactccatgtgtagcggtggaatgcgtagatatatggaagaacaccagtggcgaaggcggctgcctggtctgtaactgacgctgaggctcgaaagcatgggtagcgaacagg	0	0	0	0	0	0	0	0	576	0	0	0	0	0	0	0	0	4811	0	0	0	0	0	0	0	0	0	0	0	0	0	0	0	0	0	0	0	0	0
Bact03_00112	0.968504	Firmicutes	Bacilli	#N/A	#N/A	#N/A	#N/A	Bacilli	91061	tacgtaggtggcaagcgttgtccggatttattgggcgtaaagggaacgcaggcggttttttaagtctgatgtgaaagccttcggcttaaccggagatgtgcattggaaactggaagacttgagtgcagaagaggaaagtggaactccatgtgtagcggtggaatgcgtagatatatggaagaacaccagtggcgaaggcggctttctggtctgtaactgacgctgaggctcgaaagcgtggggagcaaacagg	652	590	807	3265	3610	1075	1531	1832	1254	2123	770	529	985	111	948	262	440	675	1149	3415	0	0	0	0	0	0	3573	555	693	781	1072	1046	1498	344	270	372	466	711	0
Bact03_00113	1	Actinobacteria	Thermoleophilia	Solirubrobacterales	Solirubrobacteraceae	Solirubrobacter	#N/A	Solirubrobacter	207599	tacgtagggggctagcgttgtccggaatcattgggcgtaaagcgcgtgtaggcggtccggtaagtccgctgtgaaagtcgggggctcaaccctcggatgccggtggatactgtcgggcttgagtacggaagaggcgagtggaattcctggtgtagcggtgaaatgcgcagatatcaggaggaacaccaattgcgaaggcagctcgctgggacgttactgacgctgagacgcgaaagcgtggggagcaaacagg	0	0	0	854	0	0	0	0	0	0	104	0	805	0	0	0	377	0	0	249	0	0	0	0	0	780	0	0	0	0	0	0	0	166	0	0	0	0	0
Bact03_00115	0.964567	Actinobacteria	Actinomycetia	Actinomycetales	Actinomycetaceae	#N/A	#N/A	Actinomycetaceae	2049	tacgtagggcgcgagcgttgtccggaattattgggcgtaaagggcttgtaggcggtttgtcgcgtctgccgtgaaattctctggcttaactggggaagtgcggtgggtacgggcaggcttgagtgtggtaggggagattggaattcctggtgtagcggtggaatgcgcagatatcaggaagaacaccggtggcgaaggcggatctctgggccattactgacgctgaggagcgaaagcgtggggagcgaacagg	0	0	0	0	0	0	0	0	0	0	0	0	0	0	0	0	0	0	0	0	0	0	0	0	0	0	0	0	0	0	0	0	0	0	0	0	0	0	0
Bact03_00116	0.980237	Firmicutes	Bacilli	Lactobacillales	Enterococcaceae	Catellicoccus	#N/A	Catellicoccus	300418	tacgtaggtggcaagcgttgtccggatttattgggcgtaaagcgagcgcaggcggtcttttaagtctgatgtgaaagccctcggctcaaccgaggagggtcattggaaactgggagacttgagtgcagaagaggaaagtggaactccatgtgtagcggtggaatgcgtagatatatggaagaacaccagtggcgaaagcggctctctggtctgtaactgacgctgaggttcgaaagcgtgggtagcgaacagg	1881	0	0	3747	4140	853	1520	1998	887	909	593	678	604	238	1506	640	399	767	1787	4922	0	0	0	0	0	0	1993	996	2345	1274	686	451	100	0	231	0	0	0	0
Bact03_00117	0.968504	#N/A	#N/A	#N/A	#N/A	#N/A	#N/A	root	1	tacggagggtgcaagcgttaatcggaattactgggcgtaaagcgcacgcaggcggtttgttaagtcagatgtgaaatccccgggctcaacctgggaactgcatctgatactggcaagcttgagtctcgtagaggggggtagaattccaggtgtagcggtgaaatgcgtagagatctggaggaataccggtggcgaaggcggctttctggtctgtaactgacgctgaggctcgaaagcgtggggagcaaacagg	0	405	386	591	885	1904	100	592	2602	850	0	0	607	573	0	0	0	0	0	363	0	0	0	0	745	0	825	717	0	0	352	0	869	854	0	0	0	382	0
Bact03_00118	0.988189	Actinobacteria	#N/A	#N/A	#N/A	#N/A	#N/A	Actinobacteria	201174	cacgtaggcaccaagcgttatccggatttattgggcgtaaagagctcgtaggcggttcggtaagtcgggtgtgaaaactctgggctcaacccagagaggccacccgatactgctgtgactagagtgcggtaggggagcggggaattcctggtgtagcggtgaaatgcgcagatatcaggaggaacaccagcggcgaaggcgccgctctgggccgtaactgacgctgaggagcgaaagcatgggtagcaaacagg	0	0	0	3965	0	0	0	0	0	0	1875	771	566	0	0	0	6175	0	0	0	0	0	0	0	0	142	0	0	1432	0	0	0	0	475	0	0	0	0	0
Bact03_00119	1	Firmicutes	Negativicutes	Selenomonadales	Selenomonadaceae	Megamonas	#N/A	Megamonas	158846	tacgtaggcggcaagcgttgtccggaattattgggcgtaaagggagcgcaggcgggaaactaagcggatcttaaaagtgcggggctcaaccccgtgagggggtccgaactggttttcttgagtgcaggagaggaaagcggaattcccagtgtagcggtgaaatgcgtagatattgggaagaacaccagtggcgaaggcggctttctggactgtaactgacgctgaggctcgaaagctagggtagcgaacggg	0	0	0	717	123	12318	361	849	133	5404	549	154	507	765	9607	13098	458	578	0	0	0	0	0	0	0	0	0	122	0	0	0	0	0	0	0	0	0	0	0
Bact03_00120	1	Bacteroidetes	Bacteroidia	Bacteroidales	Bacteroidaceae	#N/A	#N/A	Bacteroidaceae	815	tacggaggatgcgagcgttatccggatttattgggtttaaagggagcgcagacgggtcgttaagtcagctgtgaaagtttggggctcaaccttaaaattgcagttgatactggcgtccttgagtgcggttgaggtgtgcggaattcgtggtgtagcggtgaaatgcttagatatcacgaagaactccgattgcgaaggcagcacactaagccgtaactgacgttcatgctcgaaagtgtgggtatcaaacagg	413	0	0	0	405	3144	104	541	0	3319	426	0	408	528	1174	16714	108	577	0	0	0	801	0	0	0	0	0	388	301	0	14358	0	0	0	0	0	0	3100	0
Bact03_00121	0.972332	Firmicutes	Erysipelotrichia	Erysipelotrichales	Erysipelotrichaceae	Solobacterium	uncultured Solobacterium sp.	uncultured Solobacterium sp.	747375	tacgtaggtggcaagcgttatccggaattattgggcgtaaagggtgcgcaggcggtttgttaagtttaaggtgaaagcgttgggctcaacccaataaagccttagaaactggcagactagagtgcagaagagggtagtggaattccatgtgtagcggtaaaatgcgtagatatatggaggaacaccagtggcgaaggcggctacctggtctgtaactgacgctcaagcacgaaagcgtggggagcaaatagg	0	259	0	0	0	0	0	0	0	233	0	0	0	0	0	0	0	0	0	0	0	0	0	0	0	0	0	0	0	0	5529	1046	791	815	1122	961	544	40732	0
Bact03_00122	0.972656	Actinobacteria	Thermoleophilia	Solirubrobacterales	Solirubrobacteraceae	Solirubrobacter	uncultured Solirubrobacter sp.	uncultured Solirubrobacter sp.	211446	tacgtagggggcaagcgttgtccggatttattgggcgtaaagagcgtgtaggcggccagacaggtccgttgtgaaaactagaggcttaacctctagacgtcgatggaaaccgtctggctagagtccggaagaggagaatggaattcctggtgtagcggtgaaatgcgcagatatcaggaagaacacccgtggctaaggcggttctctagtacggtactgacgctgagacgcgaaagcgtggggagcgaacagg	0	0	0	483	113	0	0	0	0	0	0	0	1012	0	0	0	0	0	0	243	0	105	0	0	0	0	0	0	0	0	0	0	0	0	0	0	0	0	0
Bact03_00123	1	Proteobacteria	Gammaproteobacteria	Moraxellales	Moraxellaceae	Acinetobacter	#N/A	Acinetobacter	469	tacagagggtgcaagcgttaatcggatttactgggcgtaaagcgtgcgtaggtggtcttttaagtcggatgtgaaatccctgagcttaacttaggaattgcattcgatactgggagactagagtatgggagaggatggtagaattccaggtgtagcggtgaaatgcgtagagatctggaggaataccgatggcgaaggcagccatctggcctaatactgacactgaggtacgaaagcatggggagcaaacagg	0	0	1039	0	0	0	0	0	0	0	0	0	0	0	0	0	231	0	0	0	0	233	0	0	0	0	0	0	0	0	0	0	0	0	0	0	0	0	0
Bact03_00124	1	Firmicutes	Clostridia	Eubacteriales	Clostridiaceae	Clostridium	Clostridium sp. Iso-A7	Clostridium sp. Iso-A7	393734	tacgtaggtggcgagcgttgtccggaattattgggcgtaaaggatgcgtaggtggatatttaagtgggatgtgaaatccccgggctcaacccgggaactgcattccatactggatgtctagagtgcaggagaggaaagcggaattcctagtgtagcggtgaaatgcgtagatattaggaggaacaccagtggcgaaggcggctttctggactgtaactgacactgaggcatgaaagcgtgggtagcaaacagg	0	0	0	0	0	0	0	0	0	205	0	0	0	0	0	0	0	0	0	0	0	0	0	0	0	0	0	0	0	0	0	0	0	0	0	0	0	0	0
Bact03_00125	0.948413	Firmicutes	Erysipelotrichia	Erysipelotrichales	Erysipelotrichaceae	#N/A	#N/A	Erysipelotrichaceae	128827	tacgtaggtggcgagcgttatccggaatgattgggcgtaaagggtgcgtaggtggcgcggtaagtctgaagtaaaaggcatcagctcaactgatgttggctttggaaactgccgggctagagtgcagaagagggcgatggaactccatgtgtagcggtaaaatgcgtagatatatggaagaacaccagtggcgaaggcggtcgcctggtctgcaactgacactgaagcacgaaagcgtggggagcaaatagg	0	0	0	108	0	0	116	254	0	1411	103	0	0	105	2072	6182	0	0	0	0	0	0	0	0	0	0	0	3754	419	0	4790	678	468	0	110	0	0	1927	0
Bact03_00126	0.956863	Firmicutes	Clostridia	Eubacteriales	Peptococcaceae	Peptococcus	#N/A	Peptococcus	2740	aacatagggggcaagcgttgtccggaatcactgggcgtaaagggcgcgtaggtggtttgttaagtcagatgtgaaatgtaggggctcaacccctaacgtgcatctgatactggcagacttgagtgcggaagaggcaagtggaattcctagtgtagcggtgaaatgcgtagatattaggaggaacaccagtggcgaaggcgacttgctgggccgtaactgacgctgaggcgcgaaagcgtggggagcaaacagg	358	0	0	0	0	5338	0	0	0	118	0	0	0	0	0	0	0	0	295	0	0	0	0	0	0	0	255	13613	415	0	2681	0	670	0	0	0	0	2176	0
Bact03_00128	0.976471	Proteobacteria	Alphaproteobacteria	Hyphomicrobiales	#N/A	#N/A	#N/A	Hyphomicrobiales	356	tacgaagggggctagcgttgttcggaattactgggcgtaaagcgcacgtaggcgggtcgttaagtcaggggtgaaatcccggagctcaactccggaactgcctttgatactggcgatctagagatcgagagaggtgagtggaattccgagtgtagaggtgaaattcgtagatattcggaagaacaccagtggcgaaggcggctcactggctcgatactgacgctgaggtgcgaaagcgtggggagcaaacagg	0	0	149	206	0	0	0	0	0	1152	3506	6226	301	378	158	378	4070	290	465	0	0	152	0	0	0	0	1535	0	970	0	503	263	0	0	0	563	3105	0	0
Bact03_00129	0.992095	Proteobacteria	Alphaproteobacteria	Hyphomicrobiales	Phyllobacteriaceae	Mesorhizobium	#N/A	Mesorhizobium	68287	tacgaagggggctagcgttgttcggaattactgggcgtaaagcgcacgtaggcggatacttaagttaggggtgaaatcccagagctcaactctggaactgcctctaatactgggtatcttgagtccgagagaggtgagtggaattccgagtgtagaggtgaaattcgtagatattcggaggaacaccagtggcgaaggcggctcactggctcggtactgacgctgaggtgcgaaagcgtggggagcaaacagg	0	0	0	227	213	0	0	0	0	672	0	466	1224	0	0	255	834	173	0	0	0	294	0	0	0	544	0	0	0	0	0	0	0	0	0	0	0	0	0
Bact03_00130	0.996047	Proteobacteria	Alphaproteobacteria	Rhodobacterales	Roseobacteraceae	Rubellimicrobium	uncultured Rubellimicrobium sp.	uncultured Rubellimicrobium sp.	543078	tacggagggggttagcgttgttcggaattactgggcgtaaagcgcgcgtaggcggatcagaaagttgggggtgaaatcccggggctcaaccccggaattgccttcaaaactcctggtcttgagttcgagagaggtgagtggaattccgagtgtagaggtgaaattcgtagatattcggaggaacaccagtggcgaaggcggctcactggctcgatactgacgctgaggtgcgaaagcgtggggagcaaacagg	0	0	169	1157	671	0	202	0	0	3566	1170	6484	3207	307	318	675	668	448	733	383	0	0	0	0	0	164	1520	0	561	0	600	502	0	129	0	0	1779	0	0
Bact03_00131	1	Proteobacteria	Alphaproteobacteria	Rhodobacterales	Rhodobacteraceae	Amaricoccus	uncultured Amaricoccus sp.	uncultured Amaricoccus sp.	339341	tacggagggggctagcgttgttcggaattactgggcgtaaagcgcacgtaggcggattggaaagttgggggtgaaatcccggggctcaaccccggaactgccttcaaaactcccagtctggaggtcgagagaggtgagtggaattccgagtgtagaggtgaaattcgtagatattcggaggaacaccagtggcgaaggcggctcactggctcgatactgacgctgaggtgcgaaagcgtggggagcaaacagg	0	0	0	1283	763	0	109	0	0	1449	485	1906	5634	270	201	584	768	692	1003	680	0	0	0	0	0	875	1539	0	352	0	368	539	0	303	0	0	3150	0	0
Bact03_00132	0.992095	Chloroflexi	Caldilineae	Caldilineales	Caldilineaceae	Caldilinea	uncultured Caldilinea sp.	uncultured Caldilinea sp.	435295	tacgtaggtggcaagcgttatccggaattactgggcgtaaagcgcacgcaggcggtcttttaagtttgacgtgaaagctcccggcttaactgggagaggtcgttgaatactggaagacttgaggcaatgagaggggtgtagaattcccggtgtagtggtggaatgcgtagatatcggggggaataccagtggcgaaagcggcaccctagcgttagcctgacgctcatgtgcgaaagcgtggggagcgaacggg	0	0	0	1170	0	0	0	0	0	0	636	0	0	0	0	0	1243	0	581	0	0	233	0	0	0	0	0	0	0	0	0	0	0	221	0	0	0	0	0
Bact03_00133	0.988142	Proteobacteria	Alphaproteobacteria	#N/A	#N/A	#N/A	#N/A	Alphaproteobacteria	28211	tacggagggggctagcgttgttcggaattactgggcgtaaagcgcacgtaggcggacatttaagtcaggggtgaaatcccggggctcaaccccggaactgcctttgatactgggtgtctggaggtcgagagaggtgagtggaattccgagtgtagaggtgaaattcgtagatattcggaggaacaccagtggcgaaggcggctcactggctcgatactgacgctgaggtgcgaaagcgtggggagcaaacagg	0	0	360	324	0	0	0	0	0	229	466	642	1320	0	0	0	568	480	440	123	0	143	0	0	0	1283	0	0	0	0	0	0	0	0	0	0	0	0	0
Bact03_00134	0.980237	#N/A	#N/A	#N/A	#N/A	#N/A	#N/A	Bacteria	2	tacgtaggtggcaagcgttgtccggatttactgggcgtaaagagcgcgcaggcggtcgttcaagtcgcgtgtgaaagcccccggctcaactggggagggtcacgcgatactgatcgactcgaaggcaggagagggtagtggaattcccggtgtagtggtgaaatgcgtagatatcgggaggaacaccagtggcgaaggcgactacctggcctgttcttgacgctgaggcgcgaaagctaggggagcaaacggg	0	0	0	483	101	0	0	0	0	348	1874	846	1354	0	0	398	2278	133	0	203	0	0	0	0	0	851	0	0	0	0	0	0	0	0	0	0	0	0	0
Bact03_00135	0.964286	Firmicutes	#N/A	#N/A	#N/A	#N/A	#N/A	Firmicutes	1239	tacgtaggtggcgagcgttatccggaatcattgggcgtaaagagggagcaggcggcagcacaggtctgcggtgaaagaccgaagctaaacttcggtaagccgtggaaaccgtgcagctagagagcatcagaggatcgtggaattccatgtgtagcggtgaaatgcgtagatatatggaggaacaccagtggcgaaggcgacggtctggggtgcaactgacgctcagtcccgaaagcgtggggagcaaatagg	0	0	0	816	0	42704	752	866	480	525	0	0	0	0	0	0	0	0	0	0	0	0	0	0	0	0	0	0	0	0	0	0	0	0	0	0	0	0	0
Bact03_00136	0.952941	Bacteroidetes	Bacteroidia	Bacteroidales	Bacteroidaceae	Bacteroides	Bacteroides caecigallinarum	Bacteroides caecigallinarum	1411144	tacggaggatgcgagcgttatccggatttattgggtttaaagggagcgtagacgggatgttaagtcagctgtgaaagtttggggctcaaccttaaaattgcagttgaaactggcattcttgagtgcatatgaggtgggcggaattcgtggtgtagcggtgaaatgcttagatatcacgaagaactccgattgcgaaggcagctcactggcctgcaactgacgttgatgctcgaaagtgtgggtatcaaacagg	0	0	358	0	0	0	0	0	0	0	0	0	0	0	0	344	0	0	0	0	0	966	0	0	0	0	0	0	370	0	10596	0	0	0	0	0	0	4688	0
Bact03_00137	0.964427	Firmicutes	Bacilli	Bacillales	Bacillaceae	Bacillus	uncultured Bacillus sp.	uncultured Bacillus sp.	83428	tacgtaggtggcaagcgttgtccggaattattgggcgtaaagcgcgcgcaggtggtttaaaaagtctgatgtgaaatcccatggctcaaccatggagggtcattggaaactgttaaacttgagtgcaggagagaaaagtggaattcctagtgtagcggtgaaatgcgtagagattaggaggaacaccagtggcgaaggcggctttttggcctgtaactgacactgaggcgcgaaagcgtggggagcaaacagg	0	0	0	526	0	0	0	0	0	0	0	0	0	0	0	0	0	0	0	0	0	0	0	0	0	0	0	0	0	0	0	0	0	0	0	0	0	0	0
Bact03_00138	0.996047	Proteobacteria	Gammaproteobacteria	Pseudomonadales	Pseudomonadaceae	Pseudomonas	Pseudomonas sp. EMB 1	Pseudomonas sp. EMB 1	374850	tacgtaggtggcaagcgttgtccggaattattgggcgtaaagcgcgcgcaggcggccttttaagtctgatgtgaaagcccccggctcaaccggggagggtcattggaaactggaaggcttgagtacagaagagaagagtggaattccatgtgtagcggtgaaatgcgtagagatgtggaggaacaccagtggcgaaggcgactctttggtctgtaactgacgctgaggcgcgaaagcgtggggagcaaacagg	0	0	0	291	0	0	0	0	321	370	169	168	1409	0	0	0	179	0	0	0	0	0	0	0	0	0	0	0	0	0	0	0	0	0	0	0	0	0	0
Bact03_00139	0.992095	Actinobacteria	Actinomycetia	Micrococcales	Demequinaceae	Demequina	Demequina sp. CMS382	Demequina sp. CMS382	940548	tacgtagggcgcaagcgttgtccggaattattgggcgtaaagagctcgtaggcggtttgtcgcgtctgctgtgaaagtccgaggctcaacctcggatctgcagtgggtacgggcagactagagtgtggtaggggagactggaattcctggtgtagcggtggaatgcgcagatatcaggaggaacaccaatggcgaaggcaggtctctgggccacaactgacgctgaggagcgaaagcatggggagcgaacagg	0	0	0	970	0	0	0	0	0	0	0	0	693	0	0	255	704	0	0	0	0	0	0	0	0	0	0	0	228	0	0	0	0	0	0	0	0	0	0
Bact03_00140	1	Firmicutes	Clostridia	Eubacteriales	Clostridiaceae	Clostridium	#N/A	Clostridium	1485	tacgtaggtggcaagcgttgtccggatttactgggcgtaaaggatgcgtaggcggatgtttaagtgagatgtgaaatacccgggctcaacttgggtgctgcatttcaaactggacatctagagtgcgggagaggaaagcggaattcctagtgtagcggtgaaatgcgtagagattaggaagaacaccagtggcgaaggcggctttctggaccgtaactgacgctgaggcatgaaagcgtggggagcaaacagg	0	0	0	0	137	519	0	275	0	0	0	0	0	0	0	0	0	0	0	0	0	0	302	0	0	246	0	0	0	0	0	0	0	0	0	0	0	0	0
Bact03_00141	1	Proteobacteria	Alphaproteobacteria	Hyphomicrobiales	Rhizobiaceae	Agrobacterium	uncultured Agrobacterium sp.	uncultured Agrobacterium sp.	157277	tacgaagggggctagcgttgttcggaatcactgggcgtaaagcgcacgtaggcggattgttaagtgaggggtgaaatcccagggctcaaccctggaactgcctttcatactggcaatctcgagttcgagagaggtaagtggaattccgagtgtagaggtgaaattcgtagatattcggaggaacaccagtggcgaaggcggcttactggatcgatactgacgctgaggtgcgaaagcgtggggagcaaacagg	0	335	0	129	0	0	458	0	0	1806	384	6704	524	153	0	251	276	365	625	0	0	166	0	0	0	0	2020	0	1874	163	397	571	369	706	280	396	14190	358	0
Bact03_00142	1	Firmicutes	Bacilli	Lactobacillales	Carnobacteriaceae	Carnobacterium	#N/A	Carnobacterium	2747	tacgtagatggcaagcgttgtccggatttattgggcgtaaagcgagcgcaggcggttctttaagtctgatgtgaaagaccccagctcaactggggaaggtcattggaaactggagaacttgagtgcagaagaggagagtggaattccatgtgtagcggtgaaatgcgtagatatatggaggaacaccagtggcgaaggcgactctctggtctgtaactgacgctgaggctcgaaagcgtggggagcaaacagg	0	540	573	0	0	0	0	0	0	720	0	0	0	0	0	0	0	153	0	0	0	477	0	0	0	0	0	0	0	0	218	942	688	616	789	923	697	30494	0
Bact03_00143	0.972549	#N/A	#N/A	#N/A	#N/A	#N/A	#N/A	root	1	tacgtaggtggcaagcgttgtccggatttattgggcgtaaagcgcacgcaggcggtttgttaagtcagatgtgaaatccccgggctcaacctgggaactgcatctgatactggcaagcttgagtctcgtagaggggggtagaattccaggtgtagcggtgaaatgcgtagagatctggaggaataccggtggcgaaggcggccccctggacgaagactgacgctcaggtgcgaaagcgtggggagcaaacagg	0	0	0	410	119	0	329	529	525	229	0	0	0	0	0	0	0	0	0	0	0	0	0	0	0	0	0	0	0	0	0	0	0	0	0	0	0	0	0
Bact03_00144	0.901961	Firmicutes	Erysipelotrichia	Erysipelotrichales	Erysipelotrichaceae	#N/A	#N/A	Erysipelotrichaceae	128827	tacgaaggtgacaagcgttatccggaattattgggcgtaaagggtccgcaggcggtttgttaagtttaagctgaaagcgtggagctcaactccattcgggcttagaaactggcaaactagagtacagaaggggcaagtggaattccatgtgtagcggtaaaatgcatagatatatggaggaacaccggtggcgaaggcggcttgctagtctgtaactgacgctcagggacgaaagcgtggggagcaaatagg	0	0	0	0	0	0	0	0	0	407	0	0	0	0	469	911	0	0	0	0	0	0	0	0	0	0	0	0	133	0	5942	110	661	114	389	0	0	8683	0
Bact03_00145	1	Chlorophyta	Trebouxiophyceae	Chlorellales	Chlorellaceae	Chlorella	Chlorella sp. UMPCCC 1229	Chlorella sp. UMPCCC 1229	1563465	tacgggggatgcaagcgttatccggaattattgggcgtaaagggtcctgaggtggctagccaagtctattgtgaaatatcagggcttaaccctgaacatgcggtggaaactagaaagcttgagtacagtaggggcggagggaatttccggtggagcggtgaaatgcatagatatcgggaagaacaccaacggcgaaagcactccgctgggctgatactgacactgacagacgaaagctagggtagcgaaaggg	0	0	0	0	0	0	0	0	0	0	1763	0	0	0	0	433	432	0	0	0	0	0	0	0	0	0	0	0	0	111	0	0	0	0	0	0	0	0	0
Bact03_00146	0.996047	Firmicutes	Clostridia	Eubacteriales	#N/A	#N/A	#N/A	Eubacteriales	186802	tacgtagggggctagcgttatccggaattactgggcgtaaagggtgcgtaggtggtttcttaagtcagaggtgaaaggctacggctcaaccgtagtaagcctttgaaactgggaaacttgagtgcaggagaggagagtggaattcctagtgtagcggtgaaatgcgtagatattaggaggaacaccagttgcgaaggcggctctctggactgtaactgacactgaggcacgaaagcgtggggagcaaacagg	0	0	0	100	0	616	0	0	0	0	0	0	0	188	0	0	0	0	0	0	0	322	0	0	0	0	0	0	0	0	0	0	0	150	0	0	0	0	0
Bact03_00147	1	Actinobacteria	Actinomycetia	Micrococcales	Microbacteriaceae	#N/A	#N/A	Microbacteriaceae	85023	tacgtagggtgcaagcgttgtccggaattattgggcgtaaagagctcgtaggcggtttgtcgcgtctgctgtgaaatcccgaggctcaacctcgggcctgcagtgggtacgggcaaactagagtgtggtaggggagattggaactcctggtgtagcggtggaatgcgcagatatcaggaagaacaccgatggcgaaggcagatctctgggccattactgacgctgaggagcgaaagcgtggggagcgaacagg	250	0	0	149	0	0	0	0	0	0	169	0	263	0	0	0	442	0	0	0	0	273	0	0	0	0	257	0	5642	0	144	0	0	121	0	0	618	605	166
Bact03_00148	1	Actinobacteria	Actinomycetia	Actinomycetales	Actinomycetaceae	#N/A	#N/A	Actinomycetaceae	2049	tacgtagggcgcgagcgttgtccggaattattgggcgtaaagggcttgtaggcggttggtcgcgtctgccgtgaaatcctctggcttaactgggggcgtgcggtgggtacgggctgacttgagtgcggtaggggagactggaactcctggtgtagcggtggaatgcgcagatatcaggaagaacaccggtggcgaaggcgggtctctgggccgttactgacgctgaggagcgaaagcgtggggagcgaacagg	0	0	0	382	0	293	0	0	189	0	0	0	0	264	0	0	0	0	0	0	0	0	0	0	319	297	0	0	0	0	0	0	0	0	561	0	0	0	0
Bact03_00149	1	Proteobacteria	Betaproteobacteria	Burkholderiales	Burkholderiaceae	Burkholderia	#N/A	Burkholderia	32008	tacgtagggtgcgagcgttaatcggaattactgggcgtaaagcgtgcgcaggcggtttgttaagacagatgtgaaatccccgggctcaacctgggaactgcatttgtgactggcaggctagagtatggcagaggggggtagaattccacgtgtagcagtgaaatgcgtagagatgtggaggaataccgatggcgaaggcagccccctgggccaatactgacgctcatgcacgaaagcgtggggagcaaacagg	0	0	0	736	0	0	0	0	0	0	454	0	0	0	0	0	437	0	0	0	0	781	109	0	1294	466	0	0	494	0	0	0	177	1270	0	0	0	0	253
Bact03_00150	0.996047	Firmicutes	Clostridia	Eubacteriales	#N/A	#N/A	#N/A	Eubacteriales	186802	tacgtagggggcaagcgttatccggatttactgggtgtaaagggagcgtagacggtgtggcaagtctgatgtgaaaggcatgggctcaacctgtggactgcattggaaactgtcatacttgagtgccggaggggtaagcggaattcctagtgtagcggtgaaatgcgtagatattaggaggaacaccagtggcgaaggcggcttactggacggtaactgacgttgaggctcgaaagcgtggggagcaaacagg	0	0	0	0	0	0	0	0	0	0	0	0	0	0	0	0	0	0	0	0	0	0	0	0	0	0	0	0	0	0	0	0	0	0	0	0	0	0	0
Bact03_00152	0.98419	Actinobacteria	Actinomycetia	Micrococcales	Microbacteriaceae	Leucobacter	#N/A	Leucobacter	55968	tacgtagggtgcgagcgttgtccggaattattgggcgtaaagagctcgtaggcggtttgtcgcgtctgccgtgaaatcctcaggctcaacttgaggcgtgcggtgggtacgggcaggctagagtgcggtaggggagattggaattcctggtgtagcggtggaatgcgcagatatcaggaggaacaccgatggcgaaggcagatctctgggccgtaactgacgctgaggagcgaaagcatggggagcgaacagg	0	0	0	0	0	0	0	0	0	0	442	0	0	832	0	0	0	575	0	0	1025	0	0	0	0	0	0	0	0	0	0	0	0	0	3333	0	0	0	316
Bact03_00153	0.996047	Firmicutes	Clostridia	Eubacteriales	Clostridiaceae	Candidatus Arthromitus	#N/A	unclassified Candidatus Arthromitus	2638829	tacgtaggtggcaagcgttgttcggaataactgggcgtaaaggatgcgtaggcggttaaataagttatatgttaaatatataggcttaacctgtagagagcatataaaactgtttaactagagtgcaggagaggtaagtggaattcctagtgtagcggtgaaatgcgtagagattaggaagaacaccagtggcgaaggcgacttactggactgtaactgacgctgaggcatgagagcatggggagcaaacagg	0	0	653	0	0	0	0	0	0	0	0	0	0	0	0	0	0	0	0	0	0	0	0	0	0	0	0	0	0	0	0	452	1058	0	0	0	0	450	0
Bact03_00154	1	Deinococcus-Thermus	Deinococci	Deinococcales	Deinococcaceae	Deinococcus	#N/A	Deinococcus	1298	tacggagggtgcaagcgttacccggaatcactgggcgtaaagggcgtgtaggcggaaatttaagtctggttttaaagaccggggctcaacctcggggatggactggatactggatttcttgacctctggagaggtaactggaattcctggtgtagcggtggaatgcgtagataccaggaggaacaccaatggcgaaggcaagttactggacagaaggtgacgctgaggcgcgaaagtgtggggagcaaaccgg	0	0	0	154	0	355	0	129	0	0	0	0	0	0	0	0	0	0	0	0	0	0	0	0	430	348	0	0	0	0	0	0	0	0	0	0	0	0	0
Bact03_00155	0.988142	Bacteroidetes	Bacteroidia	Bacteroidales	Prevotellaceae	Prevotellamassilia	Prevotellamassilia timonensis	Prevotellamassilia timonensis	1852370	tacggaaggtccaggcgttatccggatttattgggtttaaagggagcgcaggcggacctttaagtcagctgtgaaatacggcggctcaaccgtcgaactgcagttgatactggaggtcttgagtgcacacagggatactggaattcatggtgtagcggtgaaatgctcagatatcatgaagaactccgatcgcgaaggcaggtatccggggtgcaactgacgctgaggctcgaaagtgcgggtatcaaacagg	0	0	0	0	0	0	0	0	0	0	0	0	0	0	0	0	0	0	0	0	0	0	0	0	0	0	0	0	0	0	0	0	0	0	0	0	0	0	0
Bact03_00157	0.996063	Proteobacteria	Alphaproteobacteria	Hyphomicrobiales	Phyllobacteriaceae	#N/A	#N/A	Phyllobacteriaceae	69277	tacgaagggggctagcgttgttcggatttactgggcgtaaagcgcacgtaggcggactattaagtcaggggtgaaatcccggggctcaaccccggaactgcctttgatactggtagtcttgagttcgagagaggtgagtggaattccgagtgtagaggtgaaattcgtagatattcggaggaacaccagtggcgaaggcggctcactggctcgatactgacgctgaggtgcgaaagcgtggggagcaaacagg	0	153	0	0	265	0	0	0	0	0	495	1170	348	0	0	0	575	0	0	168	0	0	0	0	0	292	0	0	0	0	0	0	0	0	0	0	0	0	0
Bact03_00158	1	Firmicutes	Clostridia	Eubacteriales	Clostridiaceae	Clostridium	uncultured Clostridium sp.	uncultured Clostridium sp.	59620	tacgtaggtggcaagcgttgtccggaattactgggcgtaaaggatgtgtaggcggatgtttaagtgagatgtgaaatccccgggctcaacttgggggctgcatttcaaactggatatctagagtgcaggagaggaaagcggaattcctagtgtagcggtgaaatgcgtagagattaggaagaacatcagtggcgaaggcggctttctggactgtaactgacgctgaggcatgaaagcgtggggagcaaacagg	0	398	0	0	0	0	0	0	206	0	0	0	0	0	0	0	0	0	0	0	0	0	0	0	0	0	0	0	0	0	0	939	669	787	803	918	31308	785	0
Bact03_00159	0.972441	Actinobacteria	Actinomycetia	#N/A	#N/A	#N/A	#N/A	Actinomycetia	1760	tacgtagggtgcaagcgttgtccggaattattgggcgtaaagagctcgtaggcggcttgtcacgtcgggtgtgaaaactcggggctcaaccccgagcctgcatccgatacgggctagctagagttcggcaggggagactggaattcctggtgtagcggtgaaatgcgcagatatcaggaggaacaccggtggcgaaggcgggtctctgggccgatactgacgctgaggagcgaaagcgtggggagcaaacagg	0	0	201	554	0	0	0	0	0	183	5096	2486	366	353	229	413	6990	324	0	0	0	0	0	0	0	0	0	0	618	0	0	0	0	0	0	0	0	0	0
Bact03_00160	0.996047	Proteobacteria	Betaproteobacteria	Burkholderiales	Comamonadaceae	#N/A	#N/A	Comamonadaceae	80864	tacgtagggtgcaagcgttaatcggaattactgggcgtaaagcgtgcgcaggcggttatgcaagacagatgtgaaatccccgggcttaacctgggaactgcatttgtgactgcatagctagagtgcggcagagggggatggaattccgcgtgtagcagtgaaatgcgtagatatgcggaggaacaccgatggcgaaggcaatcccctgggcctgcactgacgctcatgcacgaaagcgtggggagcaaacagg	0	0	0	431	405	0	0	0	0	859	400	331	285	147	0	208	785	2422	1260	311	0	0	0	0	0	0	661	0	0	0	328	147	0	337	0	0	3010	319	0
Bact03_00161	0.972441	Firmicutes	Clostridia	Eubacteriales	Oscillospiraceae	Subdoligranulum	uncultured Subdoligranulum sp.	uncultured Subdoligranulum sp.	512298	aacgtaggtggcaagcgttgtccggaattactgggtgtaaagggagcgcaggcgggtcggcaagttggaagtgaaatctatgggctcaacccataaattgctttcaaaactgctgatcttgagtagtgcagaggtaggcggaattcccggtgtagcggtggaatgcgtagatatcgggaggaacaccagtggcgaaggcggcctactgggcaccaactgacgctgaggctcgaaagcatgggtagcaaacagg	0	0	0	0	0	1487	0	0	0	280	0	0	0	0	0	533	0	0	536	0	0	0	0	0	0	0	0	3550	308	0	3587	0	526	0	262	0	0	5787	0
Bact03_00162	0.996047	Firmicutes	Clostridia	Eubacteriales	Lachnospiraceae	Mediterraneibacter	Mediterraneibacter catenae	Mediterraneibacter catenae	2594882	tacgtatggtgcaagcgttatccggatttactgggtgtaaagggagcgtagacggatgggcaagtctgaagtgaaagcccggggctcaaccccgggactgctttggaaactgttcatctagagtgctggagaggtaagtggaattcctagtgtagcggtgaaatgcgtagatattaggaggaacaccagtggcgaaggcggcttactggacagtaactgacgttgaggctcgaaagcgtggggagcaaacagg	0	0	0	257	135	8245	295	477	0	1984	0	0	0	133	890	2854	0	0	260	0	0	0	0	0	0	0	0	3004	124	0	947	0	0	0	0	0	0	1419	0
Bact03_00163	0.980237	Firmicutes	Clostridia	Eubacteriales	Clostridiaceae	Clostridium	uncultured Clostridium sp.	uncultured Clostridium sp.	59620	tacgtagggggcaagcgttatccggatttactgggtgtaaagggtgcgtaggtggcatggcaagtcagatgtgaaaactcggggctcaacttcgagattgcatctgaaactgctaagctagagtgcaggagaggaaagcggaattccgagtgtagcggtgaaatgcgtagagattcggaggaacaccagtagcgaaggcggctttctggactgtaactgacactgaggcacgaaagcgtggggagcgaacagg	0	0	0	0	0	0	0	0	0	0	0	0	0	0	0	0	0	0	0	0	0	0	0	0	0	0	0	0	0	0	0	0	0	0	0	0	0	0	0
Bact03_00164	0.925781	Tenericutes	Mollicutes	#N/A	Lumbricoplasmataceae	Candidatus Lumbricincola	#N/A	unclassified Candidatus Lumbricincola	2619723	tacgtaggtggcgagcgttatccggaattattgggcgtaaagagcatgtaggcggtttattaagtttgatgtgaaagctagtggcctaaccactaaactgcattgaatactggtaaactagaatactggagaggtaagtggaattccatgtgtagcggtggaatgcgtagatatatggaggaacaccaatggcgaaggcagcttactggacagtgattgacgctgagatgcgaaagcgtgggtagcaaacagg	0	0	0	0	0	0	0	0	0	0	137	0	0	0	0	0	5646	0	0	0	0	0	0	0	0	0	0	0	0	0	0	0	0	0	0	0	0	0	0
Bact03_00165	0.964567	Firmicutes	Clostridia	Eubacteriales	#N/A	#N/A	#N/A	Eubacteriales	186802	tacgtagggggcaagcgttatccggatttactgggtgtaaagggagcgtagacggagcggcaagtctgaagtgaaagcccggggcttaaccccgtgactgctttggaaactgtcgttcttgagtgccggaggggtaagcggaattcctagtgtagcggtgaaatgcgtagatattaggaggaacaccagtggcgaaggcggcttactggacggcaactgacgttgaggctcgaaagcgtggggagcaaacagg	316	0	0	0	0	6580	0	0	0	328	0	0	0	0	0	0	0	0	214	133	0	0	0	0	0	0	202	10609	333	0	396	0	0	0	0	0	0	0	0
Bact03_00166	1	Actinobacteria	Coriobacteriia	Coriobacteriales	Coriobacteriaceae	#N/A	#N/A	Coriobacteriaceae	84107	tacgtagggggcgagcgttatccggattcattgggcgtaaagcgcgcgtaggcggcccggcaggccgggggtcgaagcggggggctcaaccccccgaagcccccggaacctccgcggcttgggtccggtaggggagggtggaacacccggtgtagcggtggaatgcgcagatatcgggtggaacaccggtggcgaaggcggccctctgggccgagaccgacgctgaggcgcgaaagctgggggagcgaacagg	0	0	0	0	0	3580	0	0	0	0	0	0	0	0	0	0	0	0	0	0	0	0	0	0	0	0	0	3534	0	0	0	0	0	0	0	0	0	0	0
Bact03_00167	0.96063	Actinobacteria	Acidimicrobiia	Acidimicrobiales	Iamiaceae	Iamia	uncultured Iamia sp.	uncultured Iamia sp.	674515	tacgtagggggcgagcgttgtccggaatcattgggcgtaaagagctcgtaggcggttcagcaagtcgtttgtgaaagtccgaggctcaacctcggaattgcagtcgaaactgctgtgactcgagtccggtagaggagaatggaattcccggtgtagcggtgaaatgcgcagatatcgggaggaacaccagtagcgaaggcggttctctgggccggtactgacgctgaggagcgaaagcgtggggagcaaacagg	0	0	327	347	0	0	0	0	0	0	0	0	0	0	0	0	205	0	0	0	0	0	0	0	0	329	0	0	0	0	0	0	0	0	0	0	0	0	0
Bact03_00168	1	Firmicutes	Bacilli	Bacillales	Paenibacillaceae	Paenibacillus	#N/A	Paenibacillus	44249	tacgtagggggcaagcgttgtccggaattattgggcgtaaagcgcgcgcaggcggtcatttaagtctggtgtttaatcctggggctcaaccccaggtcgcactggaaactggatgacttgagtacagaagaggagagtggaattccacgtgtagcggtgaaatgcgtagatatgtggaggaacaccagtggcgaaggcgactctctgggctgtaactgacgctgaggcgcgaaagcgtggggagcaaacagg	0	0	0	202	0	0	0	0	0	0	261	0	0	0	0	0	0	0	0	0	0	0	0	0	0	1222	0	0	0	0	0	0	0	0	0	0	0	0	0
Bact03_00169	1	Actinobacteria	Actinomycetia	Corynebacteriales	Mycobacteriaceae	#N/A	#N/A	Mycobacteriaceae	1762	tacgtagggtgcgagcgttgtccggaattactgggcgtaaagagctcgtaggtggtttgtcgcgttgttcgtgaaaactcacagctcaactgtgggcgtgcgggcgatacgggcagactggagtactgcaggggagactggaattcctggtgtagcggtggaatgcgcagatatcaggaggaacaccggtggcgaaggcgggtctctgggcagtaactgacgctgaggagcgaaagcgtggggagcgaacagg	0	0	0	288	147	0	0	0	0	0	156	447	331	0	0	0	287	0	0	0	0	0	0	0	0	277	331	0	640	0	0	0	0	104	0	0	914	0	0
Bact03_00170	0.933852	#N/A	#N/A	#N/A	#N/A	#N/A	#N/A	Bacteria	2	tacgtaggtgacaagcgttgtccggatttactgggtgtaaagggcgtgcaggcgggatatcaagtcagtcgtgaaataccggagctcaactccggggctgcgattgaaactgatattcttgagtatcggagaggaaagcggaattcccagtgtagcggtgaaatgcgtagatattgggaggaacaccagtggcgaaggcggctttctggacgacaactgacgctgaggcgcgaaagtgtggggagcaaacagg	0	0	0	0	0	0	0	0	0	0	0	0	0	0	0	0	0	0	0	0	0	0	0	0	0	0	0	0	0	0	3382	133	311	0	350	133	0	9832	0
Bact03_00171	1	Firmicutes	Clostridia	Eubacteriales	Lachnospiraceae	Anaerotignum	Anaerotignum lactatifermentans	Anaerotignum lactatifermentans	160404	tacgtagggggcaagcgttatccggaattactgggtgtaaagggagcgtaggcggcatggtaagccagatgtgaaagccttgggcttaacccgaggattgcatttggaactatcaagctagagtacaggagaggaaagcggaattcctagtgtagcggtgaaatgcgtagatattaggaagaacaccagtggcgaaggcggctttctggactgaaactgacgctgaggctcgaaagcgtggggagcaaacagg	0	0	0	0	0	3233	0	0	0	398	0	0	0	0	0	0	0	154	382	0	0	110	0	0	0	0	0	1337	169	0	5011	300	299	350	350	293	160	13850	0
Bact03_00172	0.988189	Proteobacteria	Alphaproteobacteria	Rhodobacterales	Rhodobacteraceae	Amaricoccus	uncultured Amaricoccus sp.	uncultured Amaricoccus sp.	339341	tacggagggggctagcgttgttcggaattactgggcgtaaagcgcacgtaggcggaccagttagttgggggtgaaatcccggggctcaaccccggaactgcctccaaaactgctggtctggaggtcgagagaggtgagtggaattccgagtgtagaggtgaaattcgtagatattcggaggaacaccagtggcgaaggcggctcactggctcgatactgacgctgaggtgcgaaagcgtggggagcaaacagg	0	0	0	744	371	0	0	0	0	217	263	510	2681	0	109	243	0	213	0	401	0	0	0	0	0	1054	0	0	0	0	0	0	0	0	173	0	0	0	0
Bact03_00173	0.984127	Firmicutes	Clostridia	Eubacteriales	Peptostreptococcaceae	Peptostreptococcus	#N/A	Peptostreptococcus	1257	tacgtagggggctagcgttatccggatttactgggcgtaaagggtgcgtaggtggtctttcaagttggtggtcaaaggctacggctcaaccgtagtaagcttccaaaactgttagacttgagtgcaggagaggaaagtggaattcccagtgtagcggtgaaatgcgtagatattgggaggaacaccagtagcgaaggcggctttctggactgcaactgacactgaggcacgaaagcgtgggtagcaaacagg	0	0	0	0	0	0	0	0	0	101	0	0	0	0	0	0	5534	0	0	0	0	0	0	0	0	0	0	0	0	0	0	0	0	0	0	0	0	0	0
Bact03_00174	0.992095	Proteobacteria	Betaproteobacteria	Burkholderiales	Alcaligenaceae	Derxia	uncultured Derxia sp.	uncultured Derxia sp.	498724	tacgtagggtgcgagcgttaatcggaattactgggcgtaaagcgtgcgcaggcggttcgtcaagtctgatgtgaaagccccgggctcaacctgggaatggcattggaaactggcgagctggagtgcggcagaggggggtggaattccgcgtgtagcagtgaaatgcgtagagatgcggaggaacaccgatggcgaaggcagccccctgggccgacactgacgctcaggcacgaaagcgtggggagcaaacagg	0	0	141	283	0	0	0	0	0	882	926	0	0	0	0	0	991	0	459	0	0	0	0	0	0	0	580	0	0	0	244	265	263	303	0	233	7757	213	0
Bact03_00175	0.996063	Proteobacteria	Alphaproteobacteria	Hyphomicrobiales	#N/A	#N/A	#N/A	Hyphomicrobiales	356	tacgaagggggctagcgttgctcggaatcactgggcgtaaagggcgcgtaggcggactcttaagtcgggggtgaaagcccagggctcaaccctggaattgccttcgatactgagagtcttgagttcggaagaggttggtggaactgcgagtgtagaggtgaaattcgtagatattcgcaagaacaccagtggcgaaggcggccaactggtccgatactgacgctgaggcgcgaaagcgtggggagcaaacagg	0	0	0	580	345	0	398	185	0	617	127	1069	1574	0	0	299	567	445	375	421	0	0	0	0	0	401	667	0	845	0	191	0	0	141	0	0	660	0	0
Bact03_00176	0.996063	Proteobacteria	Gammaproteobacteria	Enterobacterales	#N/A	#N/A	#N/A	Enterobacterales	91347	tacggagggtgcaagcgttaatcggaattactgggcgtaaagcgcacgcaggcggtttgttaagtcagatgtgaaatccccgagcttaacttgggaactgcatttgaaactggcaagctagagtcttgtagaggggggtagaattccaggtgtagcggtgaaatgcgtagagatctggaggaataccggtggcgaaggcggccccctggacaaagactgacgctcaggtgcgaaagcgtggggagcaaacagg	0	0	264	0	0	0	0	0	0	0	0	0	0	0	0	140	0	0	0	0	0	0	0	0	0	1040	0	0	0	0	0	0	0	0	0	0	0	0	0
Bact03_00177	0.996063	Actinobacteria	Actinomycetia	Micrococcales	Micrococcaceae	Arthrobacter	#N/A	Arthrobacter	1663	tacgtagggcgcaagcgttatccggaattattgggcgtaaagagctcgtaggcggtttgtcgcgtctgctgtgaaagcccggggctcaaccccgggtctgcagtgggtacgggcagactagagtgcagtaggggagactggaattcctggtgtagcggtgaaatgcgcagatatcaggaggaacaccgatggcgaaggcaggtctctgggctgtaactgacgctgaggagcgaaagcatggggagcgaacagg	0	0	0	942	360	397	0	0	0	0	380	181	8489	235	374	290	273	137	0	249	0	0	0	0	277	721	0	0	0	0	0	0	0	0	0	0	130	0	0
Bact03_00178	0.996063	Proteobacteria	Alphaproteobacteria	#N/A	#N/A	#N/A	#N/A	Alphaproteobacteria	28211	tacgaagggggctagcgttgctcggaattactgggcgtaaagggagcgtaggcggacatttaagtcaggggtgaaatcccagagctcaactctggaactgcctttgatactgggtgtcttgagtgtgatagaggtatgtggaactccgagtgtagaggtgaaattcgtagatattcggaagaacaccagtggcgaaggcgacatactggatcattactgacgctgaggctcgaaagcgtggggagcaaacagg	0	0	0	297	334	0	471	0	0	219	0	239	519	223	0	0	530	2371	276	642	0	0	0	0	0	0	295	0	0	0	288	0	0	156	100	0	469	0	0
Bact03_00179	0.972332	Actinobacteria	Coriobacteriia	Eggerthellales	Eggerthellaceae	Gordonibacter	uncultured Gordonibacter sp.	uncultured Gordonibacter sp.	886349	tacgtagggggcaagcgttatccggattcattgggcgtaaagagcgcgtaggcggcttgttaagcgagatgtgaaaaccgggggcttaacccgcggcctgcatctcgaactggcaggcttgagtctggtagaggagtgtggaattcccagtgtagcggtgaaatgcgcagatattgggaggaacaccagtggcgaaggcggcactctgggccacgactgacgctgaggcgcgaaagctaggggagcaaacagg	0	0	0	0	0	0	0	0	0	152	7432	711	305	355	369	330	9975	275	0	0	0	0	0	0	0	0	0	0	0	0	0	0	0	0	0	0	0	0	0
Bact03_00180	0.968254	Firmicutes	#N/A	#N/A	#N/A	#N/A	#N/A	Firmicutes	1239	tacgtaggtggcaagcgttatccggaattattgggcgtaaagagggagcaggcggcaatagaggtctgtggtgaaagactgaagcttaacttcagtaagccatggaaaccaaatagctagagtgcattagaggatcgtggaattccatgtgtagcggtgaaatgcgtagatatatggaggaacaccagtggcgaaggcgacgatctgggatgcaactgacgctcagtcccgaaagcgtggggagcaaatagg	0	0	494	0	0	0	0	0	0	0	0	0	0	0	0	0	0	0	0	0	0	0	0	0	0	0	0	0	0	0	0	0	0	815	0	0	0	0	0
Bact03_00181	0.984252	#N/A	#N/A	#N/A	#N/A	#N/A	#N/A	root	1	tacgtaggtggcaagcgttatccggaatgattgggcgtaaagcgtctgtaggtggcttttcaagtccgccgtcaaatcccagggctcaaccctggacaggcggtggaaactaccaagctggagtacggtaggggcagagggaatttccggtggagcggtgaaatgcattgagatcggaaagaacaccaacggcgaaagcactctgctgggccgacactgacactgagagacgaaagctaggggagcaaatggg	236	935	0	0	0	0	0	398	0	572	577	376	561	393	530	1213	407	517	256	1693	0	0	0	0	0	0	864	0	358	252	304	2618	2699	1210	1450	1339	1102	1144	0
Bact03_00182	1	Proteobacteria	Alphaproteobacteria	Rickettsiales	Anaplasmataceae	Neorickettsia	uncultured Neorickettsia sp.	uncultured Neorickettsia sp.	536982	tacggagggggctagcgttgttcggaattactgggcgtaaagggtgcgtaggcggtcttgcaagttaagtgtgaaatcctcaggctcaacctgagaactgcatttaaaactgctagactcgaacgtgagagagggcaatggaatttttggtgtaggggtgaaatccgtagatatcaagaggaacgtcaggggcgaaagcgattgcctggatcatagttgacgctgaggcacgaaagcgtggggagcaaacagg	0	0	0	0	0	0	0	0	0	0	0	0	0	0	0	0	0	0	0	0	0	0	0	0	0	0	0	0	0	0	0	0	0	0	0	0	0	0	0
Bact03_00183	0.996047	Proteobacteria	Gammaproteobacteria	#N/A	#N/A	#N/A	#N/A	Gammaproteobacteria	1236	tacagagggtgcgagcgttaatcggaattactgggcgtaaagcgcacgtaggcggcttggcatgtcgggtgtgaaatccccgggctcaacctgggaactgcatccgaaactgccttgctagagtatgggagagggaagtggaatttccggtgtagcggtgaaatgcgtagatatcggaaggaacatcagtggcgaaggcgacttcctggaccaatactgacgctcaggtgcgaaagcgtggggagcaaacagg	0	0	147	260	0	0	0	0	0	796	561	0	387	0	0	0	0	0	672	228	0	0	0	0	0	316	561	0	148	0	397	232	199	217	185	213	6750	126	0
Bact03_00184	0.980315	Actinobacteria	Acidimicrobiia	Acidimicrobiales	Iamiaceae	Iamia	uncultured Iamia sp.	uncultured Iamia sp.	674515	tacgtagggtccgagcgttatccggaatcattgggcgtaaagagctcgtaggcggttcagcaagtcggctgtgaaagtccggggctcaaccccggaattgcagtcgatactgctgtgactcgagtccggtagaggagaatggaattcccggtgtagcggtgaaatgcgcagatatcgggaggaacaccagtagcgaaggcggttctctgggccggcactgacgctgaggagcgaaagcgtggggagcaaacagg	0	0	522	112	0	0	0	0	175	0	0	0	0	0	0	0	117	0	0	0	0	0	0	0	0	118	0	0	0	0	0	0	0	0	0	0	0	0	0
Bact03_00185	0.980237	Streptophyta	Klebsormidiophyceae	Klebsormidiales	Klebsormidiaceae	Interfilum	Interfilum terricola	Interfilum terricola	163310	gacggaggatgcaagcgttatccggaatgattgggcgtaaagcgtctgtaggtggtttcttgagtctactgttaaagatcagggcttaaccctgggcaggcagtagaaactaagaagcttgagtacggtaggggcagagggaattcccggtgtagcggtgaaatgcgtagagatcgggaagaacaccaacggcgaaagcactctgctgggccgaaactgacactgagagacgaaagctaggggagcgaatggg	0	0	0	4057	0	369	0	230	0	0	360	0	330	0	0	553	1053	0	0	0	0	0	0	0	0	0	0	0	0	0	0	0	0	0	0	329	0	0	0
Bact03_00186	0.984127	Firmicutes	Erysipelotrichia	Erysipelotrichales	Erysipelotrichaceae	Erysipelatoclostridium	[Clostridium] spiroforme	[Clostridium] spiroforme	29348	tacgtaggtggcgagcgttatccggaattattgggcgtaaagagggagcaggcggcagcagaggtctgtggtgaaagactgaagcttaacttcagtaagccatagaaaccgggcagctagagtgcaggagaggatcgtggaattccatgtgtagcggtgaaatgcgtagatatatggaggaacaccagtggcgaaggcgacgatctggcctgtaactgacgctcattcccgaaagcgtggggagcaaacagg	411	0	274	0	0	143	0	0	0	317	0	0	0	0	0	0	0	0	543	223	0	0	0	0	0	0	322	8746	436	259	1798	0	0	182	0	0	0	1127	174
Bact03_00187	0.988142	Actinobacteria	Actinomycetia	Nakamurellales	Nakamurellaceae	Nakamurella	#N/A	Nakamurella	53460	tacgtagggtgcaagcgttgtccggaattattgggcgtaaagagctcgtaggcggtctgtcgcgtcggatgtgaaaccccggggctcaaccccgggcctgcattcgatacgggcagactagagttcggtaggggagactggaattcctggtgtagcggtgaaatgcgcagatatcaggaggaacaccggtggcgaaggcgggtctctgggccgatactgacgctgaggagcgaaagcgtggggagcgaacagg	0	0	0	448	173	0	0	0	0	354	153	0	630	0	0	188	502	119	0	0	0	0	0	0	0	355	0	0	0	0	0	0	0	0	0	0	0	0	0
Bact03_00188	0.914062	Firmicutes	Bacilli	Bacillales	Bacillaceae	Bacillus	uncultured Bacillus sp.	uncultured Bacillus sp.	83428	tacgtaggtggcaagcgttgtccggaattattgggcgtaaagggcgtgtaggcggcctgccaagtctgatgtgaaatctcacagctcaactgtgaacgtgcattggaaactggtaggctagagtgtcggagaggaaagcggaattccatgtgtagcggtgaaatgcgtagagatatggaggaacaccagtggcgaaggcggctttctggacgattactgacgctgaggcgcgaaagcgtggggagcaaacagg	0	0	507	0	0	0	0	135	0	0	0	0	0	0	0	0	0	0	0	0	0	0	0	0	0	0	0	0	0	0	0	0	0	0	0	0	0	0	0
Bact03_00189	0.97619	Actinobacteria	#N/A	#N/A	#N/A	#N/A	#N/A	Actinobacteria	201174	tacgtagggagcaagcgttatccggattcattgggcgtaaagcgcgcgtaggcggtctgttaggtcggaagttaaatccggaggctcaacctccgtccgcttccgataccggcagacttgagtttggtaggggaaggtggaattcctagtgtagcggtggaatgcgcagatattaggaagaacaccagtggcgaaggcggccttctgggccataactgacgctgaggcgcgaaagctaggggagcgaacagg	238	0	0	120	3819	169	753	220	0	0	1602	1837	0	0	225	0	0	0	529	2187	0	0	0	0	0	0	874	230	5419	189	741	206	1566	1397	0	0	0	0	0
Bact03_00190	0.94902	Actinobacteria	Coriobacteriia	#N/A	#N/A	#N/A	#N/A	Coriobacteriia	84998	tacgtagggagcgagcgttatccggattcattgggcgtaaagagcgcgtaggcggcgcggcaagcggaacctctaatcccggggctcaaccccgggccgggttccgaacttccgcgctcgagtgcggtagaggaaggcggaattcccggtgtagcggtggaatgcgcagatatcgggaagaacaccgatggcgaaggcagccttctgggccgtcactgacgctgaggcgcgaaagctaggggagcgaacagg	218	0	0	0	0	0	0	0	0	0	0	0	0	0	0	258	0	0	0	0	0	0	0	0	0	0	0	6665	694	0	1633	0	0	0	0	0	0	1685	0
Bact03_00191	1	Firmicutes	Bacilli	Bacillales	Planococcaceae	Ureibacillus	#N/A	Ureibacillus	160795	tacgtaggtggcaagcgttgtccggaattattgggcgtaaagcgcgcgcaggcggtctcttaagtctgatgtgaaagcccccggcttaaccggggagggtcattggaaactgggagacttgagtgcaggagagggaagcggaattccatgtgtagcggtgaaatgcgtagagatatggaggaacaccagtggcgaaggcggcttcctggcctgtaactgacgctgaggcgcgaaagcgtggggagcaaacagg	0	0	832	0	0	0	0	0	418	0	0	0	0	0	0	0	0	0	0	0	0	0	0	0	0	0	0	0	0	0	0	0	0	0	0	0	0	0	0
Bact03_00192	0.988142	Firmicutes	Clostridia	Eubacteriales	Lachnospiraceae	Sellimonas	Sellimonas sp.	Sellimonas sp.	2021466	tacgtatggtgcaagcgttatccggatttactgggtgtaaagggagcgtagacggaaaggcaagtctggagtgaaaacccggggctcaaccccgggactgctttggaaactgcagttctagagtgccggagaggtaagcggaattcctagtgtagcggtgaaatgcgtagatattaggaggaacaccagtggcgaaggcggcttactggacggtgactgacgttgaggctcgaaagcgtggggagcaaacagg	170	0	0	0	0	2174	0	0	0	213	0	0	0	0	0	0	0	0	263	0	0	0	0	0	0	0	0	5066	139	0	1154	0	176	159	0	0	0	2753	0
Bact03_00193	1	Proteobacteria	Gammaproteobacteria	Chromatiales	Chromatiaceae	Thiobaca	#N/A	Thiobaca	127457	tacggagggtgcaagcgttaatcggaatcactgggcgtaaagcgcacgtaggcggcttggtcagtcagatgtgaaagccctgggctcaacctgggaacggcatttgatactgccaggctcgagtctaagagaggggggtggaattccaggtgtagcggtgaaatgcgtagagatctggaggaacaccagtggcgaaggcggccccctggcttaagactgacgctgaggtgcgaaagcgtggggagcaaacagg	510	0	0	0	0	0	0	0	0	0	0	0	0	0	0	0	0	0	21796	459	0	0	0	0	0	0	568	683	128	239	491	0	0	0	0	0	0	0	0
Bact03_00194	0.980315	Bacteroidetes	Bacteroidia	Bacteroidales	Bacteroidaceae	#N/A	#N/A	Bacteroidaceae	815	tacggaggatgcaagcgttatccggatttattgggtttaaagggagcgcagacgggggattaagtcagctgtgaaagtttgcggctcaaccgtaaaattgcagttgatactggttctcttgagtgcagttgaggcaggcggaattcgtggtgtagcggtgaaatgcttagatatcacgaagaaccccgattgcgaaggcagcttgctaaactgtaactgacgttcatgctcgaaagtgtgggtatcaaacagg	296	0	0	0	0	463	0	0	0	405	0	0	0	0	274	1961	0	0	263	0	0	0	0	0	0	0	173	237	364	0	12728	0	0	0	0	0	0	1385	0
Bact03_00195	0.910853	Proteobacteria	Gammaproteobacteria	Legionellales	Coxiellaceae	#N/A	#N/A	Coxiellaceae	118968	tacagagggtgcaagcgttaatcagaatgactgggcgtaaagggcgtgtaggtggttaattaggtttgatgtgaaatccccgggcttaacctgggaattgcgtcgaaaacggattaactcgagtgagatagagggttgtggaatttccggtgtagcggtgaaatgcgtagatatcggaaagaacaccaacggcgaaagcactctgctgggccgacactgacactgagagacgaaagctaggggagcgaatggg	273	622	0	0	160	0	0	240	537	1510	124	910	340	241	0	1739	2095	599	0	168	0	0	0	0	0	0	0	0	0	482	0	0	133	0	0	644	1369	399	0
Bact03_00196	0.949416	#N/A	#N/A	#N/A	#N/A	#N/A	#N/A	Bacteria	2	tacggagggtgcaagcgttaatcggaattactgggcgtaaagcgagcgcaggcggtcttttaagtctgatgtgaaagcctccggcttaaccggagagggtcattggaaactggaagacttgagtgcagaagaggaaagtggaactccatgtgtagcggtggaatgcgtagatatatggaagaacaccagtggcgaaggcggctttctggtctgtaactgacgctgaggctcgaaagcgtggggagcaaacagg	0	180	153	215	341	652	132	167	109	211	0	0	210	235	0	0	0	0	136	225	0	0	0	0	184	334	312	379	0	0	0	0	245	357	0	0	170	0	0
Bact03_00197	0.996063	Proteobacteria	Betaproteobacteria	Rhodocyclales	Azonexaceae	Dechloromonas	#N/A	Dechloromonas	73029	tacgtagggtgcgagcgttaatcggaattactgggcgtaaagcgtgcgcaggcggttttgtaagacaggcgtgaaatccccgggctcaacctgggaactgcgcttgtgactgcaaggctagagtacggcagaggggggtggaattccacgtgtagcagtgaaatgcgtagagatgtggaggaacaccaatggcgaaggcagccccctgggtcgatactgacgctcatgcacgaaagcgtgggtagcaaacagg	0	0	0	2906	0	101	241	0	0	1514	112	164	0	0	0	535	0	0	1413	0	0	0	0	0	0	165	560	0	143	0	568	203	0	0	0	130	2273	0	0
Bact03_00200	0.94902	Actinobacteria	Actinomycetia	Acidothermales	Acidothermaceae	Acidothermus	#N/A	Acidothermus	28048	tacgtagggtgcaagcgttgtccggatttattgggcgtaaagagctcgtaggcggtttgtcacgtcggatgtgaaaccccaaggcttaaccttgggcctgcattcgatacgggcagactagaggatggcaggggaaactggaattcctggtgtagcggtggaatgcgcagatatcaggaggaacaccggtggcgaaggcgggtttctgggccattactgacgctgaggagcgaaagcgtggggagcaaacagg	0	0	0	17620	115	454	431	396	368	226	1306	280	0	0	0	0	3498	0	0	0	0	0	0	0	0	0	0	0	0	0	0	0	0	0	0	0	0	0	0
Bact03_00201	1	Actinobacteria	Actinomycetia	Propionibacteriales	Nocardioidaceae	Nocardioides	#N/A	Nocardioides	1839	tacgtagggtgcgagcgttgtccggaattattgggcgtaaagggctcgtaggcggtttgtcgcgtcgggagtgaaaacgccgtgcttaacacggcgcttgctttcgatacgggcagactagaggtatgcaggggagaacggaattcctggtgtagcggtgaaatgcgcagatatcaggaggaacaccggtggcgaaggcggttctctgggcattacctgacgctgaggagcgaaagtgtggggagcgaacagg	0	0	0	6527	415	280	134	266	181	532	205	108	960	0	0	124	587	228	0	456	0	233	0	0	0	301	0	0	0	0	0	0	0	193	0	0	0	0	0
Bact03_00202	0.980237	#N/A	#N/A	#N/A	#N/A	#N/A	#N/A	Bacteria	2	aacgtaggtcacaagcgttgtccggaattactgggtgtaaagggagcgcaggcgggtatgcaagttggaagtgaaatacatgggctcaacccatgaactgctttcaaaactgtgtatcttgagtagtgcagaggtaggcggaattcccggtgtagcggtggaatgcgtagatatcgggaggaacaccagtggcgaaggcggcctactgggcaccaactgacgctgaggctcgaaagtgtgggtagcaaacagg	0	0	0	117	0	9338	153	287	105	1904	0	0	0	304	181	6705	0	0	0	0	0	0	0	0	0	0	0	325	0	0	0	0	0	0	0	0	0	0	0
Bact03_00203	0.949416	Actinobacteria	#N/A	#N/A	#N/A	#N/A	#N/A	Actinobacteria	201174	cacgtaggggccaagcgttgtccggatttattgggcgtaaagagctcgtaggcggttcgacaagtcgggtgtgaaaactccgggctcaacccggagacgccacccgatactgtcgtgactggagtccggtaggggagtggggaattcctggtgtagcggtgaaatgcgcagatatcaggaggaacaccggtggcgaaggcgccactctgggccggtactgacgctgaggagcgaaagcgtgggtagcaaacagg	0	0	0	0	0	0	0	0	0	0	0	0	0	0	0	0	0	0	0	0	0	0	0	0	0	0	0	0	0	0	0	0	0	0	0	0	0	0	0
Bact03_00204	0.996032	Firmicutes	Erysipelotrichia	Erysipelotrichales	Erysipelotrichaceae	Faecalitalea	Faecalitalea cylindroides	Faecalitalea cylindroides	39483	tacgtaggtggcgagcgttatccggaatgattgggcgtaaagggtgcgtaggcggcccgttaagtctggagtcaaagccggcagctcaactgtcgtacgctttggaaactggcgggctagagtgcagaagagggcgatggaactccatgtgtagcggtaaaatgcgtagatatatggaagaacaccagtggcgaaggcggtcgcctggtctgcaactgacgctgaagcacgaaagcgtggggagcaaatagg	0	0	0	0	0	3288	0	0	0	127	0	0	0	0	0	0	0	0	0	0	0	0	0	0	0	0	0	2472	0	0	106	0	0	0	0	0	0	0	134
Bact03_00205	0.968504	Firmicutes	Clostridia	Eubacteriales	Oscillospiraceae	Ruminococcus	Ruminococcus sp. ID1	Ruminococcus sp. ID1	320877	tacgtagggggcaagcgttatccggatttactgggtgtaaagggagcgtagacggcggcgcaagtctgatgtgaaagcctggggctcaaccccggaactgcattggaaactgtgctgctagagtgccggagaggtaagcggaattcctagtgtagcggtgaaatgcgtagatattaggaggaacaccagtggcgaaggcggcttactggacggtaactgacgttgaggctcgaaagcgtggggagcaaacagg	0	103	0	0	0	155	0	0	0	194	0	0	0	0	0	0	0	0	724	0	0	220	0	0	0	0	0	140	0	0	2728	219	327	209	301	228	0	10945	0
Bact03_00206	0.992126	Proteobacteria	Gammaproteobacteria	Legionellales	Coxiellaceae	#N/A	#N/A	Coxiellaceae	118968	tacgtagggtgcaagcgttaatcagaatgactgggcgtaaagggcgtgtaggtggttgactaggtttgatgtgaaatccccgggcttaacctgggaattgcgtcgaaaacgggtcgactggagtgagatagagggttgtggaatttccggtgtagcggtgaaatgcgtagatatcggaaagaacatcagtggcgaaggcgacaacctggatcttaactgacactgaggcgcgaaggcgtggggagcaaacagg	338	0	612	0	0	0	0	489	0	0	0	0	0	0	0	332	0	0	0	0	0	0	0	0	0	755	0	0	0	0	0	0	0	0	0	360	0	0	0
Bact03_00208	0.980237	Proteobacteria	#N/A	#N/A	#N/A	#N/A	#N/A	Proteobacteria	1224	tacggagggtgcaagcgttaatcggaattactgggcgtaaagcgcgcgtaggcggttgggtaagtcagatgtgaaagccccgggctcaacctgggaactgcatttgatactgcccgacttgagtatggtagaggggggtggaattcccggagtagcggtgaaatgcgtagatatcgggaggaacaccagtggcgaaggcggccccctggaccaatactgacgctgaggtgcgaaagcgtggggagcaaacagg	0	0	179	384	0	0	0	0	0	0	0	0	0	0	0	0	0	0	0	0	0	0	0	0	0	0	1054	109	663	0	348	222	247	262	0	557	5571	169	0
Bact03_00209	0.992095	Proteobacteria	Alphaproteobacteria	Hyphomicrobiales	#N/A	#N/A	#N/A	Hyphomicrobiales	356	tacgaagggggctagcgttgttcggaatcactgggcgtaaagcgcacgtaggcggatctttaagtcagaggtgaaatcccaaggctcaaccttggaactgcctttgatactggggatctcgagtccgggagaggtgagtggaactgcgagtgtagaggtgaaattcgtagatattcgcaagaacaccagtggcgaaggcggctcactggcccggtactgacgctgaggtgcgaaagcgtggggagcaaacagg	0	0	0	403	0	0	0	0	0	0	429	294	352	0	0	0	1667	0	276	0	0	0	0	0	0	0	1000	0	290	0	278	144	0	0	0	208	3654	0	0
Bact03_00210	0.984252	#N/A	#N/A	#N/A	#N/A	#N/A	#N/A	root	1	gacagaggatgcaagcgttatccggaatgattgggcgtaaagcgtctgtaggtggcttttcaagtccgccgtcaaatcccagggctcaaccctggacaggcggtggaaactaccaagctggagtacggtaggggcagagggaatttccggtggagcggtgaaatgcattgagatcggaaagaacaccaacggcgaaagcactctgctgggccgacactgacactgagagacgaaagcgtggggagcaaacagg	129	0	371	415	0	177	247	372	291	930	445	0	439	185	278	961	0	486	297	816	0	0	0	0	0	0	399	100	135	0	349	1246	1318	320	415	284	0	349	136
Bact03_00211	0.933333	Firmicutes	Erysipelotrichia	Erysipelotrichales	Erysipelotrichaceae	#N/A	#N/A	Erysipelotrichaceae	128827	tacgtaggtggcaagcgttatccggaatgattgggcgtaaagggtgcgcaggcggttcattaagtctaaagtaaaagccagcagctcaactgctgtaagctttggaaactgatgaactagagtacaggagagggcagtggaattccatgtgtagcggtaaaatgcgtagatatatggaggaacaccagtggcgaaggcggctgcctggcctggcaactgacgctgaggcacgaaagcgtggggagcaaacagg	0	0	0	0	0	0	0	0	373	0	0	0	0	0	0	0	0	0	0	0	0	0	0	0	0	0	0	0	0	0	0	0	0	0	0	0	0	0	0
Bact03_00212	0.996063	Firmicutes	Bacilli	Lactobacillales	Lactobacillaceae	Fructilactobacillus	Fructilactobacillus sanfranciscensis	Fructilactobacillus sanfranciscensis	1625	tacgtaggtggcaaacgttgtccggatttattgggcgtaaagggagcgcaggcggtttattaagtctgatgtgaaagccttcggcttaaccggagaagtgcatcggaaactgataaacttgagtgcagaaaaggatagtggaacttcatgtgtagcggtgaaatgcgtagatatatgaaggaacaccagtggcgaaggcggctatctggtctgtaactgacgctgaggctcgaaagcatgggtagcaaacagg	0	0	0	0	0	0	0	0	0	0	0	0	0	0	0	0	0	0	0	0	0	0	0	0	0	0	0	0	0	0	0	0	0	0	0	0	0	0	0
Bact03_00213	0.996063	Proteobacteria	Alphaproteobacteria	Sphingomonadales	Sphingomonadaceae	Sphingomonas	#N/A	Sphingomonas	13687	tacggagggagctagcgttattcggaattactgggcgtaaagcgcacgtaggcggctttgtaagttagaggtgaaagcctggagctcaactccagaattgcctttaagactgcatcgcttgaatccaggagaggtgagtggaattccgagtgtagaggtgaaattcgtagatattcggaagaacaccagtggcgaaggcggctcactggactggtattgacgctgaggtgcgaaagcgtggggagcaaacagg	0	0	0	317	194	0	0	0	0	129	0	190	144	0	0	0	393	594	0	0	0	293	0	0	328	143	0	0	0	0	118	0	0	108	158	0	0	0	0
Bact03_00214	1	Proteobacteria	Alphaproteobacteria	Sphingomonadales	Sphingomonadaceae	#N/A	#N/A	Sphingomonadaceae	41297	tacggagggagctagcgttgttcggaattactgggcgtaaagagtacgtaggcggtgattcaagtcagaggtgaaagcctggagctcaactccagaactgcctttgaaactagatcgctagaatcatggagaggttagtggaattccgagtgtagaggtgaaattcgtagatattcggaagaacaccagtggcgaaggcgactaactggacatgtattgacgctgaggtacgaaagcgtggggagcaaacagg	0	0	0	656	175	0	531	0	0	539	314	894	443	343	0	235	292	5820	1134	576	0	0	0	0	0	0	567	0	0	0	144	0	0	109	0	0	836	0	0
Bact03_00216	1	Firmicutes	Clostridia	Eubacteriales	Oscillospiraceae	Faecalibacterium	Faecalibacterium gallinarum	Faecalibacterium gallinarum	2903556	aacgtaggtcacaagcgttgtccggaattactgggtgtaaagggagcgcaggcgggaatgcaagttgggagtgaaatctacgggctcaacccgtaaactgctctcaaaactgtatttcttgagtagtgcagaggtaggcggaattcccggtgtagcggtggaatgcgtagatatcgggaggaacaccagtggcgaaggcggcctactgggcaccaactgacgctgaggctcgaaagtgtgggtagcaaacagg	0	0	0	0	0	0	0	0	0	0	0	0	0	0	0	307	0	0	192	0	0	417	0	0	0	0	0	337	153	0	5066	0	0	0	113	0	0	1963	0
Bact03_00217	0.952756	Firmicutes	Erysipelotrichia	Erysipelotrichales	Erysipelotrichaceae	Breznakia	#N/A	Breznakia	1854458	tacgtaggtggcaagcgttatccggaattattgggcgtaaagggtgcgtaggcggtcaattaagtctgaagtaaaagccagtggctcaaccactgtaagctttggaaactggttgactagagtacaggagaggcaaatggaattccatgtgtagcggtaaaatgcgtagatatatggaggaacaccagtggcgaaggcggtttgctggcctgtaactgacgctgatgcacgaaagcgtggggagcaaatagg	0	0	0	0	0	0	0	0	0	0	0	0	0	0	0	0	367	0	0	0	0	0	0	0	0	0	0	0	0	0	0	0	0	0	0	0	0	0	0
Bact03_00218	0.976378	Actinobacteria	Actinomycetia	Corynebacteriales	Corynebacteriaceae	Corynebacterium	#N/A	Corynebacterium	1716	tacgtagggtgcgagcgttgtccggaattactgggcgtaaagagctcgtaggtggtctgtcgcgtcatttgtttaaggccggggcttaactccggggtagcaggtgatacgggcatgactagagtactgtaggggagactggaattcctggtgtagcggtgaaatgcgcagatatcaggaggaacaccggtggcgaaggcgggtctctgggcagtaactgacgctgaggagcgaaagcatgggtagcgaacagg	0	0	0	0	0	0	0	0	481	0	232	0	0	2156	0	0	0	3779	0	0	270	0	0	0	0	0	0	0	0	0	0	0	0	109	2369	0	0	0	124
Bact03_00219	0.976285	Proteobacteria	Betaproteobacteria	Burkholderiales	Burkholderiaceae	Ralstonia	uncultured Ralstonia sp.	uncultured Ralstonia sp.	114715	gacgaaccgtccaaacgttattcggaattactgggcttaaagggtgcgtaggcggcgcggaaagttgggtgtgaaatccctcggctcaaccgaggaactgcgcccaatactgccgtgctcgagggagatagaggtgagcggaacttagggtggagcggtgaaatgcgttgatatcctaaggaacaccggtggcgaaagcggctcactggatctcttctgacgctgaggcacgaaagctagggtagcgaacggg	0	0	0	0	0	0	0	0	0	0	176	199	405	0	0	0	0	0	0	0	0	0	0	0	0	796	0	0	0	0	0	0	0	0	0	0	233	0	0
Bact03_00220	0.964706	Proteobacteria	Alphaproteobacteria	Hyphomicrobiales	#N/A	#N/A	#N/A	Hyphomicrobiales	356	tacgaagggggctagcgttgctcggaatcactgggcgtaaagggcgcgtaggcggactgttaagtcggaggtgaaagcccagggctcaaccctggaattgccttcgatactgacagtctcgagtatggaagaggttggtggaactccgagtgtagaggtgaaattcgtagatattcggaagaacaccagtggcgaaggcggccaactggtccattactgacgctgaggcgcgaaagcgtggggagcaaacagg	0	218	0	0	0	0	0	0	0	0	0	0	0	0	0	0	0	0	0	0	0	0	0	0	0	0	105	0	882	0	0	418	329	349	248	372	18189	394	0
Bact03_00221	0.98419	Firmicutes	Clostridia	Eubacteriales	Oscillospiraceae	Pseudoclostridium	uncultured Pseudoclostridium sp.	uncultured Pseudoclostridium sp.	2304699	tacgtagggagcaagcgttatccggatttattgggtgtaaagggtgcgtagacgggatattaagttagttgtgaaatccctcggcttaactgaggaactgcaactaaaactggtattcttgagtgttggagaggaaagtggaattcctagtgtagcggtgaaatgcgtagatattaggaggaacaccggtggcgaaggcgactttctggacaataactgacgttgaggcacgaaagtgtggggagcaaacagg	267	0	0	0	0	0	0	0	0	0	0	0	0	0	0	0	0	0	181	148	0	242	0	0	0	0	186	7728	209	146	1518	0	0	0	0	0	0	4272	0
Bact03_00222	0.956863	#N/A	#N/A	#N/A	#N/A	#N/A	#N/A	Bacteria	2	tacgtaggtggcaagcgttgtccggatttattgggcgtaaagcgagcgcaggcggtcttttaagtctgatgtgaaagcccacggcttaaccgtggagggtcattggaaactgggagacttgagtgcagaagaggaaagtggaactccatgtgtagcggtggaatgcgtagatatatggaagaacaccaatggcgaaggcagcttactggacagagattgacgctgagatgcgaaagcgtggggagcaaacagg	404	810	0	209	165	0	991	169	0	0	0	104	131	0	453	0	0	0	353	491	0	0	0	0	0	0	499	297	2738	339	249	791	2070	3221	1549	777	1148	335	0
Bact03_00223	1	Proteobacteria	Alphaproteobacteria	Sphingomonadales	Sphingomonadaceae	#N/A	#N/A	Sphingomonadaceae	41297	tacggagggagctagcgttgttcggaattactgggcgtaaagcgcacgtaggcggttattcaagtcagaggtgaaagcccggggctcaaccccggaactgcctttgaaactagatgactggaatcttggagaggtcagtggaattccgagtgtagaggtgaaattcgtagatattcggaagaacaccagtggcgaaggcgactgactggacaagtattgacgctgaggtgcgaaagcgtggggagcaaacagg	0	0	0	109	152	0	0	0	0	236	0	555	148	194	0	0	0	1112	2410	0	0	0	0	0	0	613	424	0	0	0	194	0	0	384	0	0	0	0	0
Bact03_00224	0.996047	Bacteroidetes	Bacteroidia	Bacteroidales	Bacteroidaceae	Phocaeicola	Phocaeicola faecicola	Phocaeicola faecicola	2739389	tacggaggatgcgagcgttatccggatttattgggtttaaagggagcgcagacgggatgttaagtcagctgtgaaagtttgcggctcaaccgtaaaattgcagttgatactggcgttcttgagtgcagttgaggtgtgcggaattcgtggtgtagcggtgaaatgcttagatatcacgaagaactccgattgcgaaggcagctcactaaactgcaactgacgttcatgctcgaaagtgtgggtatcaaacagg	100	0	0	0	0	658	0	0	0	0	0	0	0	0	0	0	0	0	0	0	0	1107	0	0	0	0	0	112	242	0	6715	0	0	0	0	0	0	2417	0
Bact03_00225	0.925197	Firmicutes	Clostridia	Eubacteriales	#N/A	#N/A	#N/A	Eubacteriales	186802	tacgtaggtggcaagcgttgtccggaattactgggtgtaaagggagcgtaggcgggaagacaagttggacgttaaatctatcggctcaaccggtagcagcgttcaaaactgcctttcttgagtgaagtagaggtaagcggaattcctagtgtagcggtgaaatgcgtaaatattaggaggaacaccagtggcgaaggcggcttactgggctttaactgacgctgaggctcgaaagcatgggtagcaaacagg	0	0	0	0	0	0	0	0	0	0	0	0	0	0	0	0	0	0	328	0	0	0	0	0	0	0	0	349	0	0	3427	274	0	239	259	270	148	12063	0
Bact03_00226	0.972332	Firmicutes	Clostridia	Eubacteriales	#N/A	#N/A	#N/A	Eubacteriales	186802	tacgtagggggcaagcgttatccggatttactgggtgtaaagggagcgtagacggcatggcaagccagatgtgaaaatccggggctcaaccccggaactgcatttggaactgtcaggctagagtgccggagaggtaagtggaattcctagtgtagcggtgaaatgcgtagatattaggaggaacaccagtggcgaaggcggcttactggacggtaactgacgttgaggctcgaaagcgtggggagcaaacagg	0	0	0	0	0	0	0	0	0	120	0	0	0	0	0	0	0	0	237	0	0	0	0	0	0	0	0	0	116	0	2658	219	348	185	271	177	0	8670	0
Bact03_00227	1	Proteobacteria	Betaproteobacteria	Burkholderiales	Oxalobacteraceae	#N/A	#N/A	Oxalobacteraceae	75682	tacgtagggtgcaagcgttaatcggaattactgggcgtaaagcgtgcgcaggcggttttgtaagtttgtcgtgaaagccccgggctcaacctgggaattgcgatgaagactgcaaggcttgaatctggcagaggggggtagaattccacgtgtagcagtgaaatgcgtagagatgtggaggaacaccgatggcgaaggcagccccctgggtcaagattgacgctcatgcacgaaagcgtggggagcaaacagg	0	0	0	0	0	0	0	0	0	0	0	0	0	0	0	0	0	0	0	0	0	0	0	0	0	0	0	0	0	0	0	0	0	0	0	0	0	0	0
Bact03_00228	0.918288	Proteobacteria	Gammaproteobacteria	Moraxellales	Moraxellaceae	Acinetobacter	uncultured Acinetobacter sp.	uncultured Acinetobacter sp.	165433	tacagaggatgcaagcgttatccggaatgattgggcgtaaagcgtctgtaggtggctttttaagtccgccgtcaaatcccagggctcaaccctggacaggcggtggaaactaccaagctggagtacggtaggggcagagggaatttccggtggagcggtgaaatgcgtagatatcggaaagaacatcagtggcgaaggcgacaacctggatcttaactgacactgaggcgcgaaggcgtggggagcaaacagg	0	0	576	174	0	284	170	342	163	1816	0	0	243	132	0	966	0	0	0	0	0	134	0	0	230	356	0	0	0	0	0	0	0	0	0	0	0	0	269
Bact03_00229	0.996047	Actinobacteria	Actinomycetia	Micrococcales	Microbacteriaceae	Leucobacter	#N/A	Leucobacter	55968	tacgtagggtgcaagcgttgtccggaattattgggcgtaaagagctcgtaggcggcttgtcgcgtctgctgtgaaatcccggagcttaactccgggcctgcagtgggtacgggcaagctagagtgcggtaggggagattggaattcctggtgtagcggtggaatgcgcagatatcaggaggaacaccgatggcgaaggcagatctctgggccgtaactgacgctgaggagcgaaagcatggggagcgaacagg	0	0	0	0	0	0	0	0	0	0	275	0	0	200	0	0	4447	0	0	0	0	0	0	0	0	313	0	0	0	0	0	0	0	0	0	0	0	133	0
Bact03_00230	0.980159	Firmicutes	Bacilli	Lactobacillales	Streptococcaceae	Streptococcus	#N/A	Streptococcus	1301	tacgtaggtcccgagcgttgtccggatttattgggcgtaaagcgagcgcaggcggtttcttaagtctgaagttaaaggcagtggctcaaccattgtccgctttggaaactggggaacttgagtgcagaaggggagagtggaattccatgtgtagcggtgaaatgcgtagatatatggaggaacaccggtggcgaaagcggctctctggtctgtaactgacgctgaggctcgaaagcgtgggtagcgaacagg	0	0	0	6247	297	770	135	219	153	201	0	0	0	0	0	0	1185	0	0	0	0	0	0	0	0	0	177	0	0	0	0	0	0	0	0	0	0	0	0
Bact03_00231	0.996063	Firmicutes	Clostridia	Eubacteriales	Eubacteriaceae	Acetobacterium	uncultured Acetobacterium sp.	uncultured Acetobacterium sp.	217139	tacgtaggggacaagcgttgtccggatttactgggcgtaaagggcacgcaggcggttttttaagtcagatgtgaaaggtaccggctcaaccggtgacatgcatttgaaactgaaagacttgagtattggagaggcaagtggaattcctagtgtagcggtgaaatgcgtagatattaggaggaacaccggtggcgaaggcggcttgctggacaaatactgacgctgaggtgcgaaagcgtggggagcaaacagg	0	0	0	950	0	0	975	0	139	0	653	273	150	167	247	178	7910	192	0	0	0	0	0	0	0	0	0	0	317	0	0	0	0	0	0	0	632	0	0
Bact03_00232	1	Firmicutes	Clostridia	Eubacteriales	Oscillospiraceae	Agathobaculum	Agathobaculum sp. Marseille-P7918	Agathobaculum sp. Marseille-P7918	2479843	tacgtagggagcaagcgttatccggatttactgggtgtaaagggcgcgcaggcgggccggcaagttggaagtgaaatcccggggcttaaccccggaactgctttcaaaactgctggtcttgagtgatggagaggcaggcggaattccgtgtgtagcggtgaaatgcgtagatatacggaggaacaccagtggcgaaggcggcctgctggacattaactgacgctgaggcgcgaaagcgtggggagcaaacagg	179	0	0	0	0	5540	0	0	0	217	0	0	0	0	0	402	0	0	128	0	0	0	0	0	0	226	0	5328	175	0	1197	0	0	115	0	268	0	1043	0
Bact03_00233	0.97619	Actinobacteria	Coriobacteriia	Coriobacteriales	#N/A	#N/A	#N/A	Coriobacteriales	84999	tacgtagggggcaagcgttatccggattcattgggcgtaaagcgcgcgtaggcggtctgttaggtcgggagttaaatccgggggctcaacccccgtccgctcccgataccggcagacttgagtctggtaggggaagatggaattccaagtgtagcggtggaatgcgcagatatttggaagaacaccggtggcgaaggcggtcttctgggccacgactgacgctgaggcgcgaaagctaggggagcgaacagg	0	0	0	0	0	0	0	0	0	0	0	0	0	292	0	0	0	286	0	0	168	0	0	0	0	0	0	0	0	510	0	0	0	0	1125	0	0	0	0
Bact03_00234	0.996047	Actinobacteria	Coriobacteriia	Eggerthellales	Eggerthellaceae	Gordonibacter	uncultured Gordonibacter sp.	uncultured Gordonibacter sp.	886349	tacgtatggggcaagcgttatccggattcattgggcgtaaagagcgcgtaggcggattgttaagcgagatgtgaaaaccgggggctcaacccgcggcctgcatctcgaactggcagtcttgagtctggtagaggaaagtggaattcccagtgtagcggtgaaatgcgcagatattgggaggaacaccagtggcgaaggcggctttctgggccacgactgacgctgaggcgcgaaagctaggggagcaaacagg	0	0	0	112	0	0	0	0	0	0	2955	454	186	128	259	218	8181	204	0	0	0	0	0	0	0	0	0	0	0	0	0	0	0	0	0	0	0	0	0
Bact03_00235	1	Proteobacteria	Gammaproteobacteria	Alteromonadales	Shewanellaceae	Shewanella	#N/A	Shewanella	22	tacggagggtccgagcgttaatcggaattactgggcgtaaagcgtgcgcaggcggtttgttaagcaagatgtgaaagccccgggctcaacctgggaattgcattttgaactggcaaactagagtcttgtagaggggggtagaattccaggtgtagcggtgaaatgcgtagagatctggaggaataccggtggcgaaggcggccccctggacaaagactgacgctcaggcacgaaagcgtggggagcaaacagg	0	0	358	0	0	0	0	0	0	0	0	0	0	0	0	0	0	0	0	0	0	0	0	0	0	0	0	0	0	0	0	0	0	0	0	0	0	0	0
Bact03_00236	0.996063	Proteobacteria	Alphaproteobacteria	Hyphomicrobiales	Rhizobiaceae	Rhizobium	#N/A	Rhizobium	379	tacgaagggggctagcgttgttcggatttactgggcgtaaagcgcacgtaggcggatcgatcagtcaggggtgaaatcccagagctcaactctggaactgcctttgatactgtcgatctggagtatggaagaggtgagtggaattccgagtgtagaggtgaaattcgtagatattcggaggaacaccagtggcgaaggcggctcactggtccattactgacgctgaggtgcgaaagcgtggggagcaaacagg	0	0	0	136	0	0	0	0	175	0	224	277	468	546	0	0	484	202	162	149	0	0	0	0	0	1027	229	0	0	0	0	0	0	0	0	0	0	0	0
Bact03_00237	1	Proteobacteria	Gammaproteobacteria	Methylococcales	Methylococcaceae	Methylobacter	uncultured Methylobacter sp.	uncultured Methylobacter sp.	153499	tacggagggtgcaagcgttaatcggaattactgggcgtaaagcgtgcgtaggcggttcgttaagtcagatgtgaaagccccgggcttaacctgggaactgcatttgaaactggcggactagagttgagtagaggggagtggaatttcaggtgtagcggtgaaatgcgtagatatctgaaggaacaccagtggcgaaggcgactccctggactcaaactgacgctgaggtacgaaagcgtgggtagcaaacagg	0	0	151	513	0	0	0	0	0	794	911	0	0	0	0	0	0	0	786	0	0	0	0	0	0	0	202	0	0	0	334	0	0	116	0	0	2028	0	0
Bact03_00238	1	Proteobacteria	Epsilonproteobacteria	Campylobacterales	Campylobacteraceae	Campylobacter	#N/A	Campylobacter	194	tacggagggtgcaagcgttactcggaatcactgggcgtaaagggcgcgtaggcggagtagtaagttggatgtgaaatctaatggcttaaccattaaactgcattcaaaactgctattctagagtaagggagaggcagatggaattagtagtgtaggggtaaaatccgtagatattactaagaatgccaattgcgaaagcgatctgctagaacttaactgacgctaaggcgcgaaagcgtggggagcaaacagg	0	0	0	783	4284	222	104	176	163	169	0	0	324	0	0	271	684	0	0	152	0	0	0	0	0	0	225	0	0	0	0	0	0	0	0	0	565	0	0
Bact03_00239	0.996063	Actinobacteria	Acidimicrobiia	Acidimicrobiales	Iamiaceae	Iamia	uncultured Iamia sp.	uncultured Iamia sp.	674515	cacgtagggggcaagcgttgtccggattcattgggcgtaaagagctcgtaggcggttcgataagtcgggtgtgaaacctccaggctcaacctggagacgccacccgatactgtcgtgactagagtccagtaggggagcgtggaattcctggtgtagcggtgaaatgcgcagatatcaggaggaacaccagcggcgaaggcggcgctctgggctggaactgacgctgaggagcgaaagcgtggggagcgaacagg	0	0	0	390	280	0	0	0	0	173	0	213	818	0	0	0	100	0	0	175	0	0	0	0	0	113	0	0	0	0	0	0	0	180	0	0	0	0	0
Bact03_00241	1	Proteobacteria	Betaproteobacteria	Burkholderiales	Comamonadaceae	Hydrogenophaga	#N/A	Hydrogenophaga	47420	tacgtagggtgcaagcgttaatcggaattactgggcgtaaagcgtgcgcaggcggttttgtaagacaggcgtgaaatccccgggcttaacctgggaatggcgcttgtgactgcaaagctggagtgcggcagagggggatggaattccgcgtgtagcagtgaaatgcgtagatatgcggaggaacaccgatggcgaaggcaatcccctgggcctgcactgacgctcatgcacgaaagcgtggggagcaaacagg	0	0	0	386	0	0	0	0	0	243	0	355	185	656	0	144	0	2929	484	248	0	0	0	0	0	0	495	0	214	0	116	138	0	0	0	0	206	0	0
Bact03_00242	0.976471	#N/A	#N/A	#N/A	#N/A	#N/A	#N/A	Bacteria	2	tacgtaggtggcaagcgttgtccggatttattgggcgtaaagcgagcgcaggcggtcttttaagtctgatgtgaaagcccccggctcaaccggggagggtcattggaaactggggaacttgagtgcagaagaggatagtggaattccaagtgtagcggtgaaatgcgtagagatttggaggaacaccagtggcgaaggcgactgtctggtctgtaactgacactgaggcgcgaaagcgtggggagcaaacagg	0	0	0	0	0	0	0	0	0	0	0	0	0	0	0	0	0	0	0	0	0	0	0	0	0	0	0	0	0	0	0	0	0	0	0	0	0	0	0
Bact03_00243	1	Proteobacteria	Alphaproteobacteria	Sphingomonadales	Sphingomonadaceae	Sphingomonas	#N/A	Sphingomonas	13687	tacggagggggctagcgttgttcggaattactgggcgtaaagcgcgcgtaggcggctttgtaagttagaggtgaaagcccggagctcaactccggaactgcctttaagactgcatcgctagaatcatggagaggtgagtggaattccgagtgtagaggtgaaattcgtagatattcggaagaacaccagtggcgaaggcgactcactggacatgtattgacgctgaggtgcgaaagcgtggggagcaaacagg	0	0	0	941	865	0	204	194	0	353	143	463	1243	192	0	249	0	4682	275	626	0	0	0	0	0	300	369	0	0	0	0	0	116	467	251	0	254	0	0
Bact03_00244	0.968504	Firmicutes	Bacilli	#N/A	#N/A	#N/A	#N/A	Bacilli	91061	tacgtaggtggcaagcgttgtccggatttattgggcgtaaagcgagcgcaggcggtcttttaagtctgatgtgaaagcctccggcttaaccggagagggtcattggaaactggaagacttgagtgcagaagaggaaagtggaactccatgtgtagcggtggaatgcgtagatatatggaagaacaccagtggcgaaagcggctctctggtctgtaactgacgctgaggttcgaaagtgtgggtagcaaacagg	550	0	0	0	262	0	0	230	538	0	196	242	136	217	0	228	493	0	339	542	0	0	0	0	0	153	309	396	230	1045	0	0	0	0	0	0	212	0	0
Bact03_00245	0.984252	Actinobacteria	Actinomycetia	Actinomycetales	Actinomycetaceae	Actinomyces	#N/A	Actinomyces	1654	tacgtagggcgcgagcgttgtccggaattattgggcgtaaagagctcgtaggcggctggtcgcgtctgtcgtgaaaaccctgggcttaactcggggcttgcggtgggtacgggccggcttgagtgcggtaggggagactggaattcctggtgtagcggtggaatgcgcagatatcaggaggaacaccggtggcgaaggcgggtctctgggccgttactgacgctgaggagcgaaagcgtggggagcgaacagg	0	0	0	0	0	0	0	0	527	0	115	0	0	825	0	0	0	1204	0	0	299	0	0	0	0	0	0	0	0	409	0	136	0	112	4432	138	0	0	0
Bact03_00246	1	Proteobacteria	Alphaproteobacteria	Rhodobacterales	Rhodobacteraceae	#N/A	#N/A	Rhodobacteraceae	31989	tacggagggggctagcgttgttcggaattactgggcgtaaagcgcacgtaggcggatcagtcagtcaggggtgaaatcccggggctcaaccccggaactgcctttgatactgctggtcttgaggtcgagagaggtgagtggaattccgagtgtagaggtgaaattcgtagatattcggaggaacaccagtggcgaaggcggctcactggctcgatactgacgctgaggtgcgaaagcgtggggagcaaacagg	0	0	0	250	104	0	0	0	0	152	186	380	996	0	0	132	2397	271	214	130	0	123	0	0	0	467	0	0	0	0	0	0	0	0	0	0	0	0	0
Bact03_00247	0.972332	Proteobacteria	Alphaproteobacteria	Hyphomicrobiales	Beijerinckiaceae	Methylocella	uncultured Methylocella sp.	uncultured Methylocella sp.	371857	tacgaagggggctagcgttgttcggaattactgggcgtaaagcgcacgtaggcgggttgttaagtcaggggtgaaatcccggagctcaactccggaactgcctttgatactggcaatctagagactggaagaggttagtggaattcccagtgtagaggtgaaattcgtagatattgggaagaacaccagtggcgaaggcggctaactggtccagtactgacgctgaggtgcgaaagcgtggggagcaaacagg	0	0	0	0	0	0	0	0	0	1210	0	230	255	0	0	0	0	194	128	0	0	0	0	0	0	0	133	0	0	0	0	0	0	0	0	101	3165	0	0
Bact03_00248	0.996063	Firmicutes	Bacilli	Lactobacillales	Lactobacillaceae	#N/A	#N/A	Lactobacillaceae	33958	tacgtaggtggcaagcgttatccggatttattgggcgtaaagcgagcgcaggcggttgcttaggtctgatgtgaaagccttcggcttaaccgaagaagtgcatcggaaaccgggcgacttgagtgcagaagaggacagtggaactccatgtgtagcggtggaatgcgtagatatatggaagaacaccagtggcgaaggcggctgtctggtctgcaactgacgctgaggctcgaaagcatgggtagcgaacagg	0	0	0	0	0	0	0	0	0	0	0	0	0	0	0	0	0	0	0	0	0	0	0	0	0	0	0	0	0	0	0	0	0	0	0	0	0	0	0
Bact03_00249	0.992095	Proteobacteria	Alphaproteobacteria	Hyphomicrobiales	Devosiaceae	Devosia	#N/A	Devosia	46913	tacgaagggggctagcgttgttcggatttactgggcgtaaagcgcacgtaggcggattgttaagtgagaggtgaaatcccagagctcaactctggaactgcctttcatactggcaatctagagtccggaagaggtaagtggaactcctagtgtagaggtggaattcgtagatattaggaagaacaccagtggcgaaggcggcttactggtccggtactgacgctgaggtgcgaaagcgtggggagcaaacagg	0	0	0	719	363	0	354	453	0	546	0	678	680	0	0	165	521	325	159	604	0	0	0	0	0	0	1271	0	0	115	114	0	132	0	1246	141	0	0	0
Bact03_00250	0.972549	#N/A	#N/A	#N/A	#N/A	#N/A	#N/A	root	1	tacgtaggtggcaagcgttgtccggatttattgggcgtaaagcgtctgtaggtggctttttaagtccgccgtcaaatcccagggctcaaccctggacaggcggtggaaactgccaagctggagtacggtaggggcagagggaatttccggtggagcggtgaaatgcgtagagatcggaaagaacaccaacggtgaaaacactctgctgggccgacactgacactgagagacgaaagctaggggagcgaatggg	0	0	0	188	115	0	501	181	158	557	1926	911	2137	969	1889	1280	998	1672	0	110	0	0	0	0	0	0	0	0	0	248	0	0	0	0	184	0	0	0	0
Bact03_00252	1	Proteobacteria	Betaproteobacteria	Nitrosomonadales	Methylophilaceae	#N/A	#N/A	Methylophilaceae	32011	tacgtagggtgcgagcgttaatcggaattactgggcgtaaagcgtgcgcaggcggttttgtaagtcagatgtgaaatccccgagctcaacttgggaactgcgtttgaaactacaagactagaatatgtcagaggggggtagaattccacgtgtagcagtgaaatgcgtagagatgtggaggaataccaatggcgaaggcagccccctgggataatattgacgctcatgcacgaaagcgtggggagcaaacagg	0	0	0	377	0	0	0	0	0	0	0	509	100	136	0	0	246	1894	0	121	201	180	0	0	258	0	1863	0	147	0	634	354	0	173	0	0	0	0	0
Bact03_00253	1	Proteobacteria	Deltaproteobacteria	Myxococcales	Polyangiaceae	Aetherobacter	Aetherobacter rufus	Aetherobacter rufus	888831	gacagagggtgcaaacgttgttcggaattactgggcgtaaagcgcgtgtaggctgcttcgcaagtcggatgtgaaagccctgggctcaacccaggaagtgcattcgaaactgcagagctggagtcctggagaggaaggcggaattctcggtgtagaggtgaaattcgtagatatcgagaggaacaccggtggcgaaggcggccttctggacagtgactgacgctgagacgcgaaagcgtggggagcaaacagg	0	0	0	138	193	0	739	0	196	0	0	182	1116	0	0	0	0	0	0	290	0	0	0	0	0	0	140	0	0	151	0	0	0	0	173	0	0	0	0
Bact03_00254	0.996063	Bacteroidetes	Flavobacteriia	Flavobacteriales	Flavobacteriaceae	Flavobacterium	#N/A	Flavobacterium	237	tacggaggatccaagcgttatccggaatcattgggtttaaagggtccgtaggcggtttagtaagtcagtggtgaaagcccatcgctcaacggtggaacggccattgatactgctaaacttgaattattaggaagtaactagaatatgtagtgtagcggtgaaatgcttagagattacatggaataccaattgcgaaggcaggttactactaatggattgacgctgatggacgaaagcgtgggtagcgaacagg	0	0	220	118	0	0	0	0	0	129	0	278	0	0	0	0	0	1364	0	0	0	0	0	0	0	0	0	0	0	0	0	0	0	427	0	0	0	0	0
Bact03_00255	1	Proteobacteria	Alphaproteobacteria	Hyphomicrobiales	Aestuariivirgaceae	Aestuariivirga	Aestuariivirga sp.	Aestuariivirga sp.	2650926	tacgaagggggctagcgttgttcggaattactgggcgtaaagcgcacgtaggctgatagttaagtgaggggtgaaatcccgaggctcaacctcggaactgcccttcatactggctatctcgagtccggaagaggttagtggaattcccagtgtagaggtgaaattcgtagatattgggaagaacaccagtggcgaaggcggctaactggtccggtactgacgctgaggtgcgaaagcgtggggagcaaacagg	0	171	0	0	0	0	0	0	0	173	0	1187	0	0	0	0	571	0	0	0	0	0	0	0	0	0	1897	0	841	0	203	412	196	210	165	196	9041	223	0
Bact03_00256	0.996047	Verrucomicrobia	Verrucomicrobiae	Verrucomicrobiales	Verrucomicrobiaceae	#N/A	#N/A	Verrucomicrobiaceae	203557	tacgaaggtcccaagcgttgttcggaatcactgggcgtaaagggagcgtaggcggcgtggtaagtcagatgtgaaatcccggggctcaaccccggaactgcatccgatactgccgtgcttgagggttggagaggtagctggaattctcggtgtagcagtgaaatgcgtggatatcgagaggaacactcgtggcgaaggcgagctactggacaacatctgacgctgaggctcgaaggctaggggagcaaaaggg	180	0	0	219	0	0	0	0	0	0	201	1156	248	0	0	0	297	497	236	166	0	0	0	0	0	0	4848	100	787	139	1152	1075	150	461	0	0	1180	0	0
Bact03_00257	0.956863	Tenericutes	Mollicutes	Acholeplasmatales	Acholeplasmataceae	Candidatus Phytoplasma	Phytoplasma sp. RYL-GD	Phytoplasma sp. RYL-GD	463646	tacgtagggggcaagcgttatccggaatcattgggcgtaaagcgcgtgtaggcggttccgtaagtccgctctgaaagcccagggctcaaccctgggaggcgggtggatactacggaactggagtacggaagaggagattggaattcctggtgtagcggtgaaatgcgcagatatcaggaggaacaccaacagcgaaggcagatctctgggacgttactgacgctgagacgcgaaagcgtggggagcaaacagg	0	0	0	461	0	0	0	0	0	0	103	0	495	148	0	135	1020	114	0	127	0	0	0	0	0	190	0	0	0	0	0	0	0	0	0	0	0	0	0
Bact03_00258	1	Actinobacteria	Acidimicrobiia	Acidimicrobiales	Ilumatobacteraceae	Ilumatobacter	uncultured Ilumatobacter sp.	uncultured Ilumatobacter sp.	879968	cacgtaggcaccaagcgttgtccggatttattgggcgtaaagagctcgtaggcggttcagtaagtcgggtgtgaaaactctgggctcaacccagagacgccacccgatactgctgtgacttgagtacggtaggggagtggggaattcctggtgtagcggtgaaatgcgcagatatcaggaggaacaccagtggcgaaggcgccactctgggccgtaactgacgctgaggagcgaaagcgtgggtagcaaacagg	0	0	0	481	0	0	0	0	0	0	102	0	0	0	0	0	236	0	0	0	0	0	0	0	0	0	0	0	0	0	0	0	0	0	0	0	0	0	0
Bact03_00259	0.952756	#N/A	#N/A	#N/A	#N/A	#N/A	#N/A	Bacteria	2	tacgtagggagcgagcgttgtccggatttactgggtgtaaagggcgtgtaggcggagctgcaagtcagaagtgaaatccccgggctcaacccgggaactgcttttgaaactgtagcccttgagtatcggagaggcaggcggaattcctagtgtagcggtgaaatgcgtagatattaggaggaacaccagtggcgaaggcggcctgctggacgacaactgacgctgaggcgcgaaagcgtggggagcaaacagg	144	0	0	0	0	633	0	0	0	125	0	0	0	0	0	280	0	0	504	0	0	546	0	0	0	0	0	4046	178	0	2788	0	148	0	0	0	0	2930	0
Bact03_00260	0.996047	Bacillariophyta	Bacillariophyceae	Thalassiophysales	Catenulaceae	Amphora	Amphora ovalis	Amphora ovalis	538918	gacggaggatgcaagtgttatccggaatcactgggcgtaaagcgtctgtaggtggtccaataagtcaactgttaaatcttgaggctcaacctcaaaaccgcagtcgaaactattagactagagtatagtaggggtaaagggaatttccagtggagcggtgaaatgcgtagatattggaaggaacaccgatggcgaaggcactttactgggctattactaacactcagagacgaaagctagggtagcaaatggg	0	0	0	884	0	0	0	0	0	365	525	0	0	0	0	354	514	536	145	356	0	0	0	0	0	0	346	0	426	0	0	0	0	0	0	0	0	0	0
Bact03_00261	0.988142	Firmicutes	Clostridia	Eubacteriales	Oscillospiraceae	Pseudoclostridium	uncultured Pseudoclostridium sp.	uncultured Pseudoclostridium sp.	2304699	tacgtagggagcaagcgttatccggatttattgggtgtaaagggtgcgtagacgggaagacaagttagttgtgaaatccctcggcttaactgaggaactgcaactaaaactatcattcttgagtgctggagaggaaagtggaattcctagtgtagcggtgaaatgcgtagatattaggaggaacaccagtggcgaaggcgactttctggacagtaactgacgttgaggcacgaaagtgtggggagcaaacagg	141	0	0	0	0	0	0	0	0	0	0	0	0	0	0	0	0	0	0	0	0	0	0	0	0	0	0	2976	0	0	451	0	0	0	0	0	0	0	100
Bact03_00262	0.984127	Firmicutes	Erysipelotrichia	Erysipelotrichales	Erysipelotrichaceae	Erysipelothrix	#N/A	Erysipelothrix	1647	tacgtaggtggcaagcgttatccggaattattgggcgtaaagggagcgcaggcggtttatcaagtttgtggttaaagttcggggctcaaccccgtgatgccatagaaactggtagactagagtgcaggagaggtaagtggaattccatgtgtagcggtaaaatgcgtagatatatggaggaacaccagtggcgaaggcggcttactggcctgtaactgacgctgaggctcgaaagcgtggggagcaaatagg	0	0	0	0	0	0	0	0	0	124	0	0	0	0	0	0	0	0	0	0	0	0	0	0	0	0	0	0	0	0	0	383	198	282	334	357	252	14145	0
Bact03_00263	0.996063	Proteobacteria	Alphaproteobacteria	Hyphomicrobiales	Devosiaceae	Devosia	#N/A	Devosia	46913	tacgaagggggctagcgttgttcggatttactgggcgtaaagcgcacgtaggcggatcgttaagtcgggggtgaaatcctggagctcaactccagaactgccttcgatactggcgatcttgagtccggaagaggtgagtggaactcctagtgtagaggtggaattcgtagatattaggaagaacaccagtggcgaaggcggctcactggtccggtactgacgctgaggtgcgaaagcgtggggagcaaacagg	0	0	0	137	133	0	0	0	0	405	188	469	381	0	0	0	853	451	198	129	0	0	0	0	0	0	240	0	0	0	0	0	0	270	0	0	0	0	0
Bact03_00264	0.910156	Firmicutes	Erysipelotrichia	Erysipelotrichales	Erysipelotrichaceae	#N/A	#N/A	Erysipelotrichaceae	128827	tacgtaggtggcaagcgttatccggaattattgggcgtaaagagtgcgcaggcggtttagaaagtctggggtgaaagactgaagcttaacttcagtaagccttggaaactgctagactagagtgcaggagagggtaatggaattccatgtgtagcggtgaaatgcgtagatatatggaggaacaccagtggcgaaggcgattacctggcctgtaactgacgctcatgcacgaaagcgtggggagcaaatagg	0	0	0	0	0	0	0	0	0	0	2640	0	174	318	297	293	10276	244	0	0	0	0	0	0	0	0	0	0	0	0	0	0	0	0	0	0	0	0	0
Bact03_00265	0.976378	Actinobacteria	Coriobacteriia	Eggerthellales	Eggerthellaceae	Slackia	#N/A	Slackia	84108	tacgtagggggcgagcgttatccggattcattgggcgtaaagcgcgcgcaggcggcctctcaagcggcaccgtcgaagccgggggctcaacccccggaagcgggccgaactgggaggctcgagagaggtagaggaaggcggaattcccggtgtagcggtggaatgcgcagatatcgggaagaacaccgacggcgaaggcagccttctgggccttttctgacgctcaggcgcgaaagccgggggagcgaacagg	0	0	0	0	0	0	0	0	0	0	0	0	0	0	0	435	0	0	0	0	0	0	0	0	0	0	0	175	0	0	696	0	0	0	0	0	0	595	0
Bact03_00266	0.972332	Bacillariophyta	Bacillariophyceae	Bacillariales	Bacillariaceae	Bacillaria	Bacillaria paxillifer	Bacillaria paxillifer	3003	gacggaggatgcaagtgttatccggaatcactgggcgtaaagcgtctgtaggtggtttaaaaagtctgctgttaaaaattgaagcttaacttcaaagatgccgtagaaacttttaaacttgagtatggtaggggtagagggaatttccagtggagcggtgaaatgcgtagatcttggaaagaccaccaatggcgaaggcactctactgggccattactgacactgagagacgaaagctaggggagcaaatggg	0	0	0	631	107	0	313	158	0	0	109	0	1117	134	0	0	1063	597	0	602	0	0	0	0	0	0	141	0	0	0	0	0	0	0	0	0	114	0	0
Bact03_00267	0.996047	Proteobacteria	Alphaproteobacteria	Hyphomicrobiales	Hyphomicrobiaceae	Hyphomicrobium	#N/A	Hyphomicrobium	81	tacgaaggggactagcgttgttcggaattactgggcgtaaagcgcacgtaggcggatttgttagtcaggggtgaaatcccggggctcaacctcggaactgcctttgatactgcaagtctcgagtccgatagaggtgggtggaattcctagtgtagaggtgaaattcgtagatattaggaagaacaccggtggcgaaggcggcccactggatcggtactgacgctgaggtgcgaaagcgtggggagcaaacagg	0	0	0	0	0	0	0	0	0	259	368	291	236	0	0	0	0	0	0	0	0	0	0	0	0	0	420	0	686	0	0	146	0	190	0	0	2165	0	0
Bact03_00268	0.988142	Proteobacteria	Gammaproteobacteria	Nevskiales	Steroidobacteraceae	Steroidobacter	uncultured Steroidobacter sp.	uncultured Steroidobacter sp.	549818	tacagagggtgcgagcgttaatcggaattactgggcgtaaagcgcacgtagtcggcttgtcaagtcgggtgtgaaatccccgggctcaacctgggaactgcatccgaaactgacttgctagagtatgggagagggaggcggaatttctggtgtagcagtgaaatgcgtagatatcagaaggaacatcagtggcgaaggcggcctcctggaccaatactgacgatcaggtgcgaaagcgtggggagcaaacagg	0	0	0	150	0	0	0	0	0	1233	330	209	0	0	0	0	0	124	777	0	0	0	0	0	0	0	267	0	0	0	317	150	106	169	0	112	4631	131	0
Bact03_00269	0.996063	Firmicutes	Bacilli	Bacillales	Bacillaceae	Bacillus	uncultured Bacillus sp.	uncultured Bacillus sp.	83428	tacgtaggtggcaagcgttgtccggaattattgggcgtaaagcgcgcgcaggcggtcctttaagtctgatgtgaaagcccacggctcaaccgtggagggtcattggaaactgggggacttgagtgcaggagagaagagtggaattccacgtgtagcggtgaaatgcgtagagatgtggaggaacaccagtggcgaaggcgactctttggcctgtaactgacgctgaggcgcgaaagcgtggggagcaaacagg	0	0	0	0	107	0	0	0	0	242	489	3191	1778	180	289	281	174	209	0	241	0	0	0	0	0	603	0	0	0	123	0	0	0	0	190	0	0	0	0
Bact03_00270	0.996047	Proteobacteria	Alphaproteobacteria	Hyphomicrobiales	Methylobacteriaceae	Microvirga	#N/A	Microvirga	186650	tacgaagggggctagcgttgttcggaatcactgggcgtaaagggcgcgtaggcggctttataagtcgggggtgaaagcctgtggctcaaccacagaattgccttcgatactgtagagcttgagaccggaagaggtaagtggaactgcgagtgtagaggtgaaattcgtagatattcgcaagaacaccagtggcgaaggcggcttactggtccggttctgacgctgaggcgcgaaagcgtggggagcaaacagg	0	0	0	406	308	0	0	0	0	0	0	217	2332	0	0	115	0	0	0	392	0	0	0	0	0	0	0	0	0	0	0	0	0	136	0	0	0	0	0
Bact03_00271	0.988	Mucoromycota	Mucoromycetes	Mucorales	Rhizopodaceae	Rhizopus	Rhizopus arrhizus	Rhizopus arrhizus	64495	tacgagaggggtaagcattattcatcattaatgggtctaaagggtacgtaggctgtatcataagactggaaggtatcgaactaaatgaataagagcttttcagtaactatgaaactagagtgtaatggaggaaagaggaactccgagagtagggatggaatctgttgatcctcggaagaccgcttaaggcgaaggcttctttctaactaaacactgacgctgaggtacgaaagtatggggagcaaaacgg	0	0	0	0	0	0	0	0	0	0	0	0	0	0	0	0	0	0	0	0	0	0	0	0	0	0	0	0	0	0	0	0	0	0	2657	0	0	0	0
Bact03_00272	1	Proteobacteria	Alphaproteobacteria	Rhodobacterales	Rhodobacteraceae	#N/A	#N/A	Rhodobacteraceae	31989	tacggagggggctagcgttgttcggaattactgggcgtaaagcgcacgtaggcggactggaaagttggaggtgaaatcccagggctcaaccttggaactgccttcaaaactatcagtctggagttcgagagaggtgagtggaattccgagtgtagaggtgaaattcgtagatattcggaggaacaccagtggcgaaggcggctcactggctcgatactgacgctgaggtgcgaaagtgtggggagcaaacagg	0	0	0	316	149	0	426	0	0	221	202	649	766	0	0	0	584	0	113	151	0	0	0	0	0	0	403	0	0	0	0	253	0	0	0	0	216	0	0
Bact03_00273	0.952569	Firmicutes	Erysipelotrichia	Erysipelotrichales	Erysipelotrichaceae	Anaerorhabdus	uncultured Anaerorhabdus sp.	uncultured Anaerorhabdus sp.	1109663	tacgtaggtggcaagcgttatccggatttattgggcgtaaagggtgcgcaggcggtctattaagtttagggtgaaagcgttgggctcaacccaatatagccttaaaaactgatagactagagtgcagaagagggtagtggaattccatgtgtagcggtaaaatgcgtagatatatggaggaacaccagtggcgaaggcggctacctggtctgtaactgacgctcaggcacgaaagcgtggggagcaaatagg	0	0	0	0	0	0	0	0	0	0	0	0	0	0	0	0	0	0	0	0	0	0	0	0	0	0	0	0	196	0	3137	0	121	0	157	0	0	1989	0
Bact03_00274	0.976285	#N/A	#N/A	#N/A	#N/A	#N/A	#N/A	Bacteria	2	tacggggggggcaagcgttgttcggaattactgggcgtaaagggctcgtaggtggccaactaagtcagacgtgaaatccccaggcttaacctgggaactgcgtctgatactggatggcttgaattcgggagagggatgcagaattccaggtgtagcggtgaaatgcgtagatatctggaggaataccggtggcgaaggcggcatcctggaccgagattgacactgatgagcgaaagccaggggagcaaacggg	0	0	0	0	0	0	0	0	0	112	0	0	1005	0	0	0	0	242	389	377	0	0	0	0	0	138	210	0	0	0	0	0	0	172	0	0	0	0	0
Bact03_00275	0.945312	Gemmatimonadetes	Gemmatimonadetes	Gemmatimonadales	Gemmatimonadaceae	Gemmatimonas	uncultured Gemmatimonas sp.	uncultured Gemmatimonas sp.	221169	tacggagggtgcgagcgttgtccggaatcactgggcgtaaagggcgcgtaggtggcgcgggcagtcaacggtgaaagctcggggctcaaccccgagtcggccgtcgatactcccgtgcttgagcactgtagaggcaggtggaattccgggtgtagcggtggaatgcgtagagatccggaagaacaccggtggcgaaggcggcctgctgggcagtagctgacactgaggcgcgacagcgtggggagcaaacagg	0	0	0	0	0	0	0	0	0	0	0	148	0	0	0	0	0	0	0	0	0	0	0	0	0	0	0	0	0	0	0	0	0	0	0	0	0	0	0
Bact03_00276	0.988142	Actinobacteria	Actinomycetia	Micrococcales	#N/A	#N/A	#N/A	Micrococcales	85006	tacgtagggcgcaagcgttgtccggaattattgggcgtaaagagctcgtaggcggtttgtcgcgtctgctgtgaaatcccgaggctcaacctcgggcttgcagtgggtacgggcagactagagtgcggtaggggagactggaattcctggtgtagcggtggaatgcgcagatatcaggaggaacaccggtggcgaaggcgggtctctgggccgtaactgacgctgaggagcgaaagcatggggagcgaacagg	0	0	0	143	0	0	0	0	0	0	941	0	159	0	0	128	373	0	0	0	0	0	0	0	0	115	0	0	0	0	0	0	0	0	0	0	0	0	0
Bact03_00277	1	Proteobacteria	Alphaproteobacteria	Sphingomonadales	Sphingomonadaceae	#N/A	#N/A	Sphingomonadaceae	41297	tacggagggagctagcgttgttcggaattactgggcgtaaagcgtacgtaggcggttattcaagtcaggggtgaaagcctggagctcaactccagaactgcccttgaaactagataactagaatcttggagaggtgagtggaattccgagtgtagaggtgaaattcgtagatattcggaagaacaccagtggcgaaggcgactcactggacaagtattgacgctgaggtacgaaagcgtggggagcaaacagg	0	0	0	0	0	0	0	0	0	272	0	379	0	0	0	0	0	1717	569	0	0	0	0	0	0	0	683	0	225	0	142	173	0	0	0	0	236	0	0
Bact03_00278	0.952569	Planctomycetes	Planctomycetia	Pirellulales	Lacipirellulaceae	Lacipirellula	#N/A	Lacipirellula	2691417	tacgaaccgtacaaacgttattcggaatcactgggcttaaagggtgcgtaggcggccatgtaagtgaggtgtgaaatccctcggctcaaccgaggaactgcgcttcatactgcatggcttgagggagacaggggtaagcggaactgatggtggagcggtgaaatgcgttgatatcatcaggaacaccggtggcgaaagcggcttactgggtctcttctgacgctgaggtacgaaagctagggtagcgaacggg	0	0	0	0	0	0	0	0	0	0	0	0	587	0	0	0	0	0	0	0	0	0	0	0	0	913	0	0	0	0	0	0	0	0	0	0	0	0	0
Bact03_00279	0.996063	Proteobacteria	Alphaproteobacteria	Sphingomonadales	Sphingomonadaceae	Sphingomonas	#N/A	Sphingomonas	13687	tacggagggagctagcgttattcggaattactgggcgtaaagcgcacgtaggcggctttgtaagtaagaggtgaaagcccagagctcaactctggaattgccttttagactgcatcgcttgaatcatggagaggtcagtggaattccgagtgtagaggtgaaattcgtagatattcggaagaacaccagtggcgaaggcggctgactggacatgtattgacgctgaggtgcgaaagcgtggggagcaaacagg	0	0	0	248	120	0	0	0	0	173	0	0	110	0	0	0	697	425	132	147	0	0	0	0	0	113	0	0	0	0	0	0	682	0	713	0	0	0	0
Bact03_00281	0.960474	Proteobacteria	Alphaproteobacteria	Hyphomicrobiales	Hyphomicrobiaceae	#N/A	#N/A	Hyphomicrobiaceae	45401	tacggagggggctagcgttgttcggaattactgggcgtaaagcgcgcgtaggcggacctgcaagtcgggggtgaaagcccgaggctcaacctcggaactgccttcgatactgcgggtctcgagtccgggagaggtgagtggaattcctagtgtagaggtgaaattcgtagatattaggaagaacaccagtggcgaaggcggctcactggcccggtactgacgctgaggcgcgaaagcgtggggagcaaacagg	0	0	0	0	104	0	0	0	0	110	0	165	576	0	0	0	0	0	0	259	0	0	0	0	0	321	0	0	0	0	0	0	0	0	0	0	0	0	0
Bact03_00282	0.913386	Tenericutes	Mollicutes	#N/A	Lumbricoplasmataceae	Candidatus Lumbricincola	#N/A	unclassified Candidatus Lumbricincola	2619723	tacgtaggtggcgagcgttatccggaattattgggcgtaaagagcatgtaggcggtttgttaagtttggtgtgaaagctaatggcctaaccattaaattgcactgaatactgacaaactagaatactggagaggtaagtggaattccatgtgtagcggtggaatgcgtagatatatggaggaacaccaacggcgaaggcagcttactggacagtaattgacgctgagatgcgaaagcgtgggtagcaaacagg	0	0	0	0	0	0	0	0	0	0	309	0	223	280	231	266	11705	227	0	0	0	0	0	0	0	0	0	0	0	0	0	0	0	178	0	0	0	0	0
Bact03_00283	0.98419	Proteobacteria	Alphaproteobacteria	Hyphomicrobiales	#N/A	#N/A	#N/A	Hyphomicrobiales	356	tacgaagggggctagcgttgttcggaattactgggcgtaaagcgcacgtaggcgggttattaagtcaggggtgaaatcccggagctcaactccggaactgcctttgatactggtaatctagagatcggaagaggtgagtggaattcccagtgtagaggtgaaattcgtagatattgggaagaacaccagtggcgaaggcggctcactggtccgatactgacgctgaggtgcgaaagcgtggggagcaaacagg	0	0	0	0	0	0	0	0	0	346	905	1524	311	111	0	121	866	110	203	0	0	0	0	0	0	0	443	0	359	0	164	0	0	0	0	117	887	0	0
Bact03_00284	1	Cyanobacteria	#N/A	Chroococcales	Geminocystaceae	Cyanobacterium	uncultured Cyanobacterium sp.	uncultured Cyanobacterium sp.	751952	gacggaggatgcaagtgttatccggaatcactgggcgtaaagcgtctgtaggtggttcgaaaagtccactgttaaaaattgaggcttaacttcaaagatgccgtggaaactttcaaactagagtatggtaggggtagagggaatttccagtggagcggtgaaatgcgtagatattggaaagaccaccgatggcgaaggcactctactgggccattactgacactgagagacgaaagctaggggagcaaatggg	0	0	0	844	0	0	0	0	0	152	143	187	1683	102	0	0	380	425	0	348	0	0	0	0	0	0	0	0	0	0	0	0	0	0	0	0	0	0	0
Bact03_00285	1	Firmicutes	Negativicutes	Veillonellales	Veillonellaceae	Dialister	#N/A	unclassified Dialister	2638756	tacgtaggtggcaagcgttgtccggaattattgggcgtaaagcgcgcgcaggcggcttcttaagtccatcttaaaagtgcggggcttaaccccgtgatgggatggaaactgagaggctggagtatcggagaggaaagtggaattcctagtgtagcggtgaaatgcgtagagattaggaagaacaccggtggcgaaggcgactttctggacgacaactgacgctgaggcgcgaaagcgtggggagcaaacagg	0	0	0	0	0	0	0	0	0	0	0	0	0	0	0	0	0	0	0	0	0	0	0	0	0	0	0	0	0	0	0	0	0	0	0	0	0	0	0
Bact03_00286	0.964567	Proteobacteria	Gammaproteobacteria	Legionellales	Coxiellaceae	#N/A	#N/A	Coxiellaceae	118968	tacagagggtgcaagcgttaatcagaatgactgggcgtaaagggcgtgtaggtggttaattaggtttgatgtgaaatccccgggcttaacctgggaattgcgtcgaaaacggattaactcgagtgagatagagggttgtggaatttccggtgtagcggtgaaatgcgtagatatcggaaagaacatcagtggcgaaggcggctttctggtctgtaactgacgctgaggctcgaaagcgtggggagcaaacagg	267	248	121	0	477	0	0	422	1006	566	0	196	0	0	0	253	401	0	0	272	0	0	0	0	0	496	103	0	0	536	178	0	0	0	0	235	623	135	0
Bact03_00287	1	Proteobacteria	Alphaproteobacteria	Hyphomicrobiales	Methylobacteriaceae	Methylobacterium	#N/A	Methylobacterium	407	tacgaagggggctagcgttgctcggaatcactgggcgtaaagggcgcgtaggcggccattcaagtcgggggtgaaagcctgtggctcaaccacagaattgccttcgatactgtttggcttgagtatggtagaggttggtggaactgcgagtgtagaggtgaaattcgtagatattcgcaagaacaccggtggcgaaggcggccaactggaccattactgacgctgaggcgcgaaagcgtggggagcaaacagg	0	0	0	200	0	0	192	0	0	103	166	427	327	0	0	0	478	140	0	0	0	0	0	0	271	305	326	0	0	0	0	503	872	0	193	0	0	0	0
Bact03_00288	0.903101	Proteobacteria	Gammaproteobacteria	Aeromonadales	Succinivibrionaceae	Anaerobiospirillum	#N/A	Anaerobiospirillum	13334	tacggagggcgcaaacgttaatcggaataactgggcgtaaagggcatgtaggcggaatggcaagtaaggtgtgaaaggctcgggctcaacctgagtttggcattttaaactactattctagagtattgcagaggaagatggaatttcgagtgtagcagtggaatgcgtagagattcgaaggaacaccagtggcgaaggcgatcttctgggcaaatactgacgctgaggtgcgaaagcgtggggagcaaacagg	0	0	0	0	0	0	0	0	0	169	0	0	0	0	119	2538	0	0	0	0	0	1027	0	0	0	0	0	0	0	0	1813	677	0	0	0	0	0	1953	0
Bact03_00289	0.956693	#N/A	#N/A	#N/A	#N/A	#N/A	#N/A	Terrabacteria group	1783272	tacgtagggggcgagcgttgtccggaatcattgggcgtaaagagctcgtaggcggttcagtaagtcggctgtgaaattccgaggctcaacctcggaactgcagtcgatactattgtgactagagtccggtagaggagaatggaattcccggtgtagcggtgaaatgcgcagatatcgggaggaacaccagtagcgaaggcggttctctgggccggtactgacgctgaggagcgaaagcgtggggagcaaacagg	0	0	0	476	0	0	0	0	0	0	0	0	0	0	0	0	0	0	0	0	0	0	0	0	0	385	0	0	0	0	0	0	0	0	0	0	0	0	0
Bact03_00290	0.914397	Firmicutes	Erysipelotrichia	Erysipelotrichales	Erysipelotrichaceae	#N/A	#N/A	Erysipelotrichaceae	128827	tacgtaggtggcaagcgttatccggaattattgggcgtaaagagtgcgcaggcggttacttaagtctgtggtgaaagcctgaagctcaacttcagtcagccatggaaactgagtaactagagtgcaggagagggcaatggaattccatgtgtagcggtaaaatgcgtagatatatggaggaacaccagtggcgaaggcggttgcctggcctgtaactgacgctcatgcacgaaagcgtggggagcaaatagg	0	0	0	0	0	0	0	0	0	0	0	0	0	0	0	0	0	0	0	0	0	116	0	0	0	0	0	0	0	0	0	0	0	0	0	0	0	0	0
Bact03_00291	0.952756	#N/A	#N/A	#N/A	#N/A	#N/A	#N/A	Bacteria	2	tacgtagggggcaagcgttatccggaattactgggcgtaaagggtgcgtaggcggtttaacaagtcaggagtgaaaggctatggctcaaccatagtaagcttttgaaactgttaaacttgagtacaggagaggagagtggaattcctagtgtagcggtgaaatgcgtagatattaggaggaacaccagttgcgaaggcggctctctggactgaaactgacgctgaggcacgaaagcgtggggagcaaacagg	0	0	0	0	0	0	0	0	0	0	0	0	0	0	0	0	0	0	0	0	0	312	0	0	0	0	0	0	0	0	0	0	0	0	0	0	0	0	0
Bact03_00292	1	Proteobacteria	Alphaproteobacteria	Hyphomicrobiales	Hyphomicrobiaceae	Rhodoplanes	uncultured Rhodoplanes sp.	uncultured Rhodoplanes sp.	211454	tacgaagggggctagcgttgctcggaattactgggcgtaaagcgcacgtaggcggctttctaagtcgggggtgaaatcctggagctcaactccagaactgccttcgatactggaaagctcgagtccgggagaggtgagtggaactgcgagtgtagaggtgaaattcgtagatattcgcaagaacaccagtggcgaaggcggctcactggcccggtactgacgctgaggtgcgaaagcgtggggagcaaacagg	0	0	0	134	103	0	0	0	0	193	156	372	936	0	0	0	457	0	0	223	0	230	0	0	0	588	109	0	0	0	0	0	0	0	0	0	0	0	0
Bact03_00293	0.988142	Firmicutes	Bacilli	Lactobacillales	Aerococcaceae	#N/A	#N/A	Aerococcaceae	186827	tacgtaggtggcaagcgttgtccggatttattgggcgtaaagggagcgcaggcggtgatttaagtctgatgtgaaagcccacggctcaaccgtggaaggtcattggaaactggatcacttgagtgcagaagaggaaagtggaattccatgtgtagcggtgaaatgcgtagatatatggaggaacaccagtggcgaaggcgactttctggtctgtaactgacgctgaggctcgaaagcatggggagcaaacagg	0	216	0	0	0	0	0	0	0	186	0	0	0	0	0	0	0	0	0	0	0	827	0	0	0	0	0	0	0	0	0	351	268	278	340	311	228	10913	0
Bact03_00294	1	Bacteroidetes	Sphingobacteriia	Sphingobacteriales	Sphingobacteriaceae	Pedobacter	#N/A	Pedobacter	84567	tacggaggatccaagcgttatccggatttattgggtttaaagggtgcgtaggcggcctgttaagtcaggggtgaaagacggtagctcaactatcgcagtgcctttgatactgatgggcttgaatgaactagaggtaggcggaatgagacaagtagcggtgaaatgcatagatatgtctcagaacaccgattgcgaaggcagcttactatggtttaattgacgctgaggcacgaaagcgtggggatcaaacagg	0	0	0	0	114	0	0	0	0	0	0	182	0	0	0	0	0	997	0	0	0	0	0	0	0	0	0	0	0	0	0	0	0	240	0	0	0	0	0
Bact03_00295	0.968379	Proteobacteria	Alphaproteobacteria	Hyphomicrobiales	#N/A	#N/A	#N/A	Hyphomicrobiales	356	tacgaagggggctagcgttgttcggaatcactgggcgtaaagcgcacgtaggcggattgttaagtcagaggtgaaatcccggagctcaacttcggaactgcctttgatactggcaatctcgagtctggaagaggttagtggaactgcgagtgtagaggtgaaattcgtagatattcgcaagaacaccagtggcgaaggcggctaactggtccagtactgacgctgaggtgcgaaagcgtggggagcaaacagg	0	154	0	0	0	0	221	0	0	216	154	1012	0	0	0	0	0	0	0	0	0	0	0	0	0	0	356	0	896	0	115	269	206	535	178	222	9359	200	0
Bact03_00296	0.996047	Proteobacteria	Alphaproteobacteria	Rhodobacterales	Rhodobacteraceae	#N/A	#N/A	Rhodobacteraceae	31989	tacggagggggctagcgttgttcggaattactgggcgtaaagcgcacgtaggcggacaggaaagttgggggtgaaatcccggggctcaaccccggaactgcctccaaaactatttgtctggagttcgagagaggtgagtggaattccgagtgtagaggtgaaattcgtagatattcggaggaacaccagtggcgaaggcggctcactggctcgatactgacgctgaggtgcgaaagcgtggggagcaaacagg	0	0	0	316	320	0	0	0	0	1514	0	100	1038	0	0	413	0	0	140	212	0	0	0	0	0	773	0	0	0	0	0	0	0	0	0	0	0	0	114
Bact03_00297	0.956863	Firmicutes	Clostridia	Eubacteriales	Oscillospiraceae	Pseudoflavonifractor	uncultured Pseudoflavonifractor sp.	uncultured Pseudoflavonifractor sp.	1221379	tacgtagggagcaagcgttatccggatttactgggtgtaaagggcgtgtaggcgggactgcaagtcagatgtgaaaactatgggcttaacccatagcctgcatttgaaactgtagttcttgagtggtggagaggcaaatggaattcctagtgtagcggtgaaatgcgtagatattaggaagaacaccagtggcgaaggcgatttgctggacactaactgacgctgaggcgcgaaagcgtggggagcaaacagg	160	0	0	0	0	393	0	0	0	0	0	0	0	0	0	221	0	0	122	0	0	0	0	0	0	0	0	6471	173	0	337	0	0	0	0	0	0	1008	0
Bact03_00298	0.944444	Firmicutes	Clostridia	Eubacteriales	Oscillospiraceae	#N/A	#N/A	Oscillospiraceae	216572	tacgtaggtggcaagcgttgtccggaattactgggtgtaaagggagcgtaggcgggaaggcaagttgattgtttaaactatcggctcaaccggtagtcgcgatcaaaactacttttcttgagtgaagtagaggtaagcggaattcctagtgtagcggtgaaatgcgtaaatattaggaggaacaccagtggcgaaggcggcttactgggctttaactgacgctgaggctcgaaagcgtgggtagcaaacagg	0	0	0	0	0	0	0	0	0	170	0	0	0	0	0	423	0	0	179	0	0	263	0	0	0	0	0	0	0	0	1648	0	0	0	152	0	0	3154	0
Bact03_00299	1	Firmicutes	Bacilli	Bacillales	Paenibacillaceae	Paenibacillus	#N/A	Paenibacillus	44249	tacgtagggggcaagcgttgtccggaattattgggcgtaaagcgcgcgcaggcggttatttaagttgggtgtttaatcccggggctcaacctcgggtcgcacccaaaactgggtaacttgagtacagaagaggaaagtggaattccacgtgtagcggtgaaatgcgtagagatgtggaggaacaccagtggcgaaggcgactttctgggctgtaactgacgctgaggcgcgaaagcgtggggagcaaacagg	0	0	0	197	0	0	0	0	0	0	131	0	149	0	0	0	0	0	0	0	0	0	0	0	0	0	0	0	0	0	0	0	0	0	0	0	0	0	0
Bact03_00300	0.996063	Proteobacteria	Alphaproteobacteria	Hyphomicrobiales	Hyphomicrobiaceae	Rhodoplanes	uncultured Rhodoplanes sp.	uncultured Rhodoplanes sp.	211454	tacgaagggggctagcgttgctcggaatcactgggcgtaaagcgcacgtaggcggactcttaagtcggtggtgaaatcctggagctcaactccagaactgccttcgatactgagagtctcgagtccgggagaggtgagtggaactgcgagtgtagaggtgaaattcgtagatattcgcaagaacaccagtggcgaaggcggctcactggcccggtactgacgctgaggtgcgaaagcgtggggagcaaacagg	0	0	0	164	130	0	0	0	0	174	0	161	491	0	0	0	138	118	0	119	0	0	0	0	0	211	0	0	0	0	0	0	0	0	0	0	0	0	0
Bact03_00301	1	Firmicutes	Bacilli	Lactobacillales	Aerococcaceae	Abiotrophia	Abiotrophia sp.	Abiotrophia sp.	76631	tacgtaggtggcaagcgttgtccggatttattgggcgtaaagggagcgcaggcggtgtcttaagtctgatgtgaaagcccacggctcaaccgtggagggtcattggaaactgggacacttgagtgcagaagaggaaagcggaattccatgtgtagcggtgaaatgcgtagatatatggaggaacaccagtggcgaaggcggctttctggtctgtaactgacgctgaggctcgaaagcgtggggagcaaacagg	0	0	0	266	0	0	0	0	0	0	136	0	0	0	0	0	0	136	128	0	0	0	0	0	0	0	0	0	0	0	0	129	0	0	0	0	0	0	0
Bact03_00303	1	Firmicutes	Clostridia	Eubacteriales	Eubacteriaceae	Eubacterium	Eubacterium sp. 517	Eubacterium sp. 517	1223597	tacgtaggtggcgagcgttatccggaatgattgggcgtaaagggtacgtaggcggcatgataagtctggagtgaaaggctacagctcaactgtagtatgctctggaaactgtcaagctagagtgcagaagagggcaatggaactccatgtgtagcggtaaaatgcgtagatatatggaagaacaccggtggcgaaggcggttgcctggtctgaaactgacgctgaagtacgaaagcgtggggagcaaatagg	0	0	0	0	0	0	0	0	0	0	0	0	0	0	0	0	0	0	0	0	0	0	0	0	0	0	0	0	0	0	0	0	0	0	0	0	0	0	0
Bact03_00304	0.984252	Planctomycetes	Planctomycetia	Pirellulales	Pirellulaceae	Pirellula	uncultured Pirellula sp.	uncultured Pirellula sp.	298571	tacgaaccgtccaaacgttattcggatttattgggcttaaagggtatgtaggcggcccttcaagtcgggtgtgaaagccctcggctcaaccgaggaactgcgcccgatactgtggggcttgagggagacagaggtaagcggaactgatggtggagcggtgaaatgcgttgatatcatcaggaacaccagtggcgaaagcggcttactgggtctcttctgacgctgagatacgaaagctaggggagcgaacggg	0	0	0	0	0	0	0	0	0	0	230	506	383	0	0	0	542	0	0	0	0	0	0	0	0	168	0	0	0	0	0	0	0	0	0	0	0	0	0
Bact03_00306	0.980315	Firmicutes	Bacilli	Lactobacillales	Enterococcaceae	Catellicoccus	#N/A	Catellicoccus	300418	tacgtatgtcgcaagcgttatccggatttattgggcgtaaagcgagcgcaggcggtttcttaagtctgatgtgaaagccctcggctcaaccgaggagggtcattggaaactgggagacttgagtgcagaagaggaaagtggaactccatgtgtagcggtggaatgcgtagatatatggaagaacaccagtggcgaaggcggctttctggtctgtaactgacgctgaggctcgaaagcgtggggagcaaacagg	0	0	128	1663	1544	528	812	779	343	1083	243	144	325	116	379	262	105	188	198	0	0	0	0	0	0	0	108	0	122	0	130	241	0	0	103	0	0	0	0
Bact03_00307	0.988095	Firmicutes	Clostridia	Eubacteriales	#N/A	#N/A	#N/A	Eubacteriales	186802	tacgtagggggctagcgttatccggaattactgggcgtaaagggtgcgtaggcggtctttcaagtcaggagtgaaaggctacggctcaaccgtagtaagctcttgaaactgtaagacttgagtgcaggagaggagagtagaattcctagtgtagcggtgaaatgcgtagatattaggaggaataccagttgcgaaggcggctctctggactgtaactgacgctgaggcacgaaagcgtggggagcaaacagg	0	0	0	1103	156	807	0	0	0	0	0	0	0	0	0	0	0	0	0	142	0	0	475	0	0	0	0	0	0	0	0	0	0	0	0	0	0	0	0
Bact03_00308	1	Proteobacteria	Betaproteobacteria	Burkholderiales	Comamonadaceae	Comamonas	#N/A	Comamonas	283	tacgtagggtgcaagcgttaatcggaattactgggcgtaaagcgtgcgcaggcggttttgtaagacagaggtgaaatccccgggctcaacctgggaactgcctttgtgactgcaaggctagagtacggcagaggggggtggaattccgcgtgtagcagtgaaatgcgtagatatgcggaggaacaccgatggcgaaggcaaccccctgggcctgtactgacgctcatgcacgaaagcgtggggagcaaacagg	0	0	269	0	0	0	0	0	0	0	0	107	0	0	0	0	0	0	0	0	0	0	0	0	0	0	0	0	0	0	0	0	0	0	0	0	0	0	0
Bact03_00309	0.952941	#N/A	#N/A	#N/A	#N/A	#N/A	#N/A	Bacteria	2	gacagaggatgcaagcgttatccggatttattgggcgtaaagcgcgtctaggcggaaaagaaagtctgatgtgaaaatgcggggctcaactccgtattgcgttggaaactactattctagagtactggagaggtgggcggaactacaagtgtagaggtgaaattcgtagatatttgtaggaatgccgatggagaagtcagctcactggacagatactgacgctgaagcgcgaaagcgtggggagcaaacagg	523	0	189	260	0	236	375	255	130	675	364	0	292	246	339	842	0	176	581	232	0	0	0	0	0	0	1321	589	635	308	564	732	894	189	221	161	0	0	0
Bact03_00310	0.96063	Firmicutes	Erysipelotrichia	Erysipelotrichales	Erysipelotrichaceae	#N/A	#N/A	Erysipelotrichaceae	128827	tacgtaggtagcgagcgttatccggaattattgggcgtaaagggtgcgtaggcggtctgttaagtttatggtgaaagcgtggggctcaaccccataaagccatggatactgacagactagagtactggagagggtagtggaattccatgtgtagcggtaaaatgcgtagatatatggaggaacaccggtggcgaaggcggctacctagacagagactgacgctgaggcacgaaagcgtggggagcaaatagg	0	0	0	0	0	0	0	154	0	513	0	0	130	0	568	1745	0	0	0	0	0	0	0	0	0	0	0	200	0	0	0	0	0	0	0	0	0	0	0
Bact03_00311	1	Actinobacteria	Actinomycetia	Micrococcales	Microbacteriaceae	#N/A	#N/A	Microbacteriaceae	85023	tacgtagggtgcaagcgttgtccggaattattgggcgtaaagagctcgtaggcggtttgtcgcgtctgctgtgaaatcccgaggctcaacctcgggcgtgcagtgggtacgggcagactggagtgcggtaggggagaatggaattcctggtgtagcggtggaatgcgcagatatcaggaggaacaccgatggcgaaggcagttctctgggccgtaactgacgctgaggagcgaaagcgtggggagcgaacagg	0	0	0	113	0	0	0	0	0	126	131	0	161	0	0	241	752	0	0	157	0	0	0	0	0	360	0	0	0	361	0	136	632	190	212	0	0	0	0
Bact03_00312	0.948617	Proteobacteria	Gammaproteobacteria	Legionellales	Coxiellaceae	#N/A	#N/A	Coxiellaceae	118968	tacggagggtgcaagcgttaatcggaattactgggcgtaaagcgcacgcaggcggtttgttaagtcagatgtgaaatccccgggcttaacctgggaattgcgtcgaaaacggattaactcgagtgagatagagggttgtggaatttccggtgtagcggtgaaatgcgtagatatcggaaagaacatcagtggcgaaggcgacaacctggatcttaactgacactgaggcgcgaaggcgtggggagcaaacagg	0	0	177	0	0	260	0	0	0	104	0	0	138	117	0	0	0	0	0	0	0	0	0	0	222	0	0	0	0	0	0	0	0	0	0	0	0	0	0
Bact03_00313	0.964706	#N/A	#N/A	#N/A	#N/A	#N/A	#N/A	Bacteria	2	tacgtaggtggcaagcgttgtccggatttattgggcgtaaagcgagcgcaggcggtcttttaagtctgatgtgaaagcccacggcttaaccgtggagggtcattggaaactgggagacttgagtgcagaagaggaaagtggaactccatgtgtagcggtggaatgcgtagatatatggaagaacaccagtggcgaaggcggccccctggacgaagactgacgctcaggtgcgaaagcgtggggagcaaacagg	0	0	0	0	0	0	354	133	108	0	0	0	0	0	141	0	0	0	0	0	0	0	0	0	0	0	0	0	0	0	0	0	0	0	0	0	131	0	0
Bact03_00314	0.976378	Proteobacteria	Gammaproteobacteria	Legionellales	Legionellaceae	Legionella	uncultured Legionella sp.	uncultured Legionella sp.	210934	tacgtaggtggcgagcgttgtccggatttactgggcgtaaagagcgcgcaggcggtcgtgcaagtcggatgtgaaagcccccggctcaactggggagggtcattcgatactgctcgactcgaaggcgggagagggaagcggaattcccggtgtagtggtgaaatgcgtagatatcgggaggaacaccagtggcgaaggcggcttcctggcccgttcttgacgctgaggcgcgaaagctaggggagcgaacggg	0	0	0	0	0	0	0	0	0	0	1269	361	0	0	0	0	1471	0	0	0	0	0	0	0	0	0	0	0	105	0	0	0	0	0	0	0	0	0	0
Bact03_00315	0.972332	Firmicutes	Bacilli	Bacillales	Bacillaceae	#N/A	#N/A	Bacillaceae	186817	tacgtaggtggcaagcgttgtccggaattattgggcgtaaagcgcgcgcaggcggtcctttaagtctgatgtgaaatcttgcggcttaaccgcaagcggtcattggaaactgaaggacttgagtacagaagaggaaagtggaattccatgtgtagcggtgaaatgcgtagagatatggaggaacaccagtggcgaaggcgactttctggtctgtaactgacgctgaggcgcgaaagtgtggggagcaaacagg	0	0	0	160	0	0	0	0	0	0	0	0	0	0	0	0	0	0	0	0	0	0	0	0	0	133	0	0	0	0	0	0	0	0	0	0	0	0	0
Bact03_00316	0.98419	#N/A	#N/A	#N/A	#N/A	#N/A	#N/A	root	1	gacaggggatgcaagcgttatccggaatgattgggcgtaaagcgtctgtaggttgctttttaagtccatcgtcaaatcccagggctcaaccctggacaggcggtggaaactaccaagctggagtacggtaggggcagagggaatttccggtggagcggtgaaatgcattgagatcggaaagaacaccaacggcgaaagcactctgctgggccgacactgacactgagagacgaaagctaggggagcaaatggg	0	0	0	0	0	0	527	0	0	0	0	0	0	599	2895	506	0	0	0	0	0	0	0	0	0	0	0	0	566	0	0	0	0	462	2489	473	0	0	0
Bact03_00317	0.953307	Firmicutes	Clostridia	Eubacteriales	Oscillospiraceae	#N/A	#N/A	Oscillospiraceae	216572	tacgtagggagcgagcgttgtccggatttactgggtgtaaagggtgcgtaggcggactggcaagtcagtggtgaaaactatgggcttaacccatagactgccattgaaactgttggtcttgagtgaagtagaggtaggcggaattcccggtgtagcggtgaaatgcgtagagatcgggaggaacaccagtggcgaaggcggcctactgggctttaactgacgctgaggcacgaaagtgtgggtagcaaacagg	118	0	0	0	0	3609	0	0	0	0	0	0	0	0	0	0	0	0	295	0	0	0	0	0	0	0	0	4271	0	0	625	0	0	117	0	0	0	2764	0
Bact03_00318	1	Planctomycetes	Planctomycetia	Pirellulales	Pirellulaceae	Pirellula	uncultured Pirellula sp.	uncultured Pirellula sp.	298571	cacgaaccggacaaacgttattcggaattattgggcttaaagggtgcgtaggcggtgcggtaagtgaggtgtgaaagccctcggctcaaccgaggaattgcgcttcatactgccgtgctggagggagacagaggtaagcggaactgatggtggagcggtgaaatgcgttgatatcatcaggaacaccggtggcgaaagcggcttactgggtctcttctgacgctgaggcacgaaagctagggtagcgaacggg	0	0	0	0	0	0	0	0	0	111	0	0	287	0	0	0	637	0	0	0	0	0	0	0	0	557	0	0	0	0	0	0	0	0	0	0	0	0	0
Bact03_00319	1	Actinobacteria	Actinomycetia	Kineosporiales	Kineosporiaceae	Kineosporia	#N/A	Kineosporia	49184	tacgtagggtgcaagcgttgtccggaattattgggcgtaaagagctcgtaggcggtctgtcgcgtctgctgtgaaaactcagggcttaaccctgagcttgcagtgggtacgggcagactagagtgcggtaggggagactggaattcctggtgtagcggtgaaatgcgcagatatcaggaggaacaccggtggcgaaggcgggtctctgggccgtaactgacgctgaggagcgaaagcatggggagcgaacagg	0	0	0	373	108	0	0	0	0	112	308	199	903	0	0	0	450	0	0	0	0	0	0	0	0	0	184	0	0	238	0	123	0	0	0	0	0	0	0
Bact03_00320	0.996063	Firmicutes	Clostridia	Eubacteriales	Clostridiaceae	Clostridium	Clostridium sp. AUH-JLC108	Clostridium sp. AUH-JLC108	1533824	tacgtaggtggcaagcgttatccggatttactgggtgtaaagggcgtgtaggcgggactgcaagtcagatgtgaaaactatgggctcaacccatagcctgcatttgaaactgtagttcttgagtgctggagaggcaatcggaattccgtgtgtagcggtgaaatgcatagatatacggaggaacaccagtggcgaaggcggattgctggacagtaactgacgctgaggcgcgaaagcgtggggagcaaacagg	0	0	0	0	0	453	0	0	0	663	0	0	0	0	163	2775	0	104	137	0	0	0	0	0	0	0	0	125	0	0	1912	0	0	0	0	0	0	2061	0
Bact03_00321	0.945098	Chloroflexi	#N/A	#N/A	#N/A	#N/A	#N/A	Chloroflexi	200795	tacgtaggtggcgagcgttatccggatttactgggcgtaaagcgcgcgcaggcggctgttcaagtccgatgtgaaatcttccggcttaactggaaaacggcatcggatactggacggctggaaggtgggagagggtagcggaattcccggtgtagtggtgaaatgcgtagatatcgggaggaacaccagtggcgaaagcggctacctggcccactcttgacgctgaggcgcgaaagctaggggagcaaacggg	0	0	0	165	0	0	0	0	0	0	0	179	402	0	0	138	332	0	0	135	0	0	0	0	0	185	0	0	0	0	0	0	0	0	0	0	0	0	0
Bact03_00322	0.968504	Firmicutes	Clostridia	Eubacteriales	Oscillospiraceae	Acetivibrio	Acetivibrio alkalicellulosi	Acetivibrio alkalicellulosi	320502	tacgtagggagcaagcgttatccggatttattgggtgtaaagggtgcgtagacgggtaatcaagttagttgtgaaatccctcggctcaactgaggaactgcaactaaaactgattatcttgagtgcaggagaggtaagtggaattcctagtgtagcggtgaaatgcgtagagattaggaggaacaccagtggcgaaggcgacttactggactgtaactgacgttgaggcacgaaagtgtggggagcaaacagg	0	0	0	0	0	0	0	0	0	0	0	0	0	0	0	0	0	0	0	0	0	0	0	0	0	0	0	2434	0	0	721	172	120	154	143	154	0	7511	0
Bact03_00323	0.992126	Actinobacteria	Actinomycetia	Micromonosporales	Micromonosporaceae	Actinoplanes	uncultured Actinoplanes sp.	uncultured Actinoplanes sp.	412396	tacgtagggggcgagcgttgtccggatttattgggcgtaaagagctcgtaggcggttcgataagtcggatgtgaaatctccacgctcaacgtggagaggccattcgatactgtcgtgactcgagtccggtaggggagtgtggaattcccggtgtagcggtgaaatgcgcagagatcgggaggaacacccgtagcgaaggcggcactctgggccggtactgacgctgaggagcgaaagcgtggggagcaaacagg	0	0	0	191	0	0	0	0	0	0	329	198	139	0	0	0	439	0	0	0	0	0	0	0	0	0	0	0	0	0	0	0	0	0	0	0	0	0	0
Bact03_00324	0.992126	Actinobacteria	Actinomycetia	Acidothermales	Acidothermaceae	Acidothermus	Acidothermus cellulolyticus	Acidothermus cellulolyticus 11B	351607	tacgtagggtgcaagcgttgtccggatttattgggcgtaaagagctcgtaggcggtctgtcgcgtcggatgtgaaaacccaatggcttaaccttgggcctgcattcgatacgggcagactagagtgtggtaggggaaactggaattcctggtgtagcggtggaatgcgcagatatcaggaggaacaccgatggcgaaggcaggtttctgggccataactgacgctgaggagcgaaagcgtggggagcgaacagg	0	0	0	5819	0	158	311	104	149	0	989	0	0	0	0	0	1940	0	0	0	0	0	0	0	0	0	183	0	243	0	0	0	0	0	0	0	455	0	0
Bact03_00325	0.992126	Actinobacteria	Rubrobacteria	Gaiellales	Gaiellaceae	Gaiella	uncultured Gaiella sp.	uncultured Gaiella sp.	1215293	tacgtagggggcaagcgttgtccggatttattgggcgtaaagagcgtgtaggcggccaggtaggtgggttgtgaaaactggaggctcaaccttcagacgtcgacccaaaccccctggctagagtccggaagaggagagtggaattcctggtgtagcggtgaaatgcgcagatatcaggaagaacacccgtggcgaaggcggctctctgggacggtactgacgctgagacgcgaaagcgtggggagcgaacagg	0	0	0	268	0	0	0	0	0	270	171	152	186	0	0	0	183	0	0	0	0	0	0	0	0	0	0	0	0	0	0	0	0	0	0	0	0	0	0
Bact03_00326	0.964427	#N/A	#N/A	#N/A	#N/A	#N/A	#N/A	Bacteria	2	tacgtagggtgcgagcgttaatcggaattactgggcgtaaagcgagcgcaggcggttgtacaagacagatgtgaaatccccgggctcaacctgggaactgcatttgtgactgtacggctagagtgtgtcagaggggggtggaactccacgtgtagcagtgaaatgcgtagagatgtggaagaacaccgatggcgaaggcagccccctgggatgacactgacgctcatgctcgaaagcgtggggagcaaacagg	0	0	0	595	0	0	0	0	0	0	0	0	0	0	0	0	0	0	0	0	0	0	0	0	0	0	0	0	0	0	0	0	0	0	0	0	0	0	0
Bact03_00327	0.984127	Firmicutes	Erysipelotrichia	Erysipelotrichales	Erysipelotrichaceae	Merdibacter	Merdibacter massiliensis	Merdibacter massiliensis	1871030	tacgtaggtggcgagcgttatccggaatgattgggcgtaaagggtgcgtaggtggcacgttaagtctggagtaaaagggagcggctcaaccgctgttggctctggaaactggcgagctagagtgcaggagagggcgatggaattccatgtgtagcggtaaaatgcgtagatatatggaggaacaccggtggcgaaggcggtcgcctggcctgcaactgacactgaagcacgaaagcgtggggagcaaatagg	146	0	0	0	0	4605	0	0	0	0	0	0	0	0	0	0	0	0	0	0	0	0	0	0	0	0	0	5995	147	0	0	0	0	0	0	0	0	0	0
Bact03_00328	0.968627	#N/A	#N/A	#N/A	#N/A	#N/A	#N/A	Bacteria	2	gacagaggatgcaagcgttatccggaatgattgggcgtaaagcgagcgcaggcggtcttttaagtctgatgtgaaagcccacggcttaaccgtggagggtcattggaaactgggagacttgagtgcagaagaggaaagtggaactccatgtgtagcggtggaatgcgtagatatatggaagaacaccagtggcgaaggcggctttctggtctgtaactgacgctgaggctcgaaagcgtggggagcaaacagg	201	0	0	242	142	311	435	326	221	517	183	115	368	192	231	258	0	260	178	846	0	0	0	0	0	0	423	223	269	0	186	662	861	198	834	147	0	138	0
Bact03_00329	1	Actinobacteria	Actinomycetia	Sporichthyales	Sporichthyaceae	#N/A	#N/A	Sporichthyaceae	85033	tacgtagggtgcaagcattgtccggatttattgggcgtaaagagctcgtaggcggcttgtcacgtcggatgtgaaaactcggggctcaaccccgagcctgcattcgatacgggctagctagagtgttgcaggggagactggaattcctggtgtagcggtgaaatgcgcagatatcaggaggaacaccggtggcgaaggcgggtctctgggcaactactgacgctgaggagcgaaagcgtggggagcgaacagg	0	0	0	0	0	0	0	0	0	250	1545	1216	115	102	0	129	1341	0	119	0	0	0	0	0	0	0	0	0	842	0	0	0	0	0	0	0	206	0	0
Bact03_00330	0.976378	Firmicutes	Clostridia	Eubacteriales	Lachnospiraceae	Blautia	#N/A	Blautia	572511	tacgtagggggcaagcgttatccggatttactgggtgtaaagggagcgtagacgggacagcaagtctgatgtgaaaggcgggggctcaacccccgaactgcattggaaactgttgacctggagtgccggagaggtaagcggaattcctagtgtagcggtgaaatgcgtagatattaggaggaacaccagtggcgaaggcggcttactggacggtaactgacgttgaggctcgaaagcgtggggagcaaacagg	0	0	0	0	0	0	0	0	0	138	0	0	0	0	0	0	0	0	0	0	0	0	0	0	0	0	0	0	0	0	3935	0	0	0	146	153	0	6984	0
Bact03_00331	0.996047	Proteobacteria	Gammaproteobacteria	Chromatiales	Chromatiaceae	Thiodictyon	#N/A	Thiodictyon	53392	tacggagggtgcaagcgttaatcggaatcactgggcgtaaagcgtacgtaggcggcacgatcagtcaggtgtgaaagccccgggctcaacctgggaactgcatttgatactgtcgcgctcgagtctgagagaggggggtggaattccaggtgtagcggtgaaatgcgtagatatctggaggaacaccagtggcgaaggcggccccctggctcaagactgacgctgaggtacgaaagcgtggggagcaaacagg	0	146	0	3240	0	0	476	0	104	0	0	0	0	0	0	0	0	0	0	0	0	0	0	0	0	0	0	0	120	0	0	212	197	222	0	199	7751	173	0
Bact03_00332	0.996032	Firmicutes	Clostridia	Eubacteriales	Clostridiaceae	Clostridium	Clostridium sp. C1	Clostridium sp. C1	1155388	tacgtaggtggcgagcgttatccggaatcattgggcgtaaagagggagcaggcggcagtgcaggtctgcggtgaaagaccggagctaaacttcggtaagccgtggaaaccgcacagctagagagcatcagaggatcgcggaattccatgtgtagcggtgaaatgcgtagatatatggaggaacaccagtggcgaaggcggcggtctggggtgcagctgacgctcagtcccgaaagcgtggggagcaaatagg	0	0	0	0	0	325	0	0	0	0	0	0	0	0	108	135	0	0	105	0	0	0	0	0	0	0	0	435	0	0	107	0	753	0	0	0	0	0	0
Bact03_00333	1	Streptophyta	Bryopsida	Hypnales	Callicladiaceae	Callicladium	Callicladium imponens	Callicladium imponens	49762	gacagaggatgcaagcgttatccggaatgattgggcgtaaagcgtctgtaggtggctttttaagtctgccgttaaatcccagggcttaaccctggataagcggtggaaactaccaagctggagtacggtaggggcagagggaatttccggtggagcggtgaaatgcgtagagatcggaaagaacaccaacggcgaaggcactctgctgggccgacactgacactgagagacgaaagctaggggagcaaatggg	0	0	0	0	0	110	0	0	0	0	0	0	0	745	0	0	0	0	0	0	0	0	0	0	0	0	0	0	0	0	0	0	0	506	0	0	0	0	0
Bact03_00334	1	Proteobacteria	Alphaproteobacteria	Rhodospirillales	Acetobacteraceae	Roseomonas	Roseomonas sp.	Roseomonas sp.	1869190	tacgaagggggctagcgttactcggaattactgggcgtaaagggcgcgtaggcggcttggccagtcaggcgtgaaattcctgggcttaacctggggactgcgcttgatactgctgggcttgaggccgagagagggtggtggaattcccagtgtagaggtgaaattcgtagatattgggaagaacaccggtggcgaaggcgaccacctggctcggtactgacgctgaggcgcgacagcgtggggagcaaacagg	0	0	0	0	0	0	0	0	0	637	0	0	0	0	0	208	247	120	411	0	0	0	0	0	0	177	284	0	203	0	191	0	0	0	0	190	1132	0	0
Bact03_00335	0.976285	Proteobacteria	Alphaproteobacteria	Rhodobacterales	Rhodobacteraceae	Amaricoccus	uncultured Amaricoccus sp.	uncultured Amaricoccus sp.	339341	tacggagggggctagcgttgttcggaattactgggcgtaaagcgcacgtaggcggatcagtcagttagaggtgaaatcccagggctcaaccctggaactgcctttaatactgctgatctggaggatgagagaggcgagtggaattccgagtgtagaggtgaaattcgtagatattcggaggaacaccagtggcgaaggcggctcgctggctcatttctgacgctgaggtgcgaaagcgtggggagcaaacagg	0	0	139	137	0	0	0	0	0	150	166	183	523	0	0	0	0	122	133	0	0	136	0	0	0	0	0	0	0	0	0	0	0	0	0	0	0	0	0
Bact03_00337	0.98419	Firmicutes	Clostridia	Eubacteriales	#N/A	#N/A	#N/A	Eubacteriales	186802	tacgtaggtggcaagcgttatccggatttactgggtgtaaagggcgtgtaggcggttttgtaagtcagatgtgaaattcccaggcttaacctgggcgctgcatctgaaactacagaacttgagtactggagaggatagtggaattcctagtgtagcggtaaaatgcgtagatattaggaggaacaccagtggcgaaggcggctatctggacagtaactgacgctgaggcgcgaaagcgtggggagcaaacagg	0	0	0	0	0	0	0	0	0	0	0	0	0	0	0	0	345	0	287	0	0	0	0	0	0	0	0	0	0	0	0	0	0	0	0	0	0	0	0
Bact03_00338	0.976285	Firmicutes	Bacilli	#N/A	#N/A	#N/A	#N/A	Bacilli	91061	tacgtaggtggcaagcgttatccggaattattgggcgtaaagcgcgcgtaggcggttttttaagtctgatgtgaaagcccacggctcaaccgtggagggtcattggaaactggaaaacttgagtgcagaagaggaaagtggaactccatgtgtagcggtggaatgcgtagatatatggaagaacaccagtggcgaaggcggctttctggtctgtaactgacgctgaggctcgaaagcgtggggagcaaacagg	0	0	278	981	0	548	0	127	0	585	414	0	198	238	0	0	0	233	548	0	0	0	0	0	0	0	254	301	0	0	360	349	139	184	0	0	0	246	0
Bact03_00339	1	Firmicutes	Bacilli	Bacillales	Bacillaceae	#N/A	#N/A	Bacillaceae	186817	tacgtaggtggcaagcgttatccggaattattgggcgtaaagcgcgcgcaggtggttccttaagtctgatgtgaaagcccccggctcaaccggggagggtcattggaaactggggaacttgagtgtagaagaggaaagtggaattccacgtgtagcggtgaaatgcgtagagatgtggaggaacaccagtggcgaaggcgactttctggtctataactgacactgaggcgcgaaagcgtggggagcaaacagg	0	0	0	123	0	0	0	0	0	0	0	0	0	0	0	0	0	0	0	0	0	0	0	0	0	159	0	0	0	0	0	0	0	0	131	0	0	0	0
Bact03_00340	0.996047	Bacteroidetes	Flavobacteriia	Flavobacteriales	Weeksellaceae	#N/A	#N/A	Chryseobacterium group	2782232	tacggagggtgcaagcgttatccggatttattgggtttaaagggtccgcaggcgggccgataagtcagtggtgaaatctcatagcttaactatgaaactgccgttgatactgtcggtcttgagtaaattagaggtagctggaataagtagtgtagcggtgaaatgcatagatattacttagaacaccaattgcgaaggcaggttaccatgattaaactgacgctgagggacgaaagcgtggggagcgaacagg	0	0	0	0	0	0	0	0	0	0	0	0	0	0	0	0	0	0	0	0	0	2396	0	0	0	0	0	0	0	0	0	0	0	0	0	0	339	303	0
Bact03_00341	0.964427	Proteobacteria	Betaproteobacteria	#N/A	#N/A	#N/A	#N/A	Betaproteobacteria	28216	tacgtagggtgcgagcgttaatcggaattactgggcgtaaagcgtgcgcaggcggtctcgtaagacaggtgtgaaatccccgggctcaacctgggaactgcgcttgtgactgcgaggctggagtgtggcagagggaggtggaattccacgtgtagcagtgaaatgcgtagagatgtggaggaacaccgatggcgaaggcagcctcctgggccagcactgacgctcatgcacgaaagcgtggggagcaaacagg	0	0	0	0	0	0	0	0	0	163	0	0	443	0	0	0	0	0	0	126	0	0	0	0	0	805	0	0	0	0	0	0	0	0	0	0	0	0	0
Bact03_00342	0.992126	Actinobacteria	Acidimicrobiia	Acidimicrobiales	Iamiaceae	Actinomarinicola	#N/A	Actinomarinicola	2789775	cacgtagggggcaagcgttgtccggatttattgggcgtaaagagctcgtaggcggctcggtaagtcgggtgtgaaaactcagggctcaaccctgagacgccacccgatactgctgtggctagagtccggtaggggagcgtggaattcctggtgtagcggtggaatgcgcagatatcaggaggaacaccagcggcgaaggcggcgctctgggccggaactgacgctgaggagcgaaagcgtggggagcaaacagg	0	0	0	0	0	0	0	0	0	0	0	0	0	0	0	0	370	0	0	0	0	0	0	0	0	0	0	0	0	0	0	0	0	0	0	0	0	0	0
Bact03_00343	0.988189	Actinobacteria	Actinomycetia	Micrococcales	Microbacteriaceae	#N/A	#N/A	Microbacteriaceae	85023	tacgtaggtggcaagcgttgtccggatttattgggcgtaaagagctcgtaggcggtttgtcgcgtctgctgtgaaaacccgaggctcaacctcgggcctgcagtgggtacgggcagactagagtgcggtaggggagattggaattcctggtgtagcggtggaatgcgcagatatcaggaggaacaccgatggcgaaggcagatctctgggccgtaactgacgctgaggagcgaaagcatggggagcgaacagg	0	0	101	286	0	0	0	135	0	0	281	210	196	121	109	292	320	124	0	0	0	0	0	0	0	0	0	0	0	0	0	0	215	0	0	0	0	0	0
Bact03_00344	0.933852	Chloroflexi	Dehalococcoidia	Dehalococcoidales	Dehalococcoidaceae	Dehalococcoides	uncultured Dehalococcoides sp.	uncultured Dehalococcoides sp.	171952	tacgtaggaggcaagcgttatccggattcactgggcgtaaagcgcacgcaggcggtcatgtaagtcggacgtgaaagctcctggctcaactgggagaggtcgttcgatactgcatggcttgaggttgggagagggaagcggaattcccggtgtagtggtggaatgcgtagatatcgggaggaacaccagtggcgaaagcggcttcctggcccatacctgacgctcaggtgcgaaagcgtggggagcgaacggg	0	0	0	892	0	0	0	0	0	0	757	386	0	0	0	0	1701	0	483	0	0	0	0	0	0	158	0	0	0	0	0	0	0	0	0	0	443	0	0
Bact03_00345	1	Planctomycetes	Planctomycetia	Pirellulales	Lacipirellulaceae	Lacipirellula	#N/A	Lacipirellula	2691417	cacgaaccgtacgaacgttattcggaattactgggcttaaagggtttgtaggcggccttgtaagtcaggtgtgaaagccctcggctcaaccgaggaacagcgcttgatactgcaaggcttgagggagacaggggtaagcggaactgatggtggagcggtgaaatgcgttgatatcatcaggaacaccggtggcgaaagcggcttactgggtctcttctgacgctgaggaacgaaagctagggtagcgaacggg	0	0	0	0	0	0	0	0	0	160	165	135	1152	0	0	0	0	0	0	0	0	0	0	0	0	354	196	0	0	0	0	0	0	0	0	0	282	0	0
Bact03_00346	1	Bacteroidetes	Bacteroidia	Bacteroidales	Prevotellaceae	Prevotella	#N/A	Prevotella	838	tacggaaggtccgggcgttatccggatttattgggtttaaagggagcgtaggccggagattaagcgtgttgtgaaatgtagatgctcaacatctgcactgcagcgcgaactggtttccttgagtacgcacaaagtgggcggaattcgtggtgtagcggtgaaatgcttagatatcacgaagaactccgattgcgaaggcagctcactggagcgcaactgacgctgaagctcgaaagtgcgggtatcgaacagg	0	0	0	0	0	0	0	0	0	0	0	0	0	0	0	0	0	0	0	0	0	0	0	0	0	0	0	0	0	0	0	0	0	0	0	0	0	0	0
Bact03_00347	0.988142	Firmicutes	Clostridia	Eubacteriales	Eubacteriaceae	Intestinibacillus	Intestinibacillus sp. Marseille-P6563	Intestinibacillus sp. Marseille-P6563	2364792	tacgtagggagcaagcgttatccggatttactgggtgtaaagggcgagtaggcgggctggtaagttggaagtgaaatcccggggcttaaccccggaactgctttcaaaactgctggtcttgagtggtggagaggcaggcggaattcccagtgtagcggtgaaatgcgtagatattgggaggaacaccagtggcgaaggcggcctgctggacattaactgacgctgaggagcgaaagcgtggggagcaaacagg	0	0	0	0	0	130	0	0	0	0	0	0	0	0	0	122	0	0	0	0	0	164	0	0	0	0	0	126	108	0	1405	129	145	118	185	0	0	3711	0
Bact03_00348	0.980237	Proteobacteria	Gammaproteobacteria	Enterobacterales	Yersiniaceae	Serratia	uncultured Serratia sp.	uncultured Serratia sp.	239175	tacggagggtgcaagcgttaatcggaattactgggcgtaaagcgcacgcaggcggtttgttaagtcagatgtgaaatccccgggctcaacctgggaactgcatctgatactggcaagcttgagtctcgtagaggggggtagaattccaggtgtagcggtgaaatgcgtagagatctggaggaataccgatggcgaaggcagccatctggcctaatactgacactgaggtacgaaagcatggggagcaaacagg	0	0	353	0	111	259	0	0	0	120	0	0	0	0	0	0	0	0	0	0	0	0	0	0	517	114	0	0	0	0	0	0	0	0	0	0	0	0	0
Bact03_00349	0.964567	Firmicutes	Clostridia	Eubacteriales	Oscillospiraceae	Anaerofilum	Anaerofilum sp.	Anaerofilum sp.	1872516	tacgtaggtggcaagcgttgtccggaattactgggtgtaaagggagcgcaggcgggcttgtaagttggatgtttaatggaggggctcaaccccttctcgcattcaaaactgcaagtcttgagtggtgcagaggcaggcggaattcccggtgtagcggtggaatgcgtagatatcgggaggaacaccagtggcgaaggcggcctgctgggcactaactgacgctgaggctcgaaagcatgggtagcaaacagg	167	0	0	0	0	0	0	0	0	0	0	0	0	0	0	0	0	0	153	109	0	121	0	0	0	0	116	5143	199	0	2294	0	0	0	0	0	0	1459	0
Bact03_00350	0.964706	Bacteroidetes	Bacteroidia	Bacteroidales	Bacteroidaceae	Phocaeicola	Phocaeicola faecicola	Phocaeicola faecicola	2739389	tacggaggatgcgagcgttatccggatttattgggtttaaagggagcgcagacgggtgattaagtcagctgtgaaagtttgcggctcaaccgtaaaattgcagttgaaactggttatcttgagtgcagttgaggtgggcggaattcgtggtgtagcggtgaaatgcttagatatcacgaagaaccccgattgcgaaggcagctcactaaactgcaactgacgttcatgctcgaaagtgtgggtatcaaacagg	0	0	0	0	0	0	0	0	0	0	0	0	0	0	0	0	0	0	0	0	0	0	0	0	0	0	0	0	156	0	4258	0	0	0	0	0	0	1299	0
Bact03_00351	0.914062	#N/A	#N/A	#N/A	#N/A	#N/A	#N/A	root	1	tacggagggtgcaagcgttaatcggaattactgggcgtaaagcgcacgcaggcggtttgttaagtcagatgtgaaatccccgggctcaacctgggaactgcatctgatactggcaagcttgagtctcgtagaggggggtagaattccaggtgtagcggtgaaatgcgtagagatcggaaagaacaccaacggcgaaagcactctgctgggccgacactgacactgagagacgaaagctaggggagcgaatggg	0	204	0	0	0	186	0	0	455	0	218	350	897	1025	0	151	140	361	0	0	0	0	0	0	0	0	225	221	0	0	0	127	487	471	0	0	0	221	0
Bact03_00352	1	Actinobacteria	Coriobacteriia	Coriobacteriales	Atopobiaceae	#N/A	#N/A	Atopobiaceae	1643824	tacgtagggggcgagcgttatccggattcattgggcgtaaagcgctcgtaggcggtccgttaggtcgggagtcaaatccgggggctcaacccccgcccgctcccgataccggcggacttgagtttggtaggggaaggcggaattccaagtgtagcggtggaatgcgcagatatttggaagaacaccggtggcgaaggcggccttctgggccacaactgacgctgaggagcgaaagctaggggagcgaacagg	135	0	0	0	0	2138	0	0	0	0	0	0	0	0	0	182	0	0	104	0	0	0	0	0	0	0	0	4351	128	0	101	0	0	0	0	0	0	0	0
Bact03_00353	1	Proteobacteria	Gammaproteobacteria	Xanthomonadales	Xanthomonadaceae	#N/A	#N/A	Xanthomonadaceae	32033	tacgaagggtgcaagcgttactcggaattactgggcgtaaagcgtgcgtaggtggtttgttaagtctgatgtgaaagccctgggctcaacctgggaattgcattggatactggcaggctagagtgcggtagagggtagtggaattcccggtgtagcagtgaaatgcgtagagatcgggaggaacatctgtggcgaaggcgactacctggaccagcactgacactgaggcacgaaagcgtggggagcaaacagg	0	0	0	291	269	0	0	0	0	305	0	157	316	103	0	136	642	1939	656	246	0	246	0	0	0	0	186	0	0	0	0	0	0	0	172	0	173	0	0
Bact03_00354	0.921569	Bacteroidetes	Bacteroidia	Bacteroidales	#N/A	#N/A	#N/A	Bacteroidales	171549	tacggaagatgcgagcgttatccggatttattgggtttaaagggagcgtaggcgggcgattaagtcagcggtaaaatagtgtggctcaaccataccgtgccgttgatactggttgccttgagtgcacacaaggaagatggaattcgtggtgtagcggtgaaatgcttagatatcacgaagaactccgattgcgaaggcagtcttctggggtgttactgacgctgaggctcgaaagtgcgggtatcaaacagg	0	0	0	0	0	366	0	126	0	166	0	0	0	0	705	727	0	0	0	0	0	243	0	0	0	0	0	0	0	0	966	0	0	0	0	0	0	920	0
Bact03_00355	0.968504	Firmicutes	Erysipelotrichia	Erysipelotrichales	Turicibacteraceae	Turicibacter	#N/A	Turicibacter	191303	tacgtaggtggcaagcgttgtccggatttattgggcgtaaagcgagcgcaggcggtcttttaagtctgatgtgaaagcccacggcttaaccgtggagggtcattggaaactggtcaacttgagtgcagaagagggaagtggaattccatgtgtagcggtgaaatgcgtagagatatggaggaacaccagtggcgaaggcggcttcctggtctgtaactgacactgaggcgcgaaagcgtggggagcaaacagg	0	0	0	1101	1007	932	2033	1275	1565	497	0	0	0	0	0	0	0	0	0	0	0	0	0	0	0	0	0	0	0	0	0	0	0	0	0	0	0	0	0
Bact03_00356	1	Actinobacteria	Acidimicrobiia	Acidimicrobiales	Iamiaceae	Aquihabitans	Aquihabitans daechungensis	Aquihabitans daechungensis	1052257	cacgtagggggcaagcgttgtccggatttattgggcgtaaagagctcgtaggtggctgagtaagtcggatgttaaatccccaggctcaacctgggacaccacccgatactgctctggctagagtccggtaggggagcgtggaattcctggtgtagcggtgaaatgcgcagatatcaggaggaacaccagcggcgaaggcggcgctctgggccggtactgacactgaggagcgaaagcgtgggtagcaaacagg	0	0	0	290	139	0	0	0	0	347	158	1202	885	0	0	0	160	0	0	126	0	0	0	0	0	0	137	0	0	0	0	0	0	0	0	0	0	0	0
Bact03_00357	0.968504	Firmicutes	Bacilli	Lactobacillales	Enterococcaceae	#N/A	#N/A	Enterococcaceae	81852	tacgtaggtggcaagcgttgtccggatttattgggcgtaaagcgagcgcaggcggtcttttaagtctgatgtgaaagcccacggcttaaccgtggagggtcattggaaactgggagacttgagtgcagaagaggaaagtggaactccatgtgtagcggtggaatgcgtagatatatggaagaacaccagtggcgaaggcgacaacctggatcttaactgacactgaggcgcgaaggcgtggggagcaaacagg	0	0	0	0	132	0	237	0	0	318	0	0	0	0	0	0	0	0	0	0	0	0	0	0	0	424	0	0	0	0	0	0	0	0	0	0	0	0	0
Bact03_00358	1	Proteobacteria	Alphaproteobacteria	Hyphomicrobiales	Hyphomicrobiaceae	Pedomicrobium	#N/A	Pedomicrobium	47494	tacgaagggggctagcgttgttcggaatcactgggcgtaaagcgcacgtaggcggatgtgccagtcaggggtgaaatcccggagctcaacttcggaactgcctctgatacagcacgtcttgagtccggaagaggtgggtggaattcctagtgtagaggtgaaattcgtagatattaggaagaacaccggtggcgaaggcggcccactggtccggtactgacgctgaggtgcgaaagcgtggggagcaaacagg	0	0	0	0	0	0	0	0	0	0	0	0	310	0	0	0	120	0	0	135	0	0	0	0	0	313	0	0	0	0	0	0	0	0	0	0	0	0	0
Bact03_00359	0.964567	#N/A	#N/A	#N/A	#N/A	#N/A	#N/A	Bacteria	2	tacgtaggtggcgagcgttatccggaattattgggcgtaaagagcgcgcaggtggttgattaagtctgatgtgaaagcccacggcttaaccgtggagggtcattggaaactgggagacttgagtgcagaagaggaaagtggaactccatgtgtagcggtggaatgcgtagatatatggaagaacaccagtggcgaaggcggctttctggtctgtaactgacgctgaggctcgaaagcgtggggagcaaacagg	109	0	0	552	0	458	113	256	1708	177	198	0	108	172	0	0	545	0	240	0	0	0	0	0	0	0	144	221	0	694	122	247	102	319	0	0	672	0	0
Bact03_00360	1	Proteobacteria	Betaproteobacteria	Burkholderiales	Burkholderiaceae	Burkholderia	uncultured Burkholderia sp.	uncultured Burkholderia sp.	188058	tacgtagggtgcgagcgttaatcggaattactgggcgtaaagcgtgcgcaggcggttcgttaagtctgatgtgaaagccccgggctcaacctgggaatggcattggaaactggcgggctggagtatggcagaggggggtggaattccacgtgtagcagtgaaatgcgtagagatgtggaggaacaccgatggcgaaggcagccccctgggccaatactgacgctcaggcacgaaagcgtggggagcaaacagg	0	0	0	0	0	0	0	0	0	323	219	0	0	0	0	0	0	0	657	0	0	0	0	0	0	0	114	0	0	0	0	0	0	0	0	0	1699	0	0
Bact03_00361	1	Firmicutes	Clostridia	Eubacteriales	Lachnospiraceae	Roseburia	#N/A	Roseburia	841	tacgtatggtgcaagcgttatccggatttactgggtgtaaagggagcgcaggcggtgcggcaagtctgatgtgaaagcccggggctcaaccccggtactgcattggaaactgtcgtactagagtgtcggaggggtaagtggaattcctagtgtagcggtgaaatgcgtagatattaggaggaacaccagtggcgaaggcggcttactggacgataactgacgctgaggctcgaaagcgtggggagcaaacagg	0	0	0	0	0	0	0	0	0	0	0	0	0	0	0	0	0	0	0	0	0	0	0	0	0	0	0	0	0	0	0	0	0	0	0	0	0	0	0
Bact03_00362	0.988189	Actinobacteria	Acidimicrobiia	Acidimicrobiales	Ilumatobacteraceae	Ilumatobacter	uncultured Ilumatobacter sp.	uncultured Ilumatobacter sp.	879968	cacgtaggcaccaagcgttgtccggatttattgggcgtaaagagctcgtaggcggttcggtaagtcgggtgtgaaaactttgggctcaacccaaagcgtgcactcgatactgccgtgactagagttcggtaggggagcggggaattcctagtgtagcggtgaaatgcgcagatattaggaggaacaccggtggcgaaggcgccgctctgggccgaaactgacgctgaggagcgaaagcgtgggtagcaaacagg	0	0	0	143	0	0	0	0	0	0	466	107	0	0	0	0	1046	0	171	0	0	0	0	0	0	0	0	0	148	0	0	0	0	0	0	0	0	0	0
Bact03_00363	1	Actinobacteria	Actinomycetia	Propionibacteriales	Nocardioidaceae	#N/A	#N/A	Nocardioidaceae	85015	tacgtagggtccgagcgttgtccggaattattgggcgtaaagggctcgtaggcggtttgtcgcgtcgggagtgaaaactcagggctcaaccctgagcgtgcttccgatacgggcagactagaggtatgcaggggagaacggaattcctggtgtagcggtggaatgcgcagatatcaggaggaacaccggtggcgaaggcggttctctgggcattacctgacgctgaggagcgaaagcatggggagcgaacagg	0	0	0	304	0	0	0	0	0	256	149	137	464	0	0	250	462	0	0	301	0	0	0	0	0	0	0	0	0	0	0	0	0	0	186	0	0	136	0
Bact03_00364	0.964427	Proteobacteria	Epsilonproteobacteria	Campylobacterales	Helicobacteraceae	Helicobacter	#N/A	Helicobacter	209	tacggagggcgcaagcgttactcggaatcactgggcgtaaagagcgcgtaggcggatttgtaagtcagatgtgaaatcctatagcttaactatagaactgcatttgaaactacaagtctagagtgtgggagaggtaggtggaattcttggtgtaggggtaaaatccgtagagatcaagaggaatactcattgcgaaggcgacctgctggaacattactgacgctgatgcgcgaaagcgtggggagcaaacagg	0	0	0	0	0	0	0	0	879	0	169	0	161	2239	0	145	0	7133	0	0	0	0	0	0	0	0	0	0	0	0	0	0	0	0	0	0	0	0	0
Bact03_00365	0.914062	#N/A	#N/A	#N/A	#N/A	#N/A	#N/A	root	1	tacgtaggtggcaagcgttgtccggaattattgggcgtaaagggcgtgtaggcggcgctataagtctgatgtgaaatatcacggctcaaccgtgagggtgcattggaaactgtagtgctagagtgtcggagaggaaagcggaattccatgtgtagcggtgaaatgcgtagatatatggaggaacaccagtggcgaaggcggctttctggacgaatactgacgctgaggcgcgaaagcgtggggagcaaacagg	0	0	0	0	0	0	0	0	0	0	220	0	139	140	198	227	10153	209	0	0	0	0	0	0	0	0	0	0	0	0	0	0	0	0	0	0	0	0	0
Bact03_00366	1	Actinobacteria	Actinomycetia	Micromonosporales	Micromonosporaceae	Actinoplanes	#N/A	Actinoplanes	1865	gacgtagggcgcgagcgttgtccggatttattgggcgtaaagagctcgtaggcggcttgtcgcgtcgactgtgaaaacccgcggctcaaccgcgggcctgcagccgatacgggcaggctagagttcggtaggggagactggaattcctggtgtagcggtgaaatgcgcagatatcaggaggaacaccgatggcgaaggcaggtctctgggccgatactgacgctgaggagcgaaagcgtggggagcgaacagg	0	0	0	0	0	0	0	0	0	0	114	0	619	0	0	0	112	0	0	0	0	0	0	0	0	119	0	0	0	0	0	0	0	0	0	0	0	0	0
Bact03_00367	0.988048	Streptophyta	Zygnemophyceae	Zygnematales	Zygnemataceae	Spirogyra	Spirogyra sp. CLP-2000	Spirogyra sp. CLP-2000	140028	gacggggggggcaagtgttattcggaatgactaggcgtaaagggcatgtaggcggttgatacggtcccctgtgccaagccaccagctcaactggtggaatgctcggacccattgacttgagtaagatagaggaaggtggaatttcgtgtgtagagatcaaattcacagatatacgaaggaacgccacaagcgcaggcaatcttctgggtctttactgacgctgaggtgcgaaagcatgggtagcaaacagg	0	0	0	0	0	0	0	0	0	0	0	0	0	0	0	0	0	0	0	0	0	0	0	0	0	0	0	0	0	0	0	0	0	0	0	0	0	0	0
Bact03_00368	0.992095	Proteobacteria	Gammaproteobacteria	Pasteurellales	Pasteurellaceae	#N/A	#N/A	Pasteurellaceae	712	tacggagggtgcgagcgttaatcggaataactgggcgtaaagggcacgcaggcggttgattaagtgaggtgtgaaagccctgggcttaacctaggaattgcatttcatactggtcaactagagtactttagggaggggtagaattccacgtgtagcggtgaaatgcgtagagatgtggaggaataccgaaggcgaaggcagccccttgggaatgtactgacgctcatgtgcgaaagcgtggggagcaaacagg	0	0	0	9511	0	199	0	146	0	0	0	0	0	0	0	0	0	0	0	0	0	0	0	0	0	0	0	0	0	0	0	0	0	0	0	0	0	0	0
Bact03_00369	0.964427	#N/A	#N/A	#N/A	#N/A	#N/A	#N/A	root	1	tacagaggatgcaagcgttatccggaatgattgggcgtaaagcgtctgtaggtggctttttaagtccgccgtcaaatcccagggctcaaccctggacaggcgatagagactactaagctagagtacggtaggggcagggggaatttccggtggagcggtgaaatgcgtagatatcggaaagaacaccaacagcgaaggcactctgctgggccgaaactgacactgagagacgaaagctaggggagcgaatggg	0	0	517	0	0	0	0	0	0	0	0	0	0	0	0	0	0	0	0	0	0	0	0	0	0	0	0	0	0	0	0	0	0	0	0	0	0	0	0
Bact03_00370	0.980315	Firmicutes	Clostridia	Eubacteriales	Lachnospiraceae	#N/A	#N/A	Lachnospiraceae	186803	tacgtagggggcaagcgttatccggatttactgggtgtaaagggagcgtagacggcgaagcaagtctgatgtgaaataccggggctcaaccccgggactgcattggaaactgttttgcttgagtgccggagaggtaagcggaattcctagtgtagcggtgaaatgcgtagatattaggaggaacaccagtggcgaaggcggcttactggacggtaactgacgttgaggctcgaaagcgtggggagcaaacagg	0	0	0	113	0	5127	101	227	0	778	0	0	0	0	217	1355	0	0	0	0	0	0	0	0	0	0	0	781	0	0	134	0	0	0	0	0	0	128	0
Bact03_00371	0.996063	Firmicutes	Clostridia	Eubacteriales	Clostridiaceae	Clostridium	#N/A	Clostridium	1485	tacgtaggtggcaagcgttgtccggatttactgggcgtaaaggatgcgtaggcggacatttaagtcagatgtgaaatacccgagcttaacttgggtgctgcatttgaaactgggtgtctagagtgcaggagaggtaagtggaattcctagtgtagcggtgaaatgcgtagagattaggaagaacaccagtggcgaaggcgacttactggactgtaactgacgctgaggcatgaaagcgtggggagcaaacagg	0	0	0	110	0	0	0	0	0	0	424	285	126	0	0	0	434	0	0	0	0	0	0	0	0	190	0	0	145	0	0	0	0	0	0	0	0	0	0
Bact03_00372	1	Actinobacteria	Actinomycetia	Geodermatophilales	Geodermatophilaceae	Modestobacter	uncultured Modestobacter sp.	uncultured Modestobacter sp.	380048	tacgtagggcgcaagcgttgtccggatttattgggcgtaaagagctcgtaggcggtctgtcgcgtcggatgtgaaaacccggagctcaactccgggcctgcattcgatacgggcagacttgagtactgcaggggagactggaattcctggtgtagcggtggaatgcgcagatatcaggaggaacaccggtggcgaaggcgggtctctgggcagaaactgacgctgaggagcgaaagcgtggggagcgaacagg	0	0	0	3126	0	0	0	0	0	0	168	0	186	0	0	0	157	0	0	0	0	0	0	0	0	0	0	0	0	0	0	0	0	0	0	0	0	0	0
Bact03_00373	1	Proteobacteria	Alphaproteobacteria	Sphingomonadales	Erythrobacteraceae	#N/A	#N/A	Erythrobacteraceae	335929	tacggagggagctagcgttgttcggaattactgggcgtaaagcgcacgtaggcggctttttaagtcaggggtgaaatcccggggctcaaccccggaactgcccttgaaactggaaagctagaatcttggagaggcgagtggaattccgagtgtagaggtgaaattcgtagatattcggaagaacaccagtggcgaaggcgactcgctggacaagtattgacgctgaggtgcgaaagcgtggggagcaaacagg	0	0	0	0	0	0	238	0	0	199	106	132	0	426	0	0	0	370	713	116	0	0	0	0	0	0	230	0	0	0	138	113	0	0	0	0	511	0	0
Bact03_00375	0.968627	#N/A	#N/A	#N/A	#N/A	#N/A	#N/A	root	1	tacagaggatgcaagcgttatccggaatgattgggcgtaaagcgtctgtaggtggctttttaagtccgccgtcaaatcccagggctcaaccctggacaggcggtggaaactaccaagctggagtacggtaggggcagagggaatttccggtggagcggtgaaatgcgtagagatcggaaagaacaccaacggcgaaagcactctgctgggccgacactgacactgaggcgcgaaggcgtggggagcaaacagg	130	0	152	0	0	169	128	222	308	325	185	0	460	348	163	271	167	257	0	0	0	0	0	0	0	0	203	103	0	223	0	0	163	103	105	137	0	0	0
Bact03_00376	0.988142	Firmicutes	Clostridia	Eubacteriales	#N/A	#N/A	#N/A	Eubacteriales	186802	tacgtatggtgcaagcgttatccggatttactgggtgtaaagggagcgtagacggttgtgtaagtctgatgtgaaagcccggggctcaaccccgggactgcattggaaactatgtaactggagtgtcggaggggtaagcggaattcctagtgtagcggtgaaatgcgtagatattaggaggaacaccggtggcgaaggcggcttactggacgatcactgacgttgaggctcgaaagcgtggggagcaaacagg	105	0	0	0	0	0	0	0	0	0	0	0	0	0	0	0	0	0	0	0	0	367	0	0	0	0	0	0	0	0	4136	0	118	0	110	0	103	5412	0
Bact03_00377	0.903475	Firmicutes	Erysipelotrichia	Erysipelotrichales	Erysipelotrichaceae	#N/A	#N/A	Erysipelotrichaceae	128827	tacgtaggtggcaagcgttatccggaattattgggcgtaaagggtgcgcaggcggttctataagtcttaaggtgaaagttcggggctcaaccccgtgacgccttggaaactgtagaactagagtacgagagagggaaacggaattccatgtgtagcggtggaatgcgtagatatatggaggaacaccagtggcgaaggcggtttcctggatcgtaactgacgctcatgcacgaaagcgtggggagcaaatagg	0	0	0	0	0	0	0	0	0	0	0	0	0	0	0	0	1654	0	0	0	0	0	0	0	0	0	0	0	0	0	0	0	0	0	0	0	0	0	0
Bact03_00378	0.960317	#N/A	#N/A	#N/A	#N/A	#N/A	#N/A	Bacteria	2	tacgtagggggcaagcgttatccggaattactgggcgtaaagggtgcgtaggtggtttatcaagtcagaagtgaaaggctatggcttaaccatagtaagcttttgaaactgatagacttgagtgcaggagaggagagtggaattcctagtgtagcggtgaaatgcgtagatattaggaggaacaccagttgcgaaggcggctctctggactgtaactgacactgaggcacgaaagcgtggggagcaaacagg	0	0	0	0	0	0	0	0	0	0	0	0	0	0	0	0	0	0	0	0	0	0	0	0	0	0	0	0	0	0	0	0	0	0	0	0	569	0	0
Bact03_00379	0.948617	#N/A	#N/A	#N/A	#N/A	#N/A	#N/A	root	1	gacaggggatgcaagcgttatccggaatgattgggcgtaaagcgtctgtaggttgctttttaagtctatcgtcaaatcccagagcttaactctggacaggcgatagagactactaagctagagtacggtaggggcagagggaatttccggtggagcggtgaaatgcattgagatcggaaagaacaccaacggcgaaagcactctgctgggccgacactgacactgagagacgaaagctaggggagcaaatggg	110	0	0	0	0	188	344	0	0	0	0	0	0	686	1154	247	0	0	0	0	0	0	0	0	0	0	0	191	504	0	0	0	0	1085	2647	542	0	0	0
Bact03_00380	0.98419	Acidobacteria	Acidobacteriia	Acidobacteriales	Acidobacteriaceae	Acidobacterium	uncultured Acidobacterium sp.	uncultured Acidobacterium sp.	114706	tacagaggtggcaagcgttgttcggaattactgggcgtaaagggcgcgtaggcggcccgtcaagtcccgtgtgaaagcccccggctcaaccggggaactgcacgggaaactagcaggcttgagttcgggagagggaagcggaatttcgggtgtagcggtgaaatgcgcagatatccgaaggaacaccggtggcgaaggcggcttcctggaccgacactgacgctgaggcgcgaaagctaggggagcaaacggg	0	0	0	104	0	0	0	0	0	484	131	0	118	0	0	0	0	0	449	0	0	0	0	0	0	183	191	0	0	0	0	0	0	0	0	0	1042	0	0
Bact03_00381	0.968379	Firmicutes	Clostridia	Eubacteriales	Oscillospiraceae	Acetivibrio	Acetivibrio alkalicellulosi	Acetivibrio alkalicellulosi	320502	tacgtagggagcgagcgttatccggatttattgggtgtaaagggtgcgtagacgggagaataagttagttgtgaaatccctcggcttaactgaggaactgcaactaaaactatttttcttgagtactggagaggaaagtggaattcctagtgtagcggtgaaatgcgtagatattaggaggaacaccagtggcgaaggcgactttctggacagaaactgacgttgaggcacgaaagtgtggggagcaaacagg	157	0	0	0	0	0	0	0	0	0	0	0	0	0	0	0	0	0	144	113	0	0	0	0	0	0	125	6078	135	0	546	0	0	0	0	0	0	1392	0
Bact03_00382	0.996063	Proteobacteria	Alphaproteobacteria	Hyphomicrobiales	Bradyrhizobiaceae	Tardiphaga	Tardiphaga robiniae	Tardiphaga robiniae	943830	tacgaagggggctagcgttgctcggaatcactgggcgtaaagggtgcgtaggcgggtttttaagtcagaggtgaaatcctggagctcaactccagaactgcctttgatactgaaagtcttgagtatgggagaggtgagtggaactgcgagtgtagaggtgaaattcgtagatattcgcaagaacaccagtggcgaaggcggctcactggcccataactgacgctgaggcacgaaagcgtggggagcaaacagg	0	0	0	241	103	0	111	101	0	102	0	128	515	691	0	0	464	132	116	0	0	0	0	0	0	168	159	0	0	0	0	0	0	194	0	0	0	0	0
Bact03_00383	0.992095	Proteobacteria	Alphaproteobacteria	Hyphomicrobiales	Alsobacteraceae	Alsobacter	#N/A	Alsobacter	1502180	tacgaagggggctagcgttgctcggaatcactgggcgtaaagcgcacgtaggcggatctttaagtcagaggtgaaatcccaaggctcaaccttggaactgcctttgatactggggatctcgagtccggaagaggttggtggaactccgagtgtagaggtgaaattcgtagatattcggaagaacaccagtggcgaaggcggccaactggtccggtactgacgctgaggtgcgaaagcgtggggagcaaacagg	0	0	0	0	0	0	103	0	0	596	516	464	117	0	0	0	0	0	192	0	0	0	0	0	0	0	307	0	188	0	170	0	0	0	0	126	1933	0	0
Bact03_00384	0.980237	#N/A	#N/A	#N/A	#N/A	#N/A	#N/A	Bacteria	2	tacgaagggggctagcgttgttcggaattactgggcgtaaagcgcacgtaggcggacttttaagtcagaggtgaaatcccggggctcaaccccggaactgcctttgatactgggagtctagagtatggtagaggtgagtggaattccgagtgtagaggtggaattcgtagatattcggaagaacaccagtggcgaaggcggctcactggaccattactgacgctgaggtgcgaaagcgtggggagcaaacagg	0	0	0	5529	0	0	0	0	127	103	0	0	0	0	0	0	112	0	0	0	0	0	0	0	0	0	450	0	0	0	222	128	0	201	0	0	1658	0	0
Bact03_00385	0.910506	Firmicutes	#N/A	#N/A	#N/A	#N/A	#N/A	Firmicutes	1239	tacgtaggtggcgagcgttatccggaattattgggcgtaaagagggagcaggcggtcgtaagggtccatcggtaaaagaccggggctaaactccgggaaggcgaggaaaccgtacgactagagtacagcagaggatcgtggaattccatgtgtagcggtgaaatgcgtagatatatggaggaacaccagtggcgaaggcgacgatctgggctgaaacagacgctgagtcccgaaagcgtggggagcaaatagg	124	0	0	0	0	1224	0	0	0	0	0	0	0	0	0	0	0	0	319	0	0	0	0	0	0	0	0	3007	151	0	1791	0	1015	0	0	0	0	275	0
Bact03_00386	0.957031	Firmicutes	Clostridia	Eubacteriales	#N/A	#N/A	#N/A	Eubacteriales	186802	tacgtagggggcaagcgttatccggaattactgggtgtaaagggagcgtaggcggcatggtaagtaagatgtgaaagcctcgggcttaacctgaggattgcattttaaactatcaagctagagtacaggagagggaagcggaattcctagtgtagcggtgaaatgcgtagatattaggaagaacaccggtggcgaaggcggctttctggactggtaactgacgctgaggctcgaaagcgtggggagcgaacagg	0	109	0	0	0	0	0	0	0	0	0	0	0	0	0	0	0	0	0	0	114	121	371	0	0	1770	0	0	0	0	0	144	0	128	179	5075	0	235	0
Bact03_00387	0.972549	Firmicutes	Clostridia	Eubacteriales	Lachnospiraceae	Hespellia	Hespellia porcina	Hespellia porcina	180286	tacgtagggggcaagcgttatccggatttactgggtgtaaagggagcgtagacggttgtgcaagtcagatgtgaaagtccagggctcaaccctgggactgcatttgaaactgtgcaactagagtgtcggagaggtaagtggaattcctagtgtagcggtgaaatgcgtagatattaggaggaacaccagtggcgaaggcgacttactggacgataactgacgttgaggctcgaaagcgtggggagcaaacagg	0	0	0	0	0	0	0	0	0	0	151	0	0	0	0	0	6057	134	0	0	0	0	0	0	0	0	0	0	0	0	0	0	0	0	0	0	0	0	0
Bact03_00388	0.996047	Firmicutes	Clostridia	Eubacteriales	Oscillospiraceae	Anaerofilum	Anaerofilum sp. Marseille-P3374	Anaerofilum sp. Marseille-P3374	1964394	aacgtaggtggcaagcgttgtccggaattactgggtgtaaagggagtgcaggcgggacggcaagttggaagtgaaacccatgggcttaacccatgaactgctttcaaaactgccgttcttgagtggtgcagaggtaggcggaattcccggtgtagcggtggaatgcgtagatatcgggaggaacaccagtggcgaaggcggcctactgggcactaactgacgctgaggctcgaaagcatgggtagcaaacagg	108	0	0	0	0	121	0	0	0	0	0	0	0	0	0	0	0	0	0	0	0	0	0	0	0	0	0	4725	103	0	431	0	0	0	0	0	0	1004	0
Bact03_00389	0.972222	Firmicutes	Clostridia	Eubacteriales	#N/A	#N/A	#N/A	Eubacteriales	186802	tacgtagggggcaagcgttatccggaattattgggcgtaaagagtacgtaggtggtcttttaagcgcagggtttaaggcaatggcttaaccattgttcgccctgtgaactggaagacttgagtgtaggagaggaaagtggaattcctagtgtagcggtgaaatgcgtagatattaggaggaacatcagtggcgaaggcgactttctggactattactgacactgaggtacgaaagcgtggggagcaaacagg	0	0	0	0	0	0	0	0	0	0	1136	0	0	0	0	0	352	0	492	0	0	0	0	0	0	0	0	0	0	0	0	0	0	0	0	0	0	0	0
Bact03_00390	0.910506	#N/A	#N/A	#N/A	#N/A	#N/A	#N/A	root	1	tacggaggatgcgagcgttatccggatttattgggtttaaagggtgcgcaggcggcgcgctaagccggcggtcaaaacggggggcccaaccccccgccgccgtcggaactggcgcgctagagtgggcgagaagtaagcggaatgcgtggtgtagcggtgaaatgcatagatatcacgcagaacgccgattgcgaaggcagcttaccggcgccctactgacgctcaggcacgaaagcgtggggatcgaacagg	0	0	0	0	0	0	0	0	0	0	0	0	0	0	0	0	0	0	0	0	0	0	0	0	0	0	0	0	0	0	0	0	0	0	0	0	0	0	0
Bact03_00391	0.956693	Proteobacteria	Alphaproteobacteria	Hyphomicrobiales	#N/A	#N/A	#N/A	Hyphomicrobiales	356	tacgaagggggctagcgttgctcggaatcactgggcgtaaagcgcacgtaggcggattattaagtcggaggtgaaagcctggggctcaaccccagaattgccttcgatactgatagtctcgagtttggaagaggttggtggaactccgagtgtagaggtgaaattcgtagatattcggaagaacaccagtggcgaaggcggccaactggtccaatactgacgctgaggtgcgaaagcgtggggagcaaacagg	0	0	0	0	0	0	103	0	0	723	417	4811	102	144	0	203	476	117	0	0	0	0	0	0	0	0	316	0	376	0	0	0	0	0	0	0	570	0	0
Bact03_00392	0.996063	Actinobacteria	Acidimicrobiia	Acidimicrobiales	Acidimicrobiaceae	Aciditerrimonas	uncultured Aciditerrimonas sp.	uncultured Aciditerrimonas sp.	1229459	tacgtagggggcaagcgttgtccggatttattgggcgtaaagagctcgtaggtggttcggtaagtcggatgtgaaatctccaggctcaacctggaggggtcattcgatactgccgtgactagaggtcggtaggggagtgtggaattcctggtggagcggtgaaatgcgcagatatcaggaggaacacccgtagcgaaggcggcactctgggccgatactgacactgaggagcgaaagcgtggggagcgaacagg	0	0	0	135	0	0	0	0	0	0	0	0	163	0	0	0	0	0	0	0	0	0	0	0	0	248	0	0	0	0	0	0	0	146	0	0	0	0	0
Bact03_00393	1	Proteobacteria	Deltaproteobacteria	Desulfuromonadales	Desulfuromonadaceae	Pelobacter	uncultured Pelobacter sp.	uncultured Pelobacter sp.	211450	tacagaggtggcaagcgttgttcggaattactgggcgtaaagggcgcgtaggcggccatctaagtcagacgtgaaatcccccggcttaacctgggaactgcgtctgatactggacggcttgagtatgggagagggatgtagaattccaggtgtagcggtgaaatgcgtagatatctggaggaataccggtggcgaaggcggcatcctggaccattactgacgctgaggcgcgaaagctaggggagcaaacggg	0	0	0	0	0	0	0	0	0	0	0	0	0	0	0	0	382	274	0	0	0	0	0	0	0	0	0	0	0	0	0	0	0	0	0	0	0	0	0
Bact03_00394	0.992095	Proteobacteria	Alphaproteobacteria	Hyphomicrobiales	Reyranellaceae	Reyranella	#N/A	Reyranella	445219	gacgaagggggctagcgttgttcggaattactgggcgtaaagcgagtgtaggtggttgtccaagttggatgtgaaagccttgagctcaactcaagaaatgcattcaggactgggcggctagaggaccggagaggatagtggaattcccagtgtagtggtgaaatacgtagagattgggaagaacaccagtggcgaaggcggctatctggacggtttctgacactaagactcgaaagcgtggggagcaaacagg	0	0	0	0	0	0	0	0	0	103	0	0	0	0	0	0	0	0	0	0	0	0	0	0	0	0	104	0	0	0	0	0	0	0	0	0	0	0	0
Bact03_00395	0.980237	Actinobacteria	#N/A	#N/A	#N/A	#N/A	#N/A	Actinobacteria	201174	tacgtagggggcaagcgttatccggattcattgggcgtaaagcgctcgtaggcggtccgttaggtcgggagttaaatccgggggctcaacccccgtccgctcccgataccggcggacttgagtttggtaggggaaggtggaattcctagtgtagcggtggaatgcgcagatattaggaagaacaccagtggcgaaggcggccttctgggccataactgacgctgaggagcgaaagctaggggagcgaacagg	0	0	0	0	0	0	0	0	0	0	0	0	0	208	0	0	0	363	0	0	0	0	0	0	0	0	0	0	0	0	0	0	0	0	1708	0	0	0	0
Bact03_00396	0.952941	Proteobacteria	#N/A	#N/A	#N/A	#N/A	#N/A	Proteobacteria	1224	tacgtagggtgcgagcgttaatcggaattactgggcgtaaagcgtgcgcaggcggctctttaagtcagatgtgaaagccccgggcttaacctgggaactgcgtttgaaactggagggctggagtgtggcagagggaggtggaattccacgtgtagcagtgaaatgcgtagagatgtggaggaacaccaatggcgaaggcagcctcctgggccaacactgacgctcatgcacgaaagcgtggggagcaaacagg	0	0	0	101	0	0	0	0	0	104	149	178	0	0	0	0	0	0	213	0	0	0	0	0	0	0	141	0	0	0	106	0	0	0	0	0	861	0	0
Bact03_00397	0.952381	Firmicutes	#N/A	#N/A	#N/A	#N/A	#N/A	Firmicutes	1239	tacgtaggtggcgagcgttatccggaattattgggcgtaaagagggagcaggcggcagcagaggtctgtggtgaaagactgaagcttaacttcagtaagccatagaaaccgggcagctagagtgcaggagaggatcgtggaattccatgtgtagcggtgaaatgcgtagatatatggaagaacaccagtggcgaaggcggctttctggtctgtaactgacgctgaggctcgaaagcgtggggagcaaacagg	0	0	232	0	0	301	662	0	0	532	0	0	0	129	301	0	0	226	129	0	0	0	0	0	0	0	0	303	411	0	911	0	0	135	301	0	0	647	0
Bact03_00398	0.968627	#N/A	#N/A	#N/A	#N/A	#N/A	#N/A	Bacteria	2	tacgtatgtcgcaagcgttatccggatttattgggcgtaaagcgagcgcaggcggtcttttaagtctgatgtgaaagcctccggcttaaccggagagggtcattggaaactggaagacttgagtgcagaagaggaaagtggaactccatgtgtagcggtggaatgcgtagatatatggaagaacaccagtggcgaaggcggctttctggtctgtaactgacgctgaggctcgaaagcgtggggagcaaacagg	0	0	0	0	131	0	0	0	221	0	0	0	0	0	0	0	0	0	0	0	0	0	0	0	0	0	0	0	0	0	0	0	0	0	0	0	167	0	0
Bact03_00399	0.944882	#N/A	#N/A	#N/A	#N/A	#N/A	#N/A	root	1	gacaggggatgcaagcgttatccggaattattgggcgtaaagcgtctgtaggtggcttcttaagtctaccgtcaaatcccagggcttaaccctggacaggcggtagagactactaagctagagtatggtaggggcagggggaatttccggtggagcggtgaaatgcgtagatatcggaaagaacaccagcggcgaaagcgctctgctgggccgtaactgacactgagagacgaaagctaggggagcgaatggg	0	0	0	0	0	0	0	0	0	0	0	0	0	0	226	0	0	0	0	0	0	0	0	0	0	0	0	0	0	0	0	0	0	0	0	0	0	0	0
Bact03_00400	0.996047	Chloroflexi	Chloroflexia	Chloroflexales	Chloroflexaceae	Chloroflexus	uncultured Chloroflexus sp.	uncultured Chloroflexus sp.	214040	tacgtaggtcgcaagcgttgtccggatttactgggcgtaaagagcgcgcaggcggctggtcaagtccgatgtgaaatctcccggctcaactgggaaactgcatcggaaactgatcggcttgaaggtgggagagggtagtggaattcccggtgtagtggtgaaatgcgtagatatcgggaggaacaccagtggcgaaggcgactacctggcccattcttgacgctgaggcgcgaaagctaggggagcgaacggg	0	0	0	154	0	0	0	0	0	0	0	0	184	0	0	0	0	0	0	0	0	0	0	0	0	129	0	0	0	0	0	0	0	0	0	0	0	0	0
Bact03_00401	0.952569	#N/A	#N/A	#N/A	#N/A	#N/A	#N/A	root	1	tacagagggtgcaagcgttaatcagaatgactgggcgtaaagggcgtgtaggtggttaattaggtttgatgtgaaatccccgggctcaacctgggaactgcatctgatactggcaagcttgagtctcgtagaggggggtagaattccaggtgtagcggtgaaatgcgtagagatctggaggaataccggtggcgaaggcggccccctggacgaagactgacgctcaggtgcgaaagcgtggggagcaaacagg	0	0	0	0	0	0	0	114	179	0	0	0	0	0	0	0	0	0	0	0	0	0	0	0	0	0	0	0	0	0	0	0	0	0	0	0	0	0	0
Bact03_00402	0.976285	Planctomycetes	Planctomycetia	Gemmatales	Gemmataceae	Gemmata	uncultured Gemmata sp.	uncultured Gemmata sp.	459262	gacgaaccgagcgaacgttgttcggaatcactgggcttaaagggcgcgtaggcgggctgtcaagtctggggtgaaatcccacggctcaaccgtggaactgccttagatactgacggcctcgagggagataggggcgagcggaactgtgagtggagcggtgaaatgcgttgatattcacaggaactccggtggcgaaggcggctcgctggatcttttctgacgctgaggcgcgaaagctaggggagcaaacggg	0	0	0	0	0	0	0	0	0	0	0	0	338	0	0	0	0	0	0	0	0	0	0	0	0	0	0	0	0	0	0	0	0	0	0	0	0	0	0
Bact03_00403	0.98419	Firmicutes	Clostridia	Eubacteriales	Oscillospiraceae	Fournierella	Fournierella sp.	Fournierella sp.	1940256	aacgtaggtggcaagcgttgtccggaattactgggtgtaaagggagcgcaggcggattggtaagttggaggtgaaattcatgggctcaacccatgacctgccttcaaaactgccagtcttgagtggtgtagaggtaggcggaattcccggtgtagcggtggaatgcgtagatatcgggaggaacaccagtggcgaaggcggcctactgggcactaactgacgctgaggctcgaaagcatgggtagcaaacagg	0	0	0	0	0	0	0	0	0	0	0	0	0	0	0	0	0	0	0	0	0	0	0	0	0	0	0	0	0	0	2320	0	0	0	0	0	0	1935	0
Bact03_00404	0.992095	Proteobacteria	Betaproteobacteria	Burkholderiales	Alcaligenaceae	Derxia	uncultured Derxia sp.	uncultured Derxia sp.	498724	tacgtagggtgcaagcgttaatcggaattactgggcgtaaagcgtacgcaggcggctttgcaagacaggtgtgaaatccccgggcctaacctgggaactgcatttgtgactgcatggctagagtctgtcagaggggggtggaattccacgtgtagcagtgaaatgcgtagagatgtggaagaacaccgatggcgaaggcagccccctgggatgagactgacgctcatgtacgaaagcgtggggagcaaacagg	0	0	0	106	163	0	0	0	0	232	0	0	373	0	0	0	0	174	329	192	0	0	0	0	0	0	385	0	0	0	0	0	0	0	140	0	661	0	0
Bact03_00405	1	Actinobacteria	Actinomycetia	Corynebacteriales	Mycobacteriaceae	Mycobacterium	uncultured Mycobacterium sp.	uncultured Mycobacterium sp.	171292	tacgtagggtgcgagcgttgtccggaattactgggcgtaaagagctcgtaggtggtttgtcgcgttgttcgtgaaaaccggaggctcaacctctggcgtgcgggcgatacgggcagacttgagtactgcaggggagactggaattcctggtgtagcggtggaatgcgcagatatcaggaggaacaccggtggcgaaggcgggtctctgggcagtaactgacgctgaggagcgaaagcgtggggagcgaacagg	0	0	0	103	122	0	0	0	0	117	0	241	441	0	0	0	0	0	0	144	0	0	0	0	0	0	0	0	0	0	0	0	0	0	0	0	0	0	0
Bact03_00406	1	Proteobacteria	Alphaproteobacteria	Hyphomicrobiales	Phyllobacteriaceae	Mesorhizobium	#N/A	Mesorhizobium	68287	tacgaagggggctagcgttgttcggaattactgggcgtaaagcgcacgtaggcggatacttaagttaggggtgaaatcccaaggctcaaccttggaactgcctttaatactgggtatctcgagtccggaagaggtgagtggaattccgagtgtagaggtgaaattcgtagatattcggaggaacaccagtggcgaaggcggctcactggtccggtactgacgctgaggtgcgaaagcgtggggagcaaacagg	0	0	0	0	0	0	0	0	0	0	0	0	165	0	0	0	0	0	0	0	0	195	0	0	0	0	0	0	0	0	0	0	0	0	0	0	0	0	0
Bact03_00407	0.956863	Firmicutes	Clostridia	Eubacteriales	#N/A	#N/A	#N/A	Eubacteriales	186802	tacgtagggagcaagcgttgtccggatttactgggtgtaaagggtgcgtaggcgggagttcaagtcagaagtgaaatctatgggcttaacccataaactgcttttgaaactgaacttcttgagtgaagtagaggtaggcggaattcccggtgtagcggtggaatgcgtagagatcgggaggaacaccagtggcgaaggcggcctactgggctttaactgacgctgaggcacgaaagcatgggtagcaaacagg	0	0	0	0	0	0	0	0	0	0	0	0	0	0	0	0	0	0	0	0	0	0	0	0	0	0	0	0	0	0	0	0	0	1749	0	0	0	0	0
Bact03_00408	0.937255	#N/A	#N/A	#N/A	#N/A	#N/A	#N/A	root	1	tacggagggtgcaagcgttaatcggaattactgggcgtaaagcgcacgcaggcggtttgttaagtcagatgtgaaatccccgggctcaacctgggaactgcatctgatactggcaagcttgagtctcgtagaggggggtagaattccaggtgtagcggtgaaatgcgtagatatcggaaagaacatcagtggcgaaggcgacaacctggatcttaactgacactgaggcgcgaaggcgtggggagcaaacagg	0	0	177	0	0	135	0	0	0	0	0	0	0	0	0	0	0	0	0	0	0	0	0	0	152	0	0	0	0	0	0	0	0	0	0	0	0	0	0
Bact03_00409	0.996063	Proteobacteria	Alphaproteobacteria	Hyphomicrobiales	Phyllobacteriaceae	#N/A	#N/A	Phyllobacteriaceae	69277	tacgaagggggctagcgttgttcggaattactgggcgtaaagcgcacgtaggcggattgttaagttaggggtgaaatcccagggctcaaccctggaactgcctttaatactggcaatctcgagtccgagagaggtgagtggaattccgagtgtagaggtgaaattcgtagatattcggaggaacaccagtggcgaaggcggctcactggctcggtactgacgctgaggtgcgaaagcgtggggagcaaacagg	0	0	0	0	0	0	0	0	0	115	0	0	297	0	0	309	379	0	0	0	0	0	0	0	0	364	0	0	0	0	0	0	0	0	0	0	0	0	0
Bact03_00410	1	Proteobacteria	Gammaproteobacteria	Pseudomonadales	Pseudomonadaceae	Pseudomonas	Pseudomonas peli	Pseudomonas peli	592361	tacgaagggtgcaagcgttaatcggaattactgggcgtaaagcgcgcgtaggtggttcagtaagttggaagtgaaatccccgggctcaacctgggaactgctttcaaaactgctgagctagagtacggtagagggtagtggaatttcctgtgtagcggtgaaatgcgtagatataggaaggaacaccagtggcgaaggcgactacctggactggtactgacactgaggtgcgaaagcgtggggagcaaacagg	0	0	201	0	0	0	0	0	0	0	0	0	0	0	0	0	0	0	0	0	0	0	0	0	227	0	0	0	0	0	0	0	0	0	0	0	0	0	0
Bact03_00411	1	Tenericutes	Mollicutes	Acholeplasmatales	Acholeplasmataceae	Candidatus Phytoplasma	#N/A	Candidatus Phytoplasma	33926	gacatagggggcgagcgttatccggaattattgggcgtaaagggtgcgtaggcggttagataagtctataatttaatttcagtgcttaacgctgtcttgttatagaaactgtcttgactagagtgagatagaggcaagcggaattccatgtgtagcggtaaaatgtgtaaatatatggaggaacaccagaagcgtaggcggcttgctgggtctttactgacgctgaggcacgaaagcgtggggagcaaacagg	0	0	0	0	0	0	0	0	0	0	0	168	0	0	0	0	472	0	0	0	0	0	0	0	0	0	0	0	0	0	0	0	0	0	0	0	0	0	0
Bact03_00412	0.980237	Firmicutes	Clostridia	Eubacteriales	Lachnospiraceae	Oribacterium	uncultured Oribacterium sp.	uncultured Oribacterium sp.	462198	tacgtagggggcaagcgttatccggatttactgggtgtaaagggagcgtagacggaacggcaagtttgaagtgaaatacccgggcttaactcgggaactgctttgaaaactgtcgatctagagtgtcggagaggtaagtggaattcctggtgtagtagtgaaatgcgtagatatcaggaagaacaccggaggcgaaggcggcttactggacgataactgacgttgaggctcgaaagcgtggggagcaaacagg	0	0	0	0	0	0	0	0	0	0	0	0	0	0	0	0	0	0	0	0	0	0	0	0	0	0	0	0	0	0	0	0	0	0	0	0	0	0	0
Bact03_00413	0.968379	Actinobacteria	#N/A	#N/A	#N/A	#N/A	#N/A	Actinobacteria	201174	tacgtagggggcaagcgttgtccggatttattgggcgtaaagagcgtgtaggcggccagacaggtccgttgtgaaaactcgaggctcaacctcgagacgtcgatggaaaccgtctggctagagtccggaagaggagagtggaattcctggtgtagcggtgaaatgcgcagatatcaggaagaacacctatggcgaaggcagctctctgggacggtactgacgctgagacgcgaaagcgtggggagcgaacagg	0	0	0	194	0	0	0	0	0	0	0	0	357	0	0	0	0	0	0	137	0	0	0	0	0	0	0	0	0	0	0	0	0	141	0	0	0	0	0
Bact03_00414	0.964286	Firmicutes	Erysipelotrichia	Erysipelotrichales	Erysipelotrichaceae	Faecalitalea	Faecalitalea cylindroides	Faecalitalea cylindroides	39483	tacgtaggtggcgagcgttatccggaatgattgggcgtaaagggtgcgtaggtggccagctaagtctggagtcaaagccggcagctcaactgtcgtacgctttggaaactggctggctcgagtgcaggagagggcgatggaactccatgtgtagcggtaaaatgcgtagatatatggaagaacaccggtggcgaaggcggtcgcctggcctgcaactgacactgaagcacgaaagcgtggggagcaaatagg	0	0	0	0	0	0	0	0	0	0	0	0	0	0	0	0	0	0	0	0	0	0	0	0	0	0	0	0	0	0	1785	0	635	0	0	0	0	578	0
Bact03_00415	0.964427	Chloroflexi	Dehalococcoidia	Dehalococcoidales	Dehalococcoidaceae	Dehalococcoides	uncultured Dehalococcoides sp.	uncultured Dehalococcoides sp.	171952	gacgtaggaggcgagcgttatccggatttactgggcgtaaagcgcacgcaggcggcttcgttagtcggatgtgaaagctcctggcttaaccgggagaggccattcgatactgcgaggcttgaggttggaagaggggtgtggaattcccggtgtagtggtggaatgcgtagatatcgggaggaacacctgtggcgaaagcggcaccctggtccacacctgacgctgaggtgcgaaagcgtgggtagcaaacagg	0	0	0	501	0	0	0	0	0	0	1443	339	0	0	0	0	660	0	336	0	0	0	0	0	0	0	0	0	0	0	0	0	0	0	0	0	154	0	0
Bact03_00416	0.968379	Proteobacteria	Alphaproteobacteria	#N/A	#N/A	#N/A	#N/A	Alphaproteobacteria	28211	tacgaagggggctagcgttgctcggaatcactgggcgtaaagcgcacgtaggcggatctttaagtcggaggtgaaagcccagggctcaaccctggaattgccttcgatactggagatcttgagttcgagagaggtgagtggaactccgagtgtagaggtgaaattcgtagatattcggaagaacaccagtggcgaaggcggctcactggctcgatactgacgctgaggtgcgaaagcgtggggagcaaacagg	0	0	0	0	0	0	0	0	0	0	134	0	0	0	0	0	0	0	0	0	0	0	0	0	0	0	0	0	524	0	145	167	0	147	121	142	7150	146	0
Bact03_00417	1	Streptophyta	Magnoliopsida	Brassicales	Brassicaceae	#N/A	#N/A	Brassicaceae	3700	aacggggggggcaagtgttcttcggaatgactgggcgtaaagggcacgtaggcggtgaatcgggttgaaagtgaaagtcgccaaaaagtggcggaatgctttcgaaaccaattcacttgagtgagacagaggagagtggaatttcgtgtggaggggtgaaatctacagatctacgaaggaacgccaaaagcgaaggcagctctctgggtccctaccgacgctggggtgcgaaagcatggggagcgaacggg	0	0	0	0	0	0	0	0	0	0	0	0	100	0	0	226	0	7480	0	0	0	0	0	0	0	0	0	0	0	1039	0	0	0	0	0	0	0	0	0
Bact03_00418	0.988142	Actinobacteria	Actinomycetia	Micrococcales	#N/A	#N/A	#N/A	Micrococcales	85006	tacgtagggcgcaagcgttgtccggaattattgggcgtaaagagctcgtaggcggtttgtcgcgtctggtgtgaaaatccatggctcaactgtggacttgcatcgggtacgggcagactagagtgcggtaggggagactggaattcctggtgtagcggtggaatgcgcagatatcaggaggaacaccgatggcgaaggcaggtctctgggccgcaactgacgctgaggagcgaaagcatggggagcgaacagg	0	0	0	0	0	0	0	0	0	143	0	0	0	0	0	0	415	0	0	0	0	0	0	0	0	0	0	0	0	0	0	0	0	586	0	0	0	0	0
Bact03_00419	0.964427	Firmicutes	Clostridia	Eubacteriales	Oscillospiraceae	Paludicola	Paludicola psychrotolerans	Paludicola psychrotolerans	2038680	tacgtaggtggcaagcgttgtccggaattactgggtgtaaagggagcgtaggcgggaatgcaagttgaatgttaaaactatcggcttaaccggtagtcgcgttcaaaactgtatttcttgagtgaagtagaggcaggcggaattcctagtgtagcggtgaaatgcgtaaatattaggaggaacaccagtggcgaaggcggcctgctgggctttaactgacgctgaggctcgaaagcgtgggtagcaaacagg	0	0	0	0	0	1568	0	0	0	104	0	0	0	0	0	0	0	0	175	0	0	0	0	0	0	0	0	0	0	0	1260	0	0	0	0	0	0	2450	0
Bact03_00420	0.948819	Firmicutes	Clostridia	Eubacteriales	Eubacteriaceae	Eubacterium	Eubacterium sp. 517	Eubacterium sp. 517	1223597	tacgtaggtggcgagcgttatccggaatgattgggcgtaaagggtgcgtaggcggcatattaagtctggagtgaaaggcaacagctcaactgttgtaggctctggaaactgataagctagagtgcagaagagggtaatggaactccatgtgtagcggtaaaatgcgtagatatatggaagaacaccagtggcgaaggcggttacctggtctgaaactgacgctaaagcacgaaagcgtggggagcaaatagg	0	0	0	0	0	0	0	0	0	0	0	0	0	260	0	0	0	0	0	0	0	0	0	0	0	0	0	0	0	0	0	0	0	0	765	0	0	0	0
Bact03_00421	0.980237	Proteobacteria	Deltaproteobacteria	Syntrophales	Syntrophaceae	Syntrophus	uncultured Syntrophus sp.	uncultured Syntrophus sp.	228671	tacagagggtgcaagcgttgttcggaatcattgggcgtaaagggcgtgtaggcggtctgttaagtcatgtgtgaaatccctcggctcaaccggggaacgacgcatgaaactgacaagctagagtaccaaagaggggggtggaattcccggtgtagcggtgaaatgcgtagatatcgggaggaacaccggtggcgaaggcggccccctggttggatactgacgctgagacgcgaaagcgtggggagcaaacagg	0	0	0	0	147	0	0	0	0	120	0	155	1185	0	0	0	0	0	0	274	223	0	0	0	0	740	149	0	0	0	0	0	0	0	0	0	0	0	0
Bact03_00423	1	Proteobacteria	Gammaproteobacteria	Xanthomonadales	Xanthomonadaceae	Arenimonas	Arenimonas aquatica	Arenimonas aquatica	706174	tacgaagggtgcaagcgttactcggaattactgggcgtaaagcgtgcgtaggcggtttgttaagtctgtcgtgaaagccccgggctcaacctgggaatggcggtggatactggcaggctagagtacggtagaggatggtggaattcccggtgtagcagtgaaatgcgtagagatcgggaggaacatctatggcgaaggcagccatctggaccagtactgacgctgaggcacgaaagcgtggggagcaaacagg	0	0	0	216	0	0	231	0	0	104	0	0	0	146	0	0	199	1483	310	0	0	0	0	0	0	0	0	0	0	0	0	0	0	0	0	0	226	0	0
Bact03_00424	0.918288	#N/A	#N/A	#N/A	#N/A	#N/A	#N/A	Bacteria	2	tacatagggagcaagcgttatccggatttattgggcgtaaagagcgcgtaggtggattgttaagtcagatgtgaaaactgggggctcaacccgcagcttgcatctgaaactggcagtcttgagtttggtagaggaaagtggaattcccagtgtagcggtggaatgcgcagatattgggaggaacaccagtggcgaaggcggctttctgggccataactgacactgaggcgcgaaagcgtgggtagcaaacagg	0	0	0	0	0	0	0	0	0	0	0	0	0	0	0	0	0	0	0	0	0	0	0	0	0	0	0	0	0	0	0	0	0	0	0	0	0	0	0
Bact03_00426	0.9375	Proteobacteria	Gammaproteobacteria	Moraxellales	Moraxellaceae	Acinetobacter	uncultured Acinetobacter sp.	uncultured Acinetobacter sp.	165433	tacagaggatgcaagcgttatccggaatgattgggcgtaaagcgtctgtaggtggctttttaagtccgccgtcaaatcccagggctcaaccctggacaggcggtggaaactaccaagctggagtacggtaggggcagagggaatttccggtggagcggtgaaatgcgtagagatatggaggaacaccagtggcgaaggcggcttcctggtctgtaactgacactgaggcgcgaaagcgtggggagcaaacagg	0	0	0	125	0	266	202	278	702	219	0	0	219	104	0	0	0	0	0	0	0	0	0	0	0	103	155	0	0	0	0	0	145	0	186	0	0	0	0
Bact03_00427	0.945098	Firmicutes	Clostridia	Eubacteriales	Eubacteriaceae	Eubacterium	uncultured Eubacterium sp.	uncultured Eubacterium sp.	165185	tacgtaggatgcaagcgttatccggatttactgggtgtaaagggagcgcaggcgggacttcaagttggatgtgaaaggtcaaggcttaaccttggcactgcatccaaaactgtagttcttgagtggagtagaggtaagcggaattccgagtgtagcggtgaaatgcgtagatattcggaggaacaccagtggcgaaggcggcttactgggctctaactgacgctgaggctcgaaagtgtggggagcaaacagg	0	0	0	0	0	0	0	0	0	0	0	0	0	0	0	0	0	0	0	0	0	0	0	0	0	0	0	0	0	0	0	0	0	0	0	0	0	0	0
Bact03_00428	0.980469	Proteobacteria	Alphaproteobacteria	Hyphomicrobiales	#N/A	#N/A	#N/A	Hyphomicrobiales	356	tacgaagggggctagcgttgttcggaatcactgggcgtaaagcgcacgtaggcggatcgttaagtcgggggtgaaatcccagagctcaactctggaactgccttcgatactggcgatcttcgagtccgggagaggtgagtggaactccgagtgtagaggtgaaattcgtagatattcggaagaacaccagtggcgaaggcggctcactggcccggtactgacgctgaggtgcgaaagcgtggggagcaaacagg	0	0	0	184	0	0	0	0	0	118	278	0	282	0	0	0	0	0	0	0	0	0	0	0	0	0	0	0	0	0	0	0	0	0	0	0	100	0	0
Bact03_00429	0.914397	Firmicutes	Erysipelotrichia	Erysipelotrichales	#N/A	#N/A	#N/A	Erysipelotrichales	526525	tacgtagggggcgagcgttatccggatttattgggcgtaaagcgtgtgtaggcggtttattaagtttaagattaaagcccgaggcttaacctcggttcgtcttaaaaactggtagacttgagtgcagtagaggcaagtggaatttctagtgtagcggttaaatgcgtagatattagaaggaacaccagtggcgaaggcggcttgctgggctgttactgacgctgagacacgaaagcgtggggagcaaatagg	0	0	183	0	0	0	0	0	0	0	0	0	0	0	0	0	0	0	0	0	0	0	0	0	0	0	0	0	0	0	0	0	0	441	0	0	0	0	0
Bact03_00430	0.976285	Proteobacteria	Deltaproteobacteria	Desulfuromonadales	Geobacteraceae	Geobacter	uncultured Geobacter sp.	uncultured Geobacter sp.	186741	tacggagggtgcgagcgttgttcggaatcactgggcgtaaagcgcgtgtaggcggcctgctaagtctgatgtgaaagcccgaggctcaccctcggaagtgcattggaaactggcagactggagtcccggagaggagagtggaattcctggtgtagcggtgaaatgcgtagatatcaggaggaacaccggtggcgaaggcggctctctggacggtgactgacgctgagacgcgaaagcgtggggagcaaacagg	0	0	0	0	0	0	0	0	0	0	0	0	268	0	0	0	0	0	0	0	0	0	0	0	0	0	198	0	0	0	0	0	0	0	0	0	311	0	0
Bact03_00431	0.996047	Firmicutes	Clostridia	Eubacteriales	Clostridiaceae	Clostridium	uncultured Clostridium sp.	uncultured Clostridium sp.	59620	tacgtaggtggcaagcgttgtccggatttactgggcgtaaagggagcgtaggcggacttttaagtgggatgtgaaatacccgggctcaacctgggtgctgcattccaaactggaagtctagagtgtgggagaggagagtggaattcctagtgtagcggtgaaatgcgtagagattaggaagaacaccagtggcgaaggcgactctctggaccataactgacgctgaggctcgaaagcgtggggagcaaacagg	0	0	0	314	0	0	0	0	0	0	0	0	0	0	105	0	0	0	0	0	0	0	0	0	0	0	0	0	0	0	0	0	0	0	0	0	0	0	0
Bact03_00432	0.996063	Actinobacteria	Actinomycetia	Propionibacteriales	Nocardioidaceae	Nocardioides	#N/A	Nocardioides	1839	tacgtagggtgcgagcgttgtccggaattattgggcgtaaagggctcgtaggcggtttgtcgcgtcgggagtgaaaaccaggtgcttaacacctggcttgctttcgatacgggcagactagaggtattcaggggagaacggaattcctggtgtagcggtgaaatgcgcagatatcaggaggaacaccggtggcgaaggcggttctctgggaatgacctgacgctgaggagcgaaagtgtggggagcgaacagg	0	0	0	1472	128	106	0	0	0	134	0	0	275	0	0	0	114	0	0	202	0	121	0	0	0	0	0	0	0	0	0	0	0	0	0	0	0	0	0
Bact03_00433	1	Bacteroidetes	Cytophagia	Cytophagales	Spirosomaceae	Dyadobacter	#N/A	Dyadobacter	120831	tacggagggtgcgagcgttgtccggatttattgggtttaaagggtgcgtaggtggctttttaagtcagtggtgaaatacagccgctcaacggttgaggtgccattgatactgaagagcttgaaacaagtggaggctgccggaatggatggtgtagcggtgaaatgcatagatatcatccagaacaccgattgcgaaggcaggtggctacgtttgatttgacactgaggcacgaaagcatggggagcaaacagg	0	0	0	304	193	0	0	0	0	0	0	0	0	0	0	0	0	227	0	0	0	731	0	0	0	0	0	0	0	0	0	0	0	0	0	0	0	0	0
Bact03_00434	0.949219	Chloroflexi	Chloroflexia	Chloroflexales	Chloroflexaceae	Chloroflexus	uncultured Chloroflexus sp.	uncultured Chloroflexus sp.	214040	tacgtaggtgacaaatgttatccggaatcactgggcgtaaagggtctgtaggcggttacttaggtctgatgtgacacctctcggcttaactgagagagcgcattggaaaccgggtgactagaatcacgtcgaggtcggtggaattcccggtgtagtggtggaatgcgtagagatcgggaggaacctcgaaagcgaaggcagccggctagacgatgattgacgctgagggacgatagcgtgggtagcaaacagg	0	0	0	202	0	0	0	0	0	0	0	0	0	0	0	0	0	0	0	0	0	444	0	0	0	0	0	0	0	0	0	0	0	0	0	0	0	0	0
Bact03_00435	1	Firmicutes	Clostridia	Eubacteriales	Lachnospiraceae	Blautia	#N/A	Blautia	572511	tacgtagggggcaagcgttatccggatttactgggtgtaaagggagcgtagacggattagcaagtctgatgtgaaaggcaggggctcaacccctggactgcattggaaactgccagtcttgagtgccggagaggtaagcggaattcctagtgtagcggtgaaatgcgtagatattaggaggaacaccagtggcgaaggcggcttactggacggcaactgacgttgaggctcgaaagcgtggggagcaaacagg	0	0	0	0	0	0	0	0	0	0	0	0	0	0	0	0	0	0	0	0	0	0	0	0	0	0	0	0	0	0	0	0	0	0	0	0	0	0	0
Bact03_00436	0.949416	Proteobacteria	Gammaproteobacteria	#N/A	Candidatus Competibacteraceae	Candidatus Competibacter	uncultured Candidatus Competibacter sp.	uncultured Candidatus Competibacter sp.	1160952	tacggagggtgcgagcgttaatcggaatgactgggcgtaaagcgtgcgtaggtggtaacgttagtcagccgtgaaagccctgggctcaacctgggaatggcggttgaaacggcgtaactggagtgggctagaggactgtggaactcccggtgtagcggtgaaatgcgtagagatcgggaagaacaccgatggcgaaggcagcggtctggggccacactgacgctgaggcacgaaagcgtggggagcaaacagg	0	0	0	233	0	0	0	0	0	109	0	0	0	0	0	0	0	0	106	0	0	0	0	0	0	0	0	0	0	0	0	0	0	0	0	0	1566	0	0
Bact03_00437	1	Chlorophyta	Trebouxiophyceae	Chlorellales	Chlorellaceae	Micractinium	Micractinium conductrix	Micractinium conductrix	554055	gacagaggatgcaagcgttatccggaatgattgggcgtaaagcgtctgtaggtggcttaaaaagtctcctgtcaaagatcagggcttaaccctgggccggcaggagaaactcttaggctagagtttggtaggggcagagggaattcccggtggagcggtgaaatgcgtagagatcgggaggaacaccaaaggcgaaagcactctgctgggccacaactgacactcagagacgaaagcgaggggagcaaaaggg	0	0	0	300	0	0	0	0	0	0	0	0	512	0	0	0	756	0	0	0	0	0	0	0	0	0	0	0	275	0	0	0	0	0	0	0	0	0	0
Bact03_00438	1	#N/A	Eustigmatophyceae	Eustigmatales	Monodopsidaceae	#N/A	#N/A	Monodopsidaceae	425072	gacgggggatgcaagtgttatccggatttactgggcgtaaagcgtctgcaggtggtttcttaagtctactgttaaatcttgaggctcaacctcaaatctgcagtagaaactaggagacttgagtatagtaggggtagagggaatttccagtggagcggtgaaatgcgtagatattggaaagaacaccgatggcgaaggcactctactgggctattactgacactcagagacgaaagctaggggagcaaatggg	0	0	0	0	0	0	0	0	0	419	0	1803	573	0	0	0	0	0	0	0	0	0	0	0	0	0	0	0	0	0	0	0	0	0	0	0	330	0	0
Bact03_00439	0.948617	Firmicutes	Clostridia	Eubacteriales	Oscillospiraceae	Acetanaerobacterium	uncultured Acetanaerobacterium sp.	uncultured Acetanaerobacterium sp.	1087354	tacgtaggtggcgagcgttgtccggaattactgggtgtaaagggagcgtaggcggggaaacaagttgaatgttaaatctatcggctcaaccgatagctgcgttcaaaactgtatctcttgagtgaagtagaggcaggcggaattcctagtgtagcggtgaaatgcgtagatattaggaggaacaccagtggcgaaggcggcctgctgggcttttactgacgctgaggctcgaaagcatgggtagcaaacagg	107	0	0	0	0	0	0	0	0	0	0	0	0	0	0	0	0	0	161	0	0	201	0	0	0	0	0	2666	111	0	2707	0	237	0	0	0	0	947	0
Bact03_00440	0.913386	Firmicutes	Erysipelotrichia	Erysipelotrichales	Erysipelotrichaceae	#N/A	#N/A	Erysipelotrichaceae	128827	tacgaaggtgacaagcgttatccggaattattgggcgtaaagggtgcgcaggcggttcgctaagtttaagttgaaagcgtggggcttaaccccatttaggcttagaaactggtgaactagagtgcagaaggggcaagtggaattccatgtgtagcggtaaaatgcatagatatatggaggaacaccggtggcgaaggcggcttgctagtctgtaactgacgctcaggcacgaaagcgtggggagcaaatagg	178	0	0	0	0	0	0	0	0	0	0	0	0	0	0	0	0	0	141	0	0	0	0	0	0	0	0	6471	182	0	144	0	0	0	0	0	0	0	0
Bact03_00441	0.996047	Firmicutes	Erysipelotrichia	Erysipelotrichales	Erysipelotrichaceae	Holdemanella	#N/A	Holdemanella	1573535	tacgtaggtggcgagcgttatccggaatgattgggcgtaaagggtgcgtaggtggcagatcaagtctggagtaaaaggtatgggctcaacccgtactggctctggaaactgatcagctagagaacagaagaggacggcggaactccatgtgtagcggtaaaatgcgtagatatatggaagaacaccggtggcgaaggcggccgtctggtctggattctgacactgaagcacgaaagcgtggggagcaaatagg	0	0	0	0	0	0	0	0	0	0	0	0	0	0	0	0	0	0	0	0	0	0	0	0	0	0	0	0	0	0	0	0	0	0	0	0	0	0	0
Bact03_00442	1	Proteobacteria	Gammaproteobacteria	Chromatiales	Chromatiaceae	Lamprocystis	#N/A	Lamprocystis	53452	tacggagggtgcaagcgttaatcggaatcactgggcgtaaagcgcacgtaggcggcggcgtcagtcagatgtgaaagccccgggctcaacctgggaacggcatttgatactgcgcggctcgagtctgctagaggggggtggaattccaggtgtagcggtgaaatgcgtagatatctggaggaacaccagtggcgaaggcggccccctggagcaagactgacgctgaggtgcgaaagcgtggggagcaaacagg	0	0	0	3168	0	0	250	0	0	0	0	0	0	0	0	0	0	0	1114	0	0	0	0	0	0	0	0	0	0	0	0	103	0	0	0	0	3112	0	0
Bact03_00443	0.996047	Proteobacteria	Epsilonproteobacteria	Campylobacterales	Helicobacteraceae	Helicobacter	#N/A	Helicobacter	209	tacgtagggtgcaagcgttactcggaatcactgggcgtaaagagcgcgtaggcgggataataagtcagatgtgaaatcctatggcttaaccatagaactgcatttgaaactgttattctagagtatgggagaggtaggtggaattcttggtgtaggggtaaaatccgtagagatcaagaggaatactcattgcgaaggcgacctgctggaacattactgacgctgatgcgcgaaagcgtggggagcaaacagg	0	0	0	134	0	0	0	0	0	0	274	0	0	0	0	0	0	0	0	0	0	0	0	0	0	0	0	0	0	0	0	0	0	0	0	0	0	0	0
Bact03_00444	0.929688	Firmicutes	Clostridia	Eubacteriales	#N/A	#N/A	#N/A	Eubacteriales	186802	tacgtagggggcgagcgttgtccggaatgactgggcgtaaagggcgcgtaggcggccgattaagtttggagtgaaagtcctgctttcaaggtgggaattgctttgaaaactggttggcttgagtgcggaagaggtaagtggaattcccagtgtagcggtgaaatgcgtagagattgggaggaacaccagtggcgaaggcgacttactgggccgtaactgacgctgaggcgcgaaagcgtggggagcgaacagg	0	0	0	0	0	0	0	0	0	169	0	0	0	0	0	0	0	0	0	0	0	0	0	0	0	0	0	0	0	0	0	0	0	261	0	0	0	0	0
Bact03_00445	0.988189	#N/A	#N/A	#N/A	#N/A	#N/A	#N/A	Bacteria	2	tacgtagggtgcgagcgttgtccggaattactgggcgtaaagagctcgtaggtggtttgtcgcgtcgtctgtgaaagtccggggcttaacttcgggagtgcaggcgatacgggcataacttgagtgctgtaggggagactggaattcctggtgtagcggtggaatgcgcagatatcaggaggaacaccgatggcgaaggcaggtctctgggcagtaactgacgctgaggagcgaaagcatgggtagcgaacagg	0	0	0	0	0	0	0	0	1552	0	0	0	0	456	0	0	0	310	0	0	0	0	0	0	0	0	0	0	0	0	0	0	0	0	0	0	0	0	0
Bact03_00446	0.952569	Firmicutes	Clostridia	Eubacteriales	Christensenellaceae	Christensenella	Christensenella minuta	Christensenella minuta	626937	tacgtagggagcgagcgttgtccggaattactgggcgtaaagggtgcgtaggcggcctgataagtcagatgtgaaagcctggggcttaaccccaggattgcatttgaaactattgggcttgagtgcaggagaggtaagtggaattcctagtgtagcggtgaaatgcgtagatattaggaggaacaccagtggcgaaggcgacttactggactgtaactgacgctgaggcacgaaagcgtggggagcaaacagg	0	0	0	0	0	0	0	0	0	0	0	0	0	0	0	0	0	0	0	0	0	0	0	0	0	0	0	0	0	0	0	0	0	0	0	0	0	0	0
Bact03_00447	0.968379	Firmicutes	Erysipelotrichia	Erysipelotrichales	Erysipelotrichaceae	Breznakia	Breznakia pachnodae	Breznakia pachnodae	265178	tacgtaggtggcaagcgttatccggaattattgggcgtaaagggtgcgtaggcggtcgattaagtctgaagtaaaagccagtggctcaaccactgtaagcttcagaaactggttgactagagtgcagaagaggcaagtggaattccatgtgtagcggtaaaatgcgtagatatatggaggaacaccagtggcgaaggcggcttgctggtctgtaactgacgctgaggcacgaaagcgtggggagcaaatagg	0	0	0	0	0	0	0	0	0	0	139	144	104	120	163	0	5694	114	0	0	0	0	0	0	0	0	0	0	0	0	0	0	0	0	0	0	0	0	0
Bact03_00448	0.968504	Firmicutes	Clostridia	Eubacteriales	#N/A	#N/A	#N/A	Eubacteriales	186802	tacgtagggggcaagcgttatccggatttactgggtgtaaagggagcgtagacggaatggcaagtctgaagtgaaagcccggggcttaaccccgggactgctttggaaactgtcagtcttgagtgttggagaggtaagtggaattcctagtgtagcggtgaaatgcgtagatattaggaggaacaccagaggcgaaggcggcttactggacaataactgacgttgaggctcgaaagcgtggggagcaaacagg	0	0	0	0	0	0	0	0	0	0	0	0	0	0	0	0	0	0	0	0	0	510	0	0	0	0	0	0	0	0	651	0	0	0	102	0	0	3264	0
Bact03_00449	0.956522	#N/A	#N/A	#N/A	#N/A	#N/A	#N/A	Bacteria	2	tacggagggtgcaagcgttaatcggaattactgggcgtaaagcgcacgcaggcggtttgttaagtcagatgtgaaagcccacggcttaaccgtggagggtcattggaaactgggagacttgagtgcagaagaggaaagtggaactccatgtgtagcggtggaatgcgtagatatatggaagaacaccagtggcgaaggcggctttctggtctgtaactgacgctgaggctcgaaagcgtggggagcaaacagg	0	111	0	187	292	534	0	180	0	227	0	108	185	196	0	0	0	0	105	127	0	0	0	0	0	0	233	216	0	0	100	0	164	163	0	0	0	0	0
Bact03_00450	0.988142	Proteobacteria	Deltaproteobacteria	Desulfuromonadales	Geobacteraceae	Geoalkalibacter	uncultured Geoalkalibacter sp.	uncultured Geoalkalibacter sp.	905029	tacagaggtggcaagcgttgttcggaattactgggcgtaaagggcgcgtaggcggcttggtcagtcccgtgtgaaatccctcggctcaactgaggaactgcacgggaaactgcctggcttgagttcgggagagggaagcggaattccgggtgtagcggtgaaatgcgtagatatccggaggaacaccggtggcgaaggcggcttcctggaccgacactgacgctgaggcgcgaaagctaggggagcaaacggg	0	0	0	0	0	0	0	0	0	0	0	0	120	0	0	0	0	0	0	0	0	0	0	0	0	0	108	0	0	0	0	0	0	0	0	0	0	0	0
Bact03_00451	0.936759	Actinobacteria	#N/A	#N/A	#N/A	#N/A	#N/A	Actinobacteria	201174	tacgtagggggctagcgttgtccggatttattgggcgtaaagagcgcgtaggcggccgagtaagtccgacgtgaaatctggaggctcaacctccagcggtcgttggaaactactcggctagagtccggaagaggagagtggaattcctggtgtagcggtgaaatgcgcagatatcaggaagaacaccgatggcgaaagcagctctctgggacggtactgacgctgaggcgcgaaagcgtggggagcgaacagg	0	0	0	0	0	0	0	0	0	0	0	0	176	0	0	0	0	0	0	0	0	0	0	0	0	141	0	0	0	0	0	0	0	0	0	0	0	0	0
Bact03_00452	0.944664	Firmicutes	#N/A	#N/A	#N/A	#N/A	#N/A	Firmicutes	1239	tacgtagggggcaagcgttatccggatttactgggtgtaaagggagcgcaggtggtatggcaagtcagaagtgaaaacccgaggctcaaccacgggattgcttttgaaactgttaaactagagtgcaggaggggcaggcggaattcctggtgtagcggtgaaatgcgtagatatcaggaggaacaccggtggcgaaggcggcctgctggactgtaactgacactgaggctcgaaagcgtggggagcaaacagg	0	0	0	0	0	126	0	0	0	0	0	0	0	0	0	0	0	0	0	0	0	0	0	0	0	0	0	0	0	0	277	0	0	0	0	0	0	3763	0
Bact03_00454	0.996047	Firmicutes	Bacilli	Bacillales	Paenibacillaceae	Paenibacillus	#N/A	unclassified Paenibacillus	185978	tacgtagggggcaagcgttgtccggaattattgggcgtaaagcgcgcgcaggcggctatttaagtctggtgtttaaaccttgggctcaacctgaggtcgcactggaaactgggtggcttgagtacagaagaggaaagtggaattccacgtgtagcggtgaaatgcgtagatatgtggaggaacaccagtggcgaaggcgactttctgggctgtaactgacgctgaggcgcgaaagcgtggggagcaaacagg	0	0	0	0	0	0	0	0	0	0	0	0	124	0	0	0	0	0	0	0	0	0	0	0	0	225	0	0	0	0	0	0	0	0	0	274	0	0	0
Bact03_00455	0.988095	Firmicutes	Negativicutes	Acidaminococcales	Acidaminococcaceae	Phascolarctobacterium	#N/A	Phascolarctobacterium	33024	tacgtaggtggcgagcgttgtccggaattattgggcgtaaagagcatgtaggcggttttctaagtctggagtgaaaatgcggggctcaaccccgtatggctttggatactggaagacttgagtgcaggagaggaaaggggaattcccagtgtagcggtgaaatgcgtagagattgggaggaacaccagtggcgaaggcgcctttctggactgtgtctgacgctgagatgcgaaagccagggtagcgaacggg	0	0	0	0	0	0	0	0	0	0	0	0	0	0	338	416	0	0	135	0	0	0	0	0	0	0	0	0	0	0	3388	0	100	0	0	0	0	207	0
Bact03_00456	0.948819	Actinobacteria	#N/A	#N/A	#N/A	#N/A	#N/A	Actinobacteria	201174	cacgtagggggcgagcgttgtccggatttattgggcgtaaagagctcgtaggcggctttgtcagtcgggtgtgaaacctccaggctcaacctggagccgccacccgatactgcaatagctagagtccggtaggggagcatggaactcctggtgtagcggtgaaatgcgcagatatcaggaagaacaccagtggcgaaggcggtgctctgggccggaactgacgctgaggagcgaaagcgtggggagcaaacagg	0	0	0	0	0	0	0	0	0	0	0	0	130	0	0	0	298	0	0	0	0	0	0	0	0	0	0	0	0	0	0	0	0	0	0	0	0	0	0
Bact03_00457	0.996047	Proteobacteria	Betaproteobacteria	Burkholderiales	Comamonadaceae	#N/A	#N/A	Comamonadaceae	80864	tacgtagggtgcgagcgttaatcggaattactgggcgtaaagcgtgcgcaggcggtcttgcaagacaggtgtgaaatccccgggcttaacctgggaactgcacttgtgactgcaaggctggagtacggcagagggggatggaattccgcgtgtagcagtgaaatgcgtagatatgcggaggaacaccgatggcgaaggcaatcccctgggcctgtactgacgctcatgcacgaaagcgtggggagcaaacagg	0	0	0	0	0	0	0	0	0	138	0	157	0	0	0	0	0	452	189	0	0	157	0	0	0	0	303	0	0	0	0	142	0	283	0	0	0	0	0
Bact03_00458	0.972549	Firmicutes	Clostridia	Eubacteriales	#N/A	#N/A	#N/A	Eubacteriales	186802	tacgtagggggcaagcgttatccggatttactgggtgtaaagggagcgtagacggccgtgcaagtctgatgtgaaaggctggggctcaaccccgggactgcattggaaactgtatggctggagtgccggagaggtaagcggaattcctagtgtagcggtgaaatgcgtagatattaggaggaacaccagtggcgaaggcggcttactggacggtaactgacgttgaggctcgaaagcgtggggagcaaacagg	0	0	0	0	0	0	0	0	0	0	0	0	0	0	0	0	0	0	0	0	0	0	0	0	0	0	0	0	0	0	0	0	123	0	0	0	0	0	0
Bact03_00459	0.992095	Firmicutes	Clostridia	Eubacteriales	Oscillospiraceae	Ruminococcus	Ruminococcus bovis	Ruminococcus bovis	2564099	tacgtagggagcaagcgttatccggatttactgggtgtaaagggtgcgtaggcggcttgataagtcagatgtgaaatgtatgggctcaacccatgcactgcatttgaaactattgagcttgagtgaagtagaggtaggcggaattccctgtgtagcggtgaaatgcgtagagatagggaggaacaccagtggcgaaggcggcctactgggctttaactgacgctgaggcacgaaagcgtgggtagcaaacagg	0	0	0	0	0	0	0	0	0	0	0	0	0	0	0	0	0	0	0	0	0	0	0	0	0	0	0	0	0	0	0	0	0	0	0	0	0	0	0
Bact03_00460	0.944444	Bacteroidetes	Bacteroidia	Bacteroidales	Muribaculaceae	#N/A	#N/A	Muribaculaceae	2005473	tacggaggatgcgagcgttatccggatttattgggtttaaagggtgcgtaggcggtctgttaagtcagcggtaaaagaccggggctcaaccccggcaagccgttgaaactggcggactagagacggagagaagtaagcggaatgcgcagtgtagcggtgaaatgcatagatattgcgcagaactccgattgcgaaggcagcttaccggctccggactgacgctgaggcacgaaagcgtggggatcaaacagg	0	0	0	0	0	0	0	0	0	0	0	0	0	0	0	0	0	0	0	0	0	0	0	0	0	0	0	0	0	0	0	0	0	0	0	0	0	0	0
Bact03_00461	0.968254	Firmicutes	#N/A	#N/A	#N/A	#N/A	#N/A	Firmicutes	1239	tacgtaggtggcgagcgttatccggaattattgggcgtaaagagggagcaggcggcagcaagggtctgtggtgaaaggctgaagcttaacttcagtgtgccagagaaaccgggcagctagagtgcaggagaggatcgtggaattccatgtgtagcggtgaaatgcgtagatatatggaggaacaccagtggcgaaggcgacgatctggactgcaactgacgctcagtcccgaaagcgtggggagcaaacagg	0	0	0	0	0	1666	0	0	0	0	0	0	0	0	0	0	0	0	0	0	0	0	0	0	0	0	0	174	0	0	261	0	111	0	0	0	0	628	0
Bact03_00462	0.992095	Actinobacteria	Thermoleophilia	Solirubrobacterales	Solirubrobacteraceae	Solirubrobacter	uncultured Solirubrobacter sp.	uncultured Solirubrobacter sp.	211446	tacgtagggggcaagcgttgtccggaatcattgggcgtaaagagcgtgtaggcggtccggtaagtcggctgtgaaagtccagggctcaaccctgggatgccggtcgatactgccggactagagttcggaagaggcgagtggaattcccggtgtagcggtgaaatgcgcagatatcgggaggaacacctatggcgaaggcagctcgctgggacgttactgacgctgagacgcgaaagcgtggggagcaaacagg	0	0	0	0	0	0	0	0	0	0	0	0	267	0	0	0	0	0	0	207	0	0	0	0	0	0	0	0	0	0	0	0	0	0	0	0	0	0	0
Bact03_00463	0.980237	Firmicutes	Clostridia	Eubacteriales	Clostridiaceae	#N/A	#N/A	Clostridiaceae	31979	tacgtagggagcgagcgttgtccggaattactgggtgtaaagggagcgtaggcgggactgcaagttgaatgtgaaatctatgggctcaacccataaattgcgttcaaaactgtagttcttgagtgaagtagaggcaggcggaattcctagtgtagcggtgaaatgcgtagatattaggaggaacaccagtggcgaaggcggcctgctgggctttaactgacgctgaggctcgaaagcgtgggtagcaaacagg	0	0	0	0	0	218	0	0	0	0	0	0	0	0	0	0	0	0	0	0	0	0	0	0	0	0	0	421	0	0	1635	0	0	104	0	0	0	3779	0
Bact03_00464	0.968504	Firmicutes	Clostridia	Eubacteriales	#N/A	#N/A	#N/A	Eubacteriales	186802	tacgtagggggcaagcgttatccggatttactgggtgtaaagggagcgtagacggtacagcaagtctgaagtgaaatcccggggctcaaccccggagctgctttggaaactgttgaactggagtgctggagaggtaagcggaattcctagtgtagcggtgaaatgcgtagatattaggaggaacaccagtggcgaaggcggcttactggacagtcactgacgttgaggctcgaaagcgtggggagcaaacagg	0	0	0	0	0	1775	0	0	0	0	0	0	0	0	0	0	0	0	0	0	0	0	0	0	0	0	0	491	0	0	0	0	0	0	0	0	0	0	0
Bact03_00465	0.996063	Proteobacteria	Gammaproteobacteria	Pseudomonadales	Pseudomonadaceae	Pseudomonas	#N/A	Pseudomonas	286	tacagagggtgcaagcgttaatcggaattactgggcgtaaagcgcgcgtaggtggttcgttaagttggatgtgaaatccccgggctcaacctgggaactgcatccaaaactggcgagctagagtagggcagagggtggtggaatttcctgtgtagcggtgaaatgcgtagatataggaaggaacaccagtggcgaaggcgaccacctgggctcatactgacactgaggtgcgaaagcgtggggagcaaacagg	0	0	0	0	0	0	0	0	0	0	0	0	0	0	0	208	0	0	0	0	0	0	0	0	0	166	0	0	0	0	0	0	0	0	0	0	0	0	0
Bact03_00466	1	Bacteroidetes	Sphingobacteriia	Sphingobacteriales	Sphingobacteriaceae	#N/A	#N/A	Sphingobacteriaceae	84566	tacggaggatccaagcgttatccggatttattgggtttaaagggtgcgtaggcggcttattaagtcaggggtgaaagacggtggctcaaccatcgcagtgcccttgatactgatgagcttgaatacactagaggtaggcggaatgtgacaagtagcggtgaaatgcatagatatgtcacagaacaccgattgcgaaggcagcttactatggtgttattgacgctgaggcacgaaagcgtggggatcaaacagg	0	0	0	0	108	0	0	0	0	0	0	120	0	0	0	0	0	637	0	0	0	0	0	0	0	0	0	0	0	0	0	0	0	0	0	0	0	0	0
Bact03_00467	0.996047	Firmicutes	Clostridia	Eubacteriales	Clostridiaceae	Clostridium	Clostridium sp. AT4	Clostridium sp. AT4	1720194	tacgtagggggcaagcgttatccggatttactgggtgtaaagggagcgtagacggcggagcaagtctgaagtgaaagcccggggctcaaccccgggactgctttggaaactgttctgctagagtgctggagaggtaagcggaattcctagtgtagcggtgaaatgcgtagatattaggaggaacaccagtggcgaaggcggcttactggacagtaactgacgttgaggctcgaaagcgtggggagcaaacagg	0	0	0	0	0	182	0	0	0	0	0	0	0	0	0	0	0	0	156	0	0	0	0	0	0	0	0	0	0	0	2679	0	0	0	0	0	0	3894	0
Bact03_00468	0.992095	Firmicutes	Clostridia	Eubacteriales	Lachnospiraceae	Niameybacter	Niameybacter massiliensis	Niameybacter massiliensis	1658108	tacgtagggggcaagcgttatccggaattactgggtgtaaagggtgcgtaggtggcgatgtaagtcagatgtgaaaactcagggctcaaccttgagactgcatctgaaactgtgttgctagagtgcaggagaggaaagcggaattccgagtgtagcggtgaaatgcgtagatattcggaggaacaccagtagcgaaggcggctttctggactgtaactgacactgaggcacgaaagcgtggggagcgaacagg	0	0	0	0	0	0	0	134	0	0	0	0	0	0	0	0	0	0	0	0	0	0	0	0	0	0	0	0	0	0	0	0	0	0	0	0	0	0	0
Bact03_00469	0.925781	#N/A	#N/A	#N/A	#N/A	#N/A	#N/A	root	1	tacgtaggtggcaagcgttgtccggatttattgggcgtaaagcgagcgcaggcggtcttttaagtctgatgtgaaagcccacggcttaaccgtggagggtcattggaaactgggagacttgagtgcagaagaggaaagtggaactccatgtgtagcggtggaatgcgtagatatatggaagaacaccaacggcgaaagcactctgctgggccgacactgacactgagagacgaaagctaggggagcgaatggg	0	128	0	0	0	0	160	0	0	0	140	114	214	105	365	133	117	0	0	273	0	0	0	0	0	0	218	0	146	0	0	160	335	105	384	108	0	0	0
Bact03_00470	0.992095	Proteobacteria	Gammaproteobacteria	Xanthomonadales	Xanthomonadaceae	Arenimonas	#N/A	Arenimonas	490567	tacgaagggtgcaagcgttactcggaattactgggcgtaaagcgtgcgtaggtggtttgttaagtcagatgtgaaagccccgggctcaacctgggaattgcatttgatactggcagactagagtgcggtagaggagagtggaattcccggtgtagcagtgaaatgcgtagagatcgggaggaacatcagttgcgaaggcggctctctggaccagcactgacactgaggcacgaaagcgtggggagcaaacagg	0	0	0	200	0	0	0	0	0	513	0	388	0	0	0	101	0	0	431	0	0	0	0	0	0	0	444	0	317	0	406	160	0	0	0	0	2168	0	0
Bact03_00471	0.996063	Proteobacteria	Gammaproteobacteria	#N/A	#N/A	#N/A	#N/A	Gammaproteobacteria	1236	tacggagggtgcaagcgttaatcggaattactgggcgtaaagcgcacgcaggcggttggataagttagatgtgaaagccccgggctcaacctgggaattgcatttaaaactgtccagctagagtcttgtagaggggggtagaattccaggtgtagcggtgaaatgcgtagagatctggaggaataccggtggcgaaggcggccccctggacaaagactgacgctcaggtgcgaaagcgtggggagcaaacagg	0	0	0	0	0	0	0	0	0	0	112	0	0	0	0	118	0	0	0	0	0	0	0	0	0	0	147	0	0	0	0	0	0	0	0	0	135	0	0
Bact03_00472	0.933071	Firmicutes	Erysipelotrichia	Erysipelotrichales	Erysipelotrichaceae	#N/A	#N/A	Erysipelotrichaceae	128827	tacgtaggtggcaagcgttatccggaatgattgggcgtaaagggtgcgcaggcggtttgttaagtctgaagtaaaagccagcagctcaactgctgtaagctttggaaactgacgaactagagtacaggagagggcagtggaattccatgtgtagcggtaaaatgcgtagatatatggaagaacaccagtggcgaaggcggctttctggtctgtaactgacgctgaggctcgaaagcgtggggagcaaacagg	469	0	0	0	0	0	387	605	0	0	0	0	0	0	158	298	0	0	0	0	0	0	129	0	0	261	0	0	288	0	0	0	0	0	188	1118	0	0	0
Bact03_00473	0.906615	#N/A	#N/A	#N/A	#N/A	#N/A	#N/A	root	1	tacggaggatgcgagcgttatccggatttattgggtttaaagggtgcgcaggcggggcgtcaagccggcggtcaaatcgaggggcccaacccctttccgccgtcggaactggcgccctagagtggccgagaggcatgcggaatgcgtggtgtagcggtgaaatgcatagatatcacgcagaacgccgattgcgaaggcagcatgccagcggccaactgacgctcaggcacgaaagcgtggggatcgaacagg	0	0	0	0	0	0	0	0	0	0	0	0	0	0	0	0	0	0	0	0	0	0	0	0	0	0	0	0	0	0	0	0	0	0	0	0	0	0	0
Bact03_00474	0.972332	Actinobacteria	Coriobacteriia	Eggerthellales	Eggerthellaceae	Raoultibacter	#N/A	Raoultibacter	1926677	tacgtagggagcaagcgttatccggatttattgggcgtaaagcgcgcgtaggcggtttgttaagcggaatctctaatctgagggctcaacccccagccggattccgaactggcagactcgagtttggtagaggaagatggaattcccagtgtagcggtgaaatgcgcagatattgggaagaacaccaatggcgaaggcagtcttctgggccataactgacgctgaggtgcgaaagctaggggagcaaacagg	0	0	0	0	0	0	0	0	0	475	0	0	0	0	0	0	0	0	0	0	0	0	0	0	0	0	0	0	0	0	0	0	0	0	0	0	0	0	0
Bact03_00475	1	Proteobacteria	Alphaproteobacteria	Hyphomicrobiales	Hyphomicrobiaceae	Rhodoplanes	uncultured Rhodoplanes sp.	uncultured Rhodoplanes sp.	211454	tacgaagggggctagcgttgctcggaatcactgggcgtaaagcgcacgtaggcggctttctaagtcaggggtgaaatcccggagctcaactccggaactgcctttgatactggaaagcttgagttcgggagaggtgagtggaactgcgagtgtagaggtgaaattcgtagatattcgcaagaacaccagtggcgaaggcggctcactggcccgatactgacgctgaggtgcgaaagcgtggggagcaaacagg	0	0	0	0	0	0	0	0	0	0	106	132	167	0	0	0	128	0	0	0	0	0	0	0	0	0	0	0	0	0	0	0	0	0	0	0	0	0	0
Bact03_00476	0.98419	Firmicutes	Bacilli	Lactobacillales	Carnobacteriaceae	Lacticigenium	uncultured Lacticigenium sp.	uncultured Lacticigenium sp.	758738	tacgtaggtggcaagcgttgtccggatttattgggcgtaaagcgagcgcaggcggttctttaagtctgatgtgaaagcccacggcttaaccgtggagggtcattggaaactggagaacttgaatgcagaagaggaaagtggaattccatgtgtagcggtgaaatgcgtagatatatggaggaacaccagtggcgaaggcgactttctggtctgttattgacgctgaggctcgaaagcgtggggagcaaacagg	0	0	0	0	0	0	0	0	0	0	0	0	0	0	0	0	0	0	0	0	0	0	0	0	0	0	0	0	0	0	0	206	167	164	199	207	171	6195	0
Bact03_00477	0.960474	Firmicutes	Bacilli	#N/A	#N/A	#N/A	#N/A	Bacilli	91061	tacgtaggtggcaagcgttgtccggatttattgggcgtaaagggaacgcaggcggtcctttaagtctgatgtgaaagccttcggcttaaccgaagaattgcattggaaactggaggacttgagtgcagaagaggaaagcggaattccatgtgtagcggtgaaatgcgtagatatatggaggaacaccagtggcgaaggcggctttctggtctgtaactgacgctgaggctcgaaagcgtggggagcaaacagg	0	0	0	280	0	0	0	0	657	187	0	0	0	0	0	0	148	308	0	0	0	0	0	0	0	0	0	0	0	0	0	101	0	0	0	0	181	0	0
Bact03_00478	0.968504	Firmicutes	Clostridia	Eubacteriales	Oscillospiraceae	#N/A	#N/A	Oscillospiraceae	216572	tacgtagggagcaagcgttatccggatttattgggtgtaaagggtgcgtagacgggaaggtaagttagttgtgaaatccctcggctcaactgaggaactgcgactaaaactgcttttcttgagtactggagaggaaagtggaattcctagtgtagcggtgaaatgcgtagatattaggaggaacaccagtggcgaaggcgactttctggacagtaactgacgttgaggcacgaaagtgtggggagcaaacagg	0	0	0	0	0	0	0	0	0	0	0	0	0	0	0	0	0	0	0	0	0	0	0	0	0	0	0	3389	0	0	222	0	0	0	0	0	0	0	0
Bact03_00479	0.944882	#N/A	#N/A	#N/A	#N/A	#N/A	#N/A	Bacteria	2	tacgtaggtggcaagcgttgtccggatttattgggcgtaaagcgagcgcaggcggtcttttaagtctgatgtgaaaatgcggggctcaactccgtattgcgttggaaactgcttttctagagtactggagaggtgggcggaactacaagtgtagaggtgaaattcgtagatatttgtaggaatgccgatggagaagtcagctcactggacagatactgacgctgaagcgcgaaagcgtggggagcaaacagg	166	0	0	260	687	140	915	451	158	225	105	0	0	0	917	108	0	0	253	109	0	0	0	0	0	0	413	0	302	107	131	0	228	0	0	0	0	0	0
Bact03_00480	0.928854	Proteobacteria	Gammaproteobacteria	#N/A	#N/A	#N/A	#N/A	Gammaproteobacteria	1236	tacagagggtgcgagcgttaatcggaattactgggcgtaaagcgcacgtaggtggcgacgtaagtcgggtgtgaaagccccgggctcaacctgggaattgcattcgagactgcattgctggagtacggaagaggagggcggaattcccggtgtagcggtgaaatgcgtagatatcgggaggaacatcagtggcgaaggcggccctctggtccagtactgacactcaagtgcgaaagcgtggggagcaaacagg	0	0	0	0	0	0	0	0	0	0	0	0	158	0	0	0	0	206	0	144	0	0	0	0	0	644	0	0	0	0	0	0	0	0	0	0	0	0	0
Bact03_00481	0.980237	Proteobacteria	Alphaproteobacteria	Hyphomicrobiales	#N/A	#N/A	#N/A	Hyphomicrobiales	356	tacgaagggggctagcgttgctcggaatcactgggcgtaaagcgcacgtaggcggatctttaagtcaggggtgaaatcccggagctcaactccggaactgcctttgatactggggatcttgagttcgagagaggtgagtggaactgcgagtgtagaggtgaaattcgtagatattcgcaagaacaccagtggcgaaggcggctcactggctcgatactgacgctgaggtgcgaaagcgtggggagcaaacagg	0	0	0	0	0	0	0	0	0	0	0	173	110	0	0	0	251	0	0	0	0	0	0	0	0	0	0	0	0	0	0	0	0	0	0	0	0	0	0
Bact03_00482	0.98419	Rhodophyta	Florideophyceae	Batrachospermales	#N/A	#N/A	#N/A	Batrachospermales	31370	tacggaggatgcaagcgttatccggaatcactgggcgtaaagcgtctgtaggtggcttaggaagtctgctgttaaatattagggcttaaccctaaaccagcagtggaaactcctaggctagagtatggtaagggtagagggaattcccagtgtagcggtgaaatgcgtagatattgggaagaacaccagaggcgaaagcgctctgctaggccattactgacactcagagacgaaagctaggggagcaaatggg	0	0	0	0	0	0	0	0	0	0	0	4300	138	160	109	156	285	0	0	0	0	0	0	0	0	0	297	0	201	0	0	0	0	0	0	0	0	0	0
Bact03_00484	0.968379	Proteobacteria	Gammaproteobacteria	Methylococcales	Methylococcaceae	#N/A	#N/A	Methylococcaceae	403	tacggagggtgcgagcgttaatcggaattactgggcgtaaagcgcgcgtaggcggttcgttaagtccgctgtgaaagccctgggcttaacctgggaacggcagaggatactggcgagctagagtatggtagaggagagtggaatttccggtgtagcagtgaaatgcatagagatcggaaggaacaccagtggcgaaggcgactctctggaccaatactgacgctgaggtgcgaaagcgtggggagcaaacagg	0	0	0	0	0	0	0	0	0	0	129	0	0	0	0	0	0	0	0	0	0	0	0	0	0	0	154	0	0	0	168	0	0	114	0	111	3245	0	0
Bact03_00485	0.988142	Firmicutes	Clostridia	Eubacteriales	Lachnospiraceae	Caecibacterium	Caecibacterium sporoformans	Caecibacterium sporoformans	915180	tacgtagggggcaagcgttatccggaattactgggtgtaaagggagcgtaggcggcagagcaagtcagaagtgaaaacccagggctcaactttgggattgcttttgaaactgttttgctagagtatcggagaggtaagtggaattcctagtgtagcggtgaaatgcgtagatattaggaggaacaccagtggcgaaggcgacttactggacgaagactgacgctgaggctcgaaagcgtggggagcaaacagg	0	0	0	0	0	0	0	0	0	0	0	0	0	0	0	0	0	0	0	0	0	0	0	0	0	0	0	0	0	0	0	0	0	0	0	0	205	0	0
Bact03_00486	0.98419	Actinobacteria	Rubrobacteria	Gaiellales	Gaiellaceae	Gaiella	uncultured Gaiella sp.	uncultured Gaiella sp.	1215293	tacgtagggggcaagcgttgtccggatttactgggcgtaaagagcgtgtaggcggccaaacaggtccgttgtgaaaactggaggcttaacctccagacgtcgacggaaaccgtgtggctagagtccggaagaggagagtggaattcctggtgtagcggtgaaatgcgcagatatcaggaagaacaccaatggcgaaggcagctctctgggacggtactgacgctgagacgcgaaagcgtggggagcgaacagg	0	0	0	0	0	0	0	0	0	111	0	0	193	0	0	0	0	0	0	0	0	0	0	0	0	182	0	0	0	0	0	0	0	0	0	0	0	0	0
Bact03_00488	0.976378	Proteobacteria	Gammaproteobacteria	Enterobacterales	Enterobacteriaceae	Escherichia	uncultured Escherichia sp.	uncultured Escherichia sp.	237777	tacgtaggtggcaagcgttgtccggatttattgggcgtaaagcgagcgcaggcggtcttttaagtctgatgtgaaagcccccggcttaaccggggagggtcattggaaactgggagacttgagtgcagaagaggaaagcggaattccatgtgtagcggtgaaatgcgtagagatctggaggaataccggtggcgaaggcggccccctggacgaagactgacgctcaggtgcgaaagcgtggggagcaaacagg	0	0	0	0	0	0	0	0	0	0	0	0	0	0	0	0	0	0	0	0	0	0	0	0	0	0	0	0	0	0	0	0	0	0	0	0	0	0	0
Bact03_00489	1	Actinobacteria	Rubrobacteria	Gaiellales	Gaiellaceae	Gaiella	uncultured Gaiella sp.	uncultured Gaiella sp.	1215293	tacgtagggggcaagcgttgtccggattcattgggcgtaaagagcgtgtaggcggccaggtaggtcggttgtgaaaactggaggctcaaccttcagaggtcgaccgaaaccatctggctagagtccgggagaggagagtggaattcctggtgtagcggtgaaatgcgcagatatcaggaagaacacccgtggcgaaagcggctctctggaacggtactgacgctgagacgcgaaagcgtggggagcgaacagg	0	0	0	0	0	0	0	0	0	0	0	0	190	0	0	0	0	0	0	0	0	0	0	0	0	0	0	0	0	0	0	0	0	0	0	0	0	0	0
Bact03_00490	0.957031	Proteobacteria	Gammaproteobacteria	Legionellales	Coxiellaceae	#N/A	#N/A	Coxiellaceae	118968	tacgtaggtggcaagcgttgtccggatttattgggcgtaaagggcgtgtaggtggttaattaggtttgatgtgaaatccccgggcttaacctgggaattgcgtcgaaaacggattaactcgagtgagatagagggttgtggaatttccggtgtagcggtgaaatgcgtagatatcggaaagaacatcagtggcgaaggcgacaacctggatcttaactgacactgaggcgcgaaggcgtggggagcaaacagg	0	0	108	0	0	0	118	0	0	240	0	0	0	0	0	134	0	0	0	0	0	0	0	0	0	194	0	0	0	0	0	0	0	0	0	0	0	0	136
Bact03_00491	0.921875	Firmicutes	Bacilli	Lactobacillales	Streptococcaceae	Lactococcus	uncultured Lactococcus sp.	uncultured Lactococcus sp.	167973	tacgtaggtggcaagcgttgtccggatttattgggcgtaaagggaacgcaggcggtcctttaagtctgatgtgaaagccttcggcttaaccgaagaattgcattggaaactggaggacttgagtgcagaagaggagagtggaactccatgtgtagcggtgaaatgcgtagagatcggaaagaacaccaacggcgaaagcactctgctgggccgacactgacactgagagacgaaagctaggggagcgaatggg	0	0	0	0	0	0	0	0	0	0	225	0	137	209	0	0	374	868	0	0	0	0	0	0	0	0	307	0	0	1087	0	157	0	0	103	0	285	126	0
Bact03_00492	0.956863	Actinobacteria	Coriobacteriia	Eggerthellales	Eggerthellaceae	#N/A	#N/A	Eggerthellaceae	1643826	tacgtatggggcaagcgttatccggattcattgggcgtaaagagcgcgtaggcggattgttaagtcagatgtgaaaactgggggctcaacccgcagcctgcatctgaaactggcagtcttgagtctggtagaggagtgtggaattcccagtgtagcggtgaaatgcgcagatattgggaggaacaccagtggcgaaggcggcactctgggccacgactgacgctgaggcgcgaaagctaggggagcaaacagg	0	0	0	0	0	0	0	0	0	0	1037	284	0	0	114	0	2647	0	0	0	0	0	0	0	0	0	0	0	0	0	0	0	0	0	0	0	0	0	0
Bact03_00493	1	Proteobacteria	Alphaproteobacteria	Hyphomicrobiales	Hyphomicrobiaceae	#N/A	#N/A	Hyphomicrobiaceae	45401	tacgaagggggctagcgttgttcggaatcactgggcgtaaagcgcacgtaggcggactttcaagtcaggggtgaaatcccggggctcaacctcggaactgcctttgatactgttggtctcgagtccgatagaggtgggtggaattcctagtgtagaggtgaaattcgtagatattaggaagaacaccggtggcgaaggcggcccactggatcggtactgacgctgaggtgcgaaagcgtggggagcaaacagg	0	0	0	0	0	0	0	0	0	0	0	0	316	0	0	0	513	0	0	0	0	0	0	0	0	175	0	0	0	0	0	0	0	0	0	0	162	0	0
Bact03_00494	0.937008	Proteobacteria	#N/A	#N/A	#N/A	#N/A	#N/A	Proteobacteria	1224	tacgtagggtgcgagcgttaatcggaattactgggcgtaaagcgtgcgcaggcggccgcataagccagaggtgaaatccccgggctcaacctgggaatggcctttgggactgtgtggctggagtgcggcagaggggggtggaattcctggtgtagcagtgaaatgcgtagagatcaggaggaacaccgatggcgaaggcagccccctgggccagcactgacgctcaggcacgaaagcgtggggagcaaacagg	0	0	0	0	0	0	0	0	0	0	113	0	0	0	0	0	0	0	0	0	0	0	0	0	0	0	253	0	0	0	0	0	0	0	0	0	1181	0	0
Bact03_00495	0.933594	Firmicutes	Erysipelotrichia	Erysipelotrichales	Erysipelotrichaceae	#N/A	#N/A	Erysipelotrichaceae	128827	tacgtaggtggcaagcgttatccggaatcattgggcgtaaagggtgcgtaggtggcagattaagtccgtagtaaaaggcataggctcaaccaatgtaagctatggaaactggtcagctagagtgcagaagagggcgatggaattccatgtgtagcggtaaaatgcgtagatatatggaagaacaccagtggcgaaggcggctttctggtctgtaactgacgctgaggctcgaaagcgtggggagcaaacagg	0	0	0	104	0	0	887	0	0	0	0	0	0	0	362	0	0	0	0	0	0	0	307	0	0	0	0	0	633	0	0	0	0	0	387	0	0	0	0
Bact03_00496	1	Firmicutes	Negativicutes	Selenomonadales	Selenomonadaceae	Anaerovibrio	#N/A	unclassified Anaerovibrio	2643271	tacgtaggtggcgagcgttgtccggaattattgggcgtaaagggagcgcaggtgggaaagtaagtcagtcttaaaagtgcggggctcaaccccgtgaggggattgaaactacttttcttgagtgcaggagaggaaagcggaattcctagtgtagcggtgaaatgcgtagatattaggaggaacaccagtggcgaaggcggctttctggactgtaactgacactgaggctcgaaagccaggggagcgaacggg	0	0	0	0	0	0	0	0	0	0	0	0	0	0	0	0	0	0	0	0	0	0	0	0	0	0	0	0	0	0	0	0	0	0	0	0	0	0	0
Bact03_00497	0.988189	Oomycota	#N/A	Pythiales	Pythiaceae	Globisporangium	Globisporangium ultimum	Globisporangium ultimum	2052682	tacgggaggagcgagcattattcggaatgattaggcgtaaagggtttgtaggtggttttttaagttgaaaaaaacaaattaaagctcaactttatgaattttttcaaaactgagaaacttgagtataaatagaggataatggaatttctattggagggataaaatatgttgataatagaaggaagatcaaaagcgaaggcaattatctgggtatatactgacactgagaaacgaaagcttgggtagcgaacggg	0	0	0	0	0	0	100	0	0	0	0	0	0	0	0	0	0	0	0	0	0	0	0	0	0	0	0	0	0	0	0	0	0	0	0	0	0	0	0
Bact03_00498	0.960474	Firmicutes	#N/A	#N/A	#N/A	#N/A	#N/A	Firmicutes	1239	tacgtaggtggcaagcgttatccggaattattgggcgtaaagagggagcaggcggcagcaagggtctgtggtgaaagcctgaagcttaacttcagtaagccatagaaaccaggcagctagagtgcaggagaggatcgtggaattccatgtgtagcggtgaaatgcgtagatatatggaggaacaccagtggcgaaggcggtcgcctggtctgcaactgacactgaggcacgaaagcgtggggagcaaatagg	0	0	0	0	0	0	162	0	0	0	0	0	0	0	0	0	0	0	0	0	0	0	1171	0	0	0	0	0	0	0	0	0	0	0	166	0	0	0	119
Bact03_00499	0.988142	Acidobacteria	#N/A	#N/A	#N/A	#N/A	#N/A	Acidobacteria	57723	tacgtagggagcaagcgttgttcggatttactgggcgtaaagggcgcgtaggcggcgcggtaagtcacttgtgaaatctctgagcttaactcagaacggccaagtgatactgcagtgctagagtgcagaaggggcaatcggaattcttggtgtagcggtgaaatgcgtagatatcaagaggaacacctgaggtgaagacgggttgctgggctgacactgacgctgaggcgcgaaagccaggggagcaaacggg	0	0	0	189	0	0	0	0	0	0	0	0	108	0	0	0	0	590	108	0	0	0	0	0	0	0	143	0	0	0	0	0	0	372	0	0	0	0	0
Bact03_00500	0.988142	Firmicutes	Bacilli	Lactobacillales	#N/A	#N/A	#N/A	Lactobacillales	186826	tacgtaggtggcaagcgttgtccggaattattgggcgtaaagcgcgcgcaggtggttccttaagtctgatgtgaaagcccccggctcaaccggggaaggtcattggaaactggggaacttgagtgcagaagaggagagtggaattccatgtgtagcggtgaaatgcgtagatatatggaggaacaccagtggcgaaggcgactctctggtctgtaactgacgctgaggctcgaaagcgtggggagcaaacagg	0	0	295	135	0	0	0	0	0	0	0	0	0	0	0	0	0	0	111	0	0	0	0	0	0	0	0	0	0	0	0	0	0	0	0	0	0	0	0
Bact03_00501	0.952756	Firmicutes	Clostridia	Eubacteriales	#N/A	#N/A	#N/A	Eubacteriales	186802	tacgtagggggctagcgttatccggaattactgggcgtaaagggtgcgtaggcggtctttcaagccagaagtgaaaggctacggctcaaccgtagtaagcttttggaactgtaggacttgagtgcagaagaggaaagtggaactccatgtgtagcggtggaatgcgtagatatatggaagaacaccagtggcgaaggcggctttctggtctgtaactgacgctgaggctcgaaagcgtggggagcaaacagg	0	0	0	0	0	0	896	0	0	0	0	0	0	0	370	0	0	0	0	0	0	0	0	0	0	121	0	0	645	0	0	0	0	0	405	0	0	0	0
Bact03_00502	0.980315	Actinobacteria	Actinomycetia	Frankiales	Frankiaceae	Frankia	uncultured Frankia sp.	uncultured Frankia sp.	181582	cacgtagggggcgagcgttgtccggatttattgggcgtaaagagctcgtaggcggctcggtaagtgaggtgtgaaaactccaggctcaacctggagacgccacctcatactgccgtggctagagtccggtaggggagcatggaattcctggtgtagcggtgaaatgcgcagatatcaggaggaacaccagtggcgaaggcggtgctctgggccggaactgacgctgaggagcgaaagcgtggggagcaaacagg	0	0	0	104	0	0	0	0	0	0	0	174	202	0	0	0	793	0	0	0	0	0	0	0	0	312	0	0	0	0	0	0	0	0	0	0	0	0	0
Bact03_00503	0.996047	Proteobacteria	Alphaproteobacteria	Hyphomicrobiales	Hyphomicrobiaceae	Rhodoplanes	uncultured Rhodoplanes sp.	uncultured Rhodoplanes sp.	211454	tacgaagggggttagcgttgctcggaatcactgggcgtaaagcgcacgtaggcggattgctaagtcaggggtgaaatcctggagctcaactccagaactgcctttgatactggcgaccttgagtccgggagaggtgagtggaactgcgagtgtagaggtgaaattcgtagatattcgcaagaacaccagtggcgaaggcggctcactggcccggtactgacgctgaggtgcgaaagcgtggggagcaaacagg	0	0	0	0	0	0	0	0	0	0	0	0	121	0	0	0	0	0	0	0	0	0	0	0	0	0	0	0	0	0	0	0	0	0	0	0	0	0	0
Bact03_00504	0.956522	Actinobacteria	Actinomycetia	Pseudonocardiales	Pseudonocardiaceae	Allokutzneria	uncultured Allokutzneria sp.	uncultured Allokutzneria sp.	1137963	tacgtagggtgcaagcgttgtccggatttattgggcgtaaagggctcgtaggcggtccgtcacgtcggaagtgaaaacctagagcttaactctgggcctgctttcgatacgggcgaacttgagttcggtaggggagactggaattcctggtgtagcggtggaatgcgcagatatcaggaggaacaccaatggcgaaggcaggtctctgggccgatactgacgctgaggagcgaaagcgtggggagcgaacagg	0	0	0	1580	0	0	0	0	0	0	0	0	225	0	0	0	0	0	0	0	0	0	0	0	0	0	0	0	0	0	0	0	0	0	0	0	0	0	0
Bact03_00505	0.952569	Proteobacteria	Gammaproteobacteria	Moraxellales	Moraxellaceae	Acinetobacter	uncultured Acinetobacter sp.	uncultured Acinetobacter sp.	165433	tacagaggatgcaagcgttatccggaatgattgggcgtaaagcgtctgtaggtggctttttaagtccgccgtcaaatcccagggctcaaccctggacaggcggtggaaactaccaagctggagtacggtaggggcagagggaatttccggtggagcggtgaaatgcgtagagatctggaggaataccggtggcgaaggcggccccctggacgaagactgacgctcaggtgcgaaagcgtggggagcaaacagg	0	0	0	0	0	0	0	0	390	0	0	0	0	156	0	0	0	0	0	0	0	0	0	0	0	0	0	0	0	0	0	0	0	0	0	0	0	0	0
Bact03_00506	1	Proteobacteria	Alphaproteobacteria	Hyphomicrobiales	Xanthobacteraceae	Ancylobacter	#N/A	Ancylobacter	99	tacgaagggggctagcgttgctcggaatcactgggcgtaaagcgcacgtaggcggatgtttaagtcagaggtgaaagcctggagctcaactccagaactgcctttgatactgggcatcttgagtccggaagaggtaagtggaactgcgagtgtagaggtgaaattcgtagatattcgcaagaacaccagtggcgaaggcggcttactggtccggtactgacgctgaggtgcgaaagcgtggggagcaaacagg	0	0	0	0	0	0	0	0	0	0	0	0	268	0	0	0	0	0	0	0	0	0	0	0	0	0	0	0	0	0	0	0	0	0	0	0	0	0	0
Bact03_00507	0.914062	#N/A	#N/A	#N/A	#N/A	#N/A	#N/A	root	1	tacgtaggtggcgagcgttatccggaattattgggcgtaaagggcgtgtaggcggtttgctaagtctgatgtgaaagcccccggctcaaccggggagggtcattggaaactggcaggctagagtacggtagaggagtgtggaattcctagtgtagcggtaaaatgcgtagatattaggaggaacaccagtggcgaaggcgacactctggaccggaactgacgctgaggcgcgaaagcgtggggagcaaacagg	0	0	0	0	0	0	0	0	0	0	137	0	0	0	0	0	3278	0	0	0	0	0	210	0	0	322	0	0	0	0	0	0	0	0	0	147	0	0	0
Bact03_00508	1	Proteobacteria	Alphaproteobacteria	Sphingomonadales	Sphingomonadaceae	#N/A	#N/A	Sphingomonadaceae	41297	tacggagggagctagcgttgttcggaattactgggcgtaaagcgcacgtaggcggcgatttaagtcagaggtgaaagcccggggctcaaccccggaactgcctttgagactggattgctagaatcttggagaggcgggtggaattccgagtgtagaggtgaaattcgtagatattcggaagaacaccagtggcgaaggcggcccgctggacaagtattgacgctgaggtgcgaaagcgtggggagcaaacagg	0	0	0	0	0	0	0	0	0	0	0	0	0	0	0	0	480	229	0	0	0	0	0	0	0	0	0	0	0	0	0	0	0	0	0	0	0	0	0
Bact03_00509	0.937743	Firmicutes	#N/A	#N/A	#N/A	#N/A	#N/A	Firmicutes	1239	tacgtaggtggcgagcgttatccggaattattgggcgtaaagagggagcaggcggcactaagggtctgtggtgaaagatcgaagcttaacttcggtaagccatggaaaccgtagagctagagtgtgtgagaggatcgtggaattccatgtgtagcggtgaaatgcgtagatatatggaggaacaccagtggcgaaggcgacgatctggcgcataactgacgctcagtcccgaaagcgtggggagcaaatagg	0	0	0	0	0	0	0	0	0	0	0	0	0	0	0	0	0	0	0	0	0	0	0	0	0	0	0	0	0	0	0	0	0	0	0	0	0	0	0
Bact03_00511	0.980315	Euryarchaeota	Methanobacteria	Methanobacteriales	Methanobacteriaceae	Methanobrevibacter	#N/A	Methanobrevibacter	2172	caccggcagctctagtggtagcagtttttattgggcctaaagcgtccgtagccggtttaataagtctctggtgaaatcctgcagcttaactgtgggaattgctggagatactattagacttgagatcgggagaggttggaggtactcccagggtagaggtgaaattctgtaatcctgggaggaccacctgtggcgaaggcgtccaactggaacgattctgacggtgagggacgaaagctaggggcgcgaaccgg	0	0	0	0	0	0	0	0	0	0	0	0	0	0	0	0	0	0	0	0	0	0	0	0	0	0	0	0	0	0	0	0	0	0	0	0	0	0	0
Bact03_00512	0.980237	Actinobacteria	Rubrobacteria	Gaiellales	Gaiellaceae	Gaiella	#N/A	Gaiella	1154586	tacgtagggggcgagcgttgtccggaatcattgggcgtaaagcgcgtgtaggcggcttggtaagtccggtgtgaaatcttggggctcaaccccaagcctgcactggatactgcctcgcttgagtccgggaggggagagcggaattcctagtgtagcggtgaaatgcgcagatattaggaagaacaccggtggcgaaggcggctctctggaacggtactgacgctgagacgcgaaagcgtggggagcgaacagg	0	0	0	0	0	0	0	0	0	0	196	135	0	0	0	0	0	0	0	0	0	0	0	0	0	136	0	0	0	0	0	0	0	0	0	0	0	0	0
Bact03_00513	0.996047	Proteobacteria	Deltaproteobacteria	Desulfobacterales	Desulfocapsaceae	Desulfocapsa	uncultured Desulfocapsa sp.	uncultured Desulfocapsa sp.	218292	tacggagggtgcaagcgttgttcggaattactgggcgtaaagcgcgcgtaggcggtttgctcagtcagatgtgaaagccctcggcttaaccggggacgtgcatttgaaactggcagacttgagtattggagggggtggtggaattcccggtgtagaggtgaaattcgtagatatcgggaggaataccggtggcgaaggcgaccacctggccaaatactgacgctgaggtgcgaaagcgtggggagcaaacagg	0	0	0	168	0	0	0	0	0	0	0	0	0	0	0	0	166	0	194	0	0	0	0	0	0	0	671	0	468	0	152	0	0	172	0	0	522	0	0
Bact03_00514	0.917969	#N/A	#N/A	#N/A	#N/A	#N/A	#N/A	root	1	tacggaggatgcgagcgttatccggatttattgggtttaaagggtgcgcaggcggcatgccaagccggcggtcaaatcgggaggcccaaccccccgccgccgtcggaactggcaggctagagtggccgagaagtatgcggaatgcgtggtgtagcggtgaaatgcatagatatcacgcagaacgccgattgcgaaggcagcataccggcggccaactgacgctcaggcacgaaagcgtggggatcgaacagg	0	0	0	0	0	0	0	0	0	0	0	0	0	0	0	0	0	0	0	0	0	0	0	0	0	0	0	0	0	0	0	0	0	0	0	0	0	0	0
Bact03_00515	0.976285	#N/A	#N/A	#N/A	#N/A	#N/A	#N/A	Bacteria	2	tacgaaccgtccaaacgttattcggaatcactgggcttaaagggtacgtaggcggcgctgttagtcgggtgtgaaatccctcggctcaaccgaggaattgcgtccgatactgcagtgcttgagggagacagaggtaagcggaactgatggtggagcggtgaaatgcgttgatatcatcaggaacaccggtggcgaaagcggcttactgggtctcttctgacgctgaggtacgaaagctaggggagcgaagggg	0	0	0	0	0	0	0	0	0	106	113	286	641	0	0	0	0	0	0	0	0	0	0	0	0	154	0	0	0	0	0	0	0	0	0	0	0	0	0
Bact03_00516	0.964427	Streptophyta	Zygnemophyceae	Zygnematales	Zygnemataceae	Spirogyra	Spirogyra maxima	Spirogyra maxima	3180	gacaggggatgcaagcgttatccggaataattgggcgtaaagcgtctgtaggttgctttttaagtccatcgtcaaatcccagggcttaaccctggacaggcgatggagactactaggctagagtacggtaggggcagggggaatttccggtggagcggtgaaatgcgtagagatcggaaagaacaccaacggtgaaaacactctgctgggccgacactgacactgagagacgaaagctaggggagcgaatggg	0	0	0	0	0	0	285	127	0	0	113	0	190	323	2142	999	0	116	0	0	0	0	0	0	0	0	0	0	107	0	0	0	0	0	286	143	0	0	0
Bact03_00517	0.996032	Firmicutes	Erysipelotrichia	Erysipelotrichales	Erysipelotrichaceae	Erysipelothrix	uncultured Erysipelothrix sp.	uncultured Erysipelothrix sp.	310610	tacgtaggtggcaagcgttatccggaattattgggcgtaaagggtgcgtaggcggtttattaagtctatggtgaaagtgcggggctcaaccccgtatggccatagaaactgatagactagagtgcaggagagggcaatggaattccatgtgtagcggtaaaatgcgtagatatatggaggaacaccagtggcgaaggcggttgcctggcctgtaactgacgctgaagcacgaaagcgtggggagcaaatagg	0	0	0	0	0	0	0	0	0	0	0	0	0	0	0	0	0	0	458	0	0	0	0	0	0	0	0	0	0	0	0	0	0	0	0	0	0	0	0
Bact03_00518	0.988142	Proteobacteria	Alphaproteobacteria	Hyphomicrobiales	Phyllobacteriaceae	Mesorhizobium	#N/A	Mesorhizobium	68287	tacgaagggggctagcgttgttcggaattactgggcgtaaagcgcacgtaggcggatacttaagtcaggggtgaaatcccgaggctcaacctcggaactgcctttgatactgggtatctcgagttcgagagaggtgagtggaattccgagtgtagaggtgaaattcgtagatattcggaggaacaccagtggcgaaggcggctcactggctcgatactgacgctgaggtgcgaaagcgtggggagcaaacagg	0	0	0	0	0	0	0	0	0	0	0	156	286	0	0	0	0	0	0	0	0	116	0	0	0	0	0	0	0	0	0	0	0	0	0	0	0	0	0
Bact03_00519	0.984252	Firmicutes	Bacilli	Lactobacillales	Enterococcaceae	Enterococcus	uncultured Enterococcus sp.	uncultured Enterococcus sp.	167972	tacgtaggtggcaagcgttgtccggatttattgggcgtaaagcgagcgcaggcggtcttttaagtctgatgtgaaagcccacggcttaaccgtggagggtcattggaaactgggagacttgagtgcagaagaggaaagtggaattccatgtgtagcggtgaaatgcgcagagatatggaggaacaccagtggcgaaggcgactttctggtctgtaactgacgctgatgtgcgaaagcgtggggatcaaacagg	0	0	0	229	192	147	340	181	232	0	0	0	0	0	0	0	0	0	0	0	0	0	0	0	292	353	0	0	0	0	0	0	0	0	0	0	0	0	0
Bact03_00521	0.937008	Firmicutes	Erysipelotrichia	Erysipelotrichales	Turicibacteraceae	Turicibacter	#N/A	Turicibacter	191303	tacgtagggagcgagcgttatccggatttattgggtgtaaagggtgcgtaggcggcttcttaagtttgtagtctaagcccggagcttaactccggttcgctacaaaaactgagtagcttgagtatggtagaggcaagtggaatttctagtgtagcggttaaatgcgtagatattagaaggaacaccagtggcgaaggcgacttgctgggccatcactgacgctgaggcacgaaagcgtggggagcaaatagg	0	0	0	0	0	0	0	0	0	0	0	0	0	0	0	0	0	0	0	0	0	0	0	0	0	0	0	0	0	0	2732	0	0	0	0	0	0	3161	0
Bact03_00522	0.972332	Firmicutes	Clostridia	Eubacteriales	#N/A	#N/A	#N/A	Eubacteriales	186802	tacatagggtgcaagcgttatccggaattattgggtgtaaagggtgcgtagacgggacaacaagttagttgtgaaatccctcggctcaactgaggaactgcaactaaaactattgttcttgagtgtcggagaggaaagtggaattcctagtgtagcggtgaaatgcgtagatattaggaggaacaccagtggcgaaggcgactttctggacgataactgacgttgaggcacgaaagtgtggggagcaaacagg	0	0	0	0	0	0	0	0	0	0	0	0	0	0	0	0	0	0	0	0	0	0	0	0	0	0	0	0	0	0	0	0	0	0	0	0	0	0	0
Bact03_00523	0.996063	Proteobacteria	Gammaproteobacteria	Xanthomonadales	Xanthomonadaceae	Stenotrophomonas	#N/A	Stenotrophomonas	40323	tacgaagggtgcaagcgttactcggaattactgggcgtaaagcgtgcgtaggtggttgtttaagtctgttgtgaaagccctgggctcaacctgggaattgcagtggatactgggcgactagagtgtggtagagggtagtggaattcccggtgtagcagtgaaatgcgtagagatcgggaggaacatccatggcgaaggcagctacctggaccaacactgacactgaggcacgaaagcgtggggagcaaacagg	0	0	0	0	0	0	0	0	0	359	0	0	141	0	0	1257	0	0	0	0	0	0	0	0	0	0	0	0	0	0	0	0	0	0	0	0	0	0	0
Bact03_00524	1	Actinobacteria	Actinomycetia	Propionibacteriales	Nocardioidaceae	Nocardioides	uncultured Nocardioides sp.	uncultured Nocardioides sp.	198441	tacgtagggtgcgagcgttgtccggaattattgggcgtaaagggctcgtaggcggtttgtcgcgtcgggagtgaaaacactgggcttaactcagtgcttgcttccgatacgggcagactagaggtattcaggggagaacggaattcctggtgtagcggtgaaatgcgcagatatcaggaggaacaccggtggcgaaggcggttctctgggaatgtcctgacgctgaggagcgaaagtgtggggagcgaacagg	0	0	0	215	0	0	0	0	0	557	0	0	134	0	0	0	0	0	0	134	0	0	0	0	0	114	0	0	0	0	0	0	0	115	0	0	0	0	0
Bact03_00526	0.964567	Bacteroidetes	Bacteroidia	Bacteroidales	Tannerellaceae	Parabacteroides	#N/A	Parabacteroides	375288	tacggaggatgcgagcgttatccggatttattgggtttaaagggtgcgtaggtggttttttaagtcagtggtgaaagtttgtggctcaaccataaaattgccattgaaactggagaacttgagtgtgtttgaggtaggcggaatgcgtagtgtagcggtgaaatgcatagatattacgcagaactccgattgcgaaggcagcttactaaaccataactgacactgaagcacgaaagcgtgggtatcgaacagg	0	0	0	0	0	0	0	0	0	0	0	0	0	0	0	0	0	0	0	0	0	209	0	0	0	0	0	0	0	0	3451	0	0	0	0	0	0	954	0
Bact03_00527	0.972441	Firmicutes	Bacilli	Lactobacillales	Enterococcaceae	#N/A	#N/A	Enterococcaceae	81852	tacgtaggtggcaagcgttgtccggatttattgggcgtaaagcgagcgcaggcggtcttttaagtctgatgtgaaagcccacggcttaaccgtggagggtcattggaaactgggagacttgagtgcagaagaggaaagtggaactccatgtgtagcggtaaaatgcgtagatatatggaggaacaccagtggcgaaggcggtttgctggcctgtaactgacgctgaggcacgaaagcgtggggagcaaatagg	138	247	0	0	144	0	113	0	0	0	0	0	0	0	114	0	0	0	193	174	0	0	0	0	0	0	134	0	476	137	104	301	444	388	524	189	209	109	0
Bact03_00528	0.976378	#N/A	#N/A	#N/A	#N/A	#N/A	#N/A	Bacteria	2	tacgtaggtggcaagcgttgtccggaattattgggcgtaaagcgcgcgcaggtggttccttaagtctgatgtgaaagcccccggcttaaccggggagggtcattggaaactgggagacttgagtgcagaagaggaaagcggaattccatgtgtagcggtgaaatgcgtagatatatggaggaacaccagtggcgaaggcggctttctggtctgtaactgacgctgaggctcgaaagcgtggggagcaaacagg	0	0	0	518	0	0	0	0	0	191	245	0	0	0	0	0	0	110	199	0	0	0	0	0	0	0	0	0	0	0	0	226	0	0	0	0	0	0	120
Bact03_00530	0.996047	Actinobacteria	Thermoleophilia	Solirubrobacterales	Solirubrobacteraceae	Solirubrobacter	uncultured Solirubrobacter sp.	uncultured Solirubrobacter sp.	211446	tacgtagggggcaagcgttgtccggaatcattgggcgtaaagcgcgtgtaggcggccatccaagtccgatgtgaaagctcggggctcaaccccgagtctgcattggaaactgtatggcttgagtccggaagaggagactggaattcctggtgtagcggtgaaatgcgcagatatcaggaagaacaccggtggcgaaggcgggtctctgggacggtactgacgctgagacgcgaaagcgtggggagcaaacagg	0	0	0	114	0	0	0	0	0	130	170	246	0	0	0	0	1936	0	0	0	0	0	0	0	0	0	107	0	0	0	0	0	0	0	0	0	244	0	0
Bact03_00531	0.968379	Fusobacteria	Fusobacteriia	Fusobacteriales	Fusobacteriaceae	Fusobacterium	#N/A	Fusobacterium	848	tacgtatgtcgcaagcgttatccggatttattgggcgtaaagcgcgtctaggcggaaaagaaagtctgatgtgaaaatgcggggctcaactccgtattgcgttggaaactactattctagagtactggagaggtgggcggaactacaagtgtagaggtgaaattcgtagatatttgtaggaatgccgatggggaagccagcccactggacagatactgacgctaaagcgcgaaagcgtgggtagcaaacagg	0	0	0	389	0	0	461	300	0	0	0	0	0	0	529	0	0	0	347	0	0	0	0	0	0	0	196	0	417	0	459	0	0	0	0	0	0	0	0
Bact03_00532	1	Proteobacteria	Alphaproteobacteria	Sphingomonadales	Sphingomonadaceae	#N/A	#N/A	Sphingomonadaceae	41297	tacggagggggctagcgttattcggaattactgggcgtaaagcgcgcgtaggcggtttttcaagtcagaggtgaaagcccggagctcaactccggaattgcctttgaaactggatcactagaatcatggagaggtcagtggaattccgagtgtagaggtgaaattcgtagatattcggaagaacaccagtggcgaaggcgactgactggacatgtattgacgctgaggtgcgaaagcgtggggagcaaacagg	0	0	0	0	0	0	0	0	0	0	0	0	0	0	0	0	543	339	0	0	0	0	0	0	0	0	0	0	0	0	0	0	0	0	0	0	0	0	0
Bact03_00533	0.996032	Firmicutes	Clostridia	Eubacteriales	Oscillospiraceae	Anaerofilum	Anaerofilum sp.	Anaerofilum sp.	1872516	tacgtaggtggcaagcgttgtccggaattactgggtgtaaagggagcgcaggcgggtttgcaagttggatgtctaatcgaggggctcaacccctttccgcattcaaaactgcagatcttgagtggtgcagaggtaggcggaattcccggtgtagcggtggaatgcgtagatatcgggaggaacaccagtggcgaaggcggcctactgggcactaactgacgctgaggctcgaaagcatgggtagcaaacagg	0	0	0	0	0	0	0	0	0	0	0	0	0	0	0	0	0	0	343	0	0	260	0	0	0	0	0	2061	117	0	1349	0	0	0	0	0	0	543	0
Bact03_00534	0.988142	Firmicutes	Bacilli	Bacillales	Bacillaceae	Bacillus	Bacillus sp. mixed culture J1-55	Bacillus sp. mixed culture J1-55	1717909	tacgtaggtggcaagcgttgtccggaattattgggcgtaaagcgcgcgcaggcggtcctttaagtctgatgtgaaagcccacggctcaaccgtggagggtcattggaaactgggggacttgagtacagaagaggaaagcggaattccacgtgtagcggtgaaatgcgtagagatctggaggaataccggtggcgaaggcggccccctggacgaagactgacgctcaggtgcgaaagcgtggggagcaaacagg	0	0	0	0	0	0	0	120	0	0	0	0	0	0	0	0	0	0	0	0	0	0	0	0	0	0	0	0	0	0	0	0	0	0	0	0	0	0	0
Bact03_00535	0.992095	#N/A	#N/A	#N/A	#N/A	#N/A	#N/A	root	1	gacggaggatgcaagtgttatccggaatcactgggcgtaaagcgtctgtaggtggtttaataagtcaactgttaaatctcgaggctcaacctcgaaatcgcagtcgaaactattagactagagtatagtaggggtaaagggaatttccagtggagcggtgaaatgcgtagagattggaaagaacaccgatggcgaaggcactttactgggctattactaacactgagagacgaaagctagggtagcaaatggg	0	0	0	400	0	0	0	0	0	0	0	0	131	0	0	0	0	178	0	257	0	0	0	0	0	0	696	0	0	0	100	0	0	0	0	332	159	0	0
Bact03_00536	0.933333	Tenericutes	Mollicutes	Mycoplasmatales	Mycoplasmataceae	Ureaplasma	#N/A	Ureaplasma	2129	tacataggatgcaagcgttatccggatttactgggcgtaaaacgagcgcaggcggattagcaagtttggtatgaaaggcttttgcttaacgaaagtttgtatcaaaaactgctaatctggagtgtagtagggagttttagaattccatgtggagcggtggaatgcgtagatatatggaagaacaccagtggcgaaggcggctttctggtctgtaactgacgctgaggctcgaaagcgtggggagcaaacagg	0	0	0	0	0	0	0	0	729	0	0	0	0	0	0	0	362	0	0	0	0	0	0	0	0	0	0	0	0	484	0	0	0	0	0	0	349	0	0
Bact03_00537	0.952756	Firmicutes	Clostridia	Eubacteriales	Clostridiaceae	#N/A	#N/A	Clostridiaceae	31979	tacgtaggtggcaagcgttgtccggaattactgggtgtaaagggagcgtaggcgggaaagcaagttaaatgttaaatctatcggctcaaccgatagctgcgtttaaaactgtttttcttgagtgaagtagaggtaggcggaattcctagtgtagcggtgaaatgcgtagatattaggaggaacaccagtggcgaaggcggcctactgggctttaactgacgctgaggctcgaaagcgtgggtagcaaacagg	0	0	0	0	0	0	0	0	0	0	0	0	0	0	0	0	0	0	0	0	0	0	0	0	0	0	0	0	0	0	1550	0	0	0	0	0	0	3282	0
Bact03_00538	0.972222	Firmicutes	Clostridia	Eubacteriales	#N/A	#N/A	#N/A	Eubacteriales	186802	tacgtagggggcaagcgttatccggaattattgggcgtaaagagtgcgtaggtggtcttataagcgcagggtgaaaggctatggctcaaccatagtaagccttgcgaactgtaagacttgagtgcaggagaggagagtggaattcctagtgtagcggtgaaatgcgtagatattaggaggaacatcagtggcgaaggcgactctctggactgtaactgacactgaggcacgaaagcgtggggagcaaacagg	0	0	0	0	0	0	0	0	0	0	0	0	0	0	0	0	230	0	0	0	0	0	0	0	0	0	0	0	0	0	0	0	0	0	0	0	0	0	0
Bact03_00539	0.941406	Proteobacteria	Gammaproteobacteria	Aeromonadales	Succinivibrionaceae	Anaerobiospirillum	#N/A	Anaerobiospirillum	13334	tacggagggtgcgagcgttaatcggaataactgggcgtaaagggcatgtaggctgttatgcaagtaaggtgtgaaagacccgggctcaacctgggaacggcactttaaactacataactagagtattgcagaggggaatggaattccaggtgtagcggtgaaatgcgtagatatctggaagaacaccggaggcgaaggcgattctctgggcaaatactgacgctgaggtgcgaaagcgtggggagcaaacagg	0	0	0	0	0	0	0	0	0	342	125	0	0	161	231	5141	0	0	0	0	0	0	0	0	0	0	0	0	0	0	0	0	0	0	0	0	0	0	0
Bact03_00540	0.996047	Proteobacteria	Alphaproteobacteria	Sphingomonadales	Erythrobacteraceae	Tsuneonella	Tsuneonella aeria	Tsuneonella aeria	1837929	tacggagggagctagcgttgttcggaattactgggcgtaaagcgcacgtaggcggcgattcaagtcagaggtgaaagcccggggctcaaccccggaactgcctttgaaactagattgctagaatcctggagaggtgagtggaattccgagtgtagaggtgaaattcgtagatattcggaagaacaccagtggcgaaggcgactcactggacaggtattgacgctgaggtgcgaaagcgtggggagcaaacagg	0	0	0	135	112	0	0	0	0	0	0	290	0	0	0	0	0	1221	269	110	0	0	0	0	0	0	0	0	0	0	0	0	0	0	0	0	151	0	0
Bact03_00541	0.976285	#N/A	#N/A	#N/A	#N/A	#N/A	#N/A	Bacteria	2	tacgtaggtggcaagcgttgtccggatttattgggcgtaaagcgagcgcaggcggtcttttaagtctgatgtgaaagcccacggcttaaccgtggagggtcattggaaactgggagacttgagtgcagaagaggaaagcggaattccatgtgtagcggtgaaatgcgtagatatatggaagaacaccagtggcgaaagcggctctctggtctgtaactgacgctgaggttcgaaagtgtgggtagcaaacagg	122	0	0	0	0	0	0	0	0	0	0	102	0	0	0	0	0	136	132	189	0	0	0	0	0	0	144	0	161	0	0	0	0	0	0	0	0	0	0
Bact03_00542	0.964567	#N/A	#N/A	#N/A	#N/A	#N/A	#N/A	Bacteria	2	tacgtaggtggcaagcgttgtccggatttattgggcgtaaagcgagcgcaggcggtcttttaagtctgatgtgaaagccctcggcttaaccgaggagggtcattggaaactggaagacttgagtgcagaagaggaaagtggaactccatgtgtagcggtggaatgcgtagatattaggaggaacaccagtagcgaaggcggctctctggactgtaactgacgctgaggcacgaaagcgtggggagcaaacagg	0	0	0	0	0	0	0	416	0	0	0	0	0	0	0	0	0	0	0	0	0	0	0	0	0	0	0	0	0	0	0	0	0	0	0	0	0	0	0
Bact03_00543	0.968504	#N/A	#N/A	#N/A	#N/A	#N/A	#N/A	Bacteria	2	tacgtaggtggcaagcgttgtccggatttactgggcgtaaagagcgcgcaggcggtcgtataagtcgaatgtgaaagcccccggctcaactggggagggtcattcgatactgttcgactcgaaggcaggagagggaagtggaattccgggtgtagtggtgaaatgcgtagatatccggaggaacaccagtggcgaaggcgactttctggcctgttcttgacgctgaggcgcgaaagctaggggagcaaacggg	0	0	0	126	0	0	0	0	0	0	0	100	226	0	0	0	0	0	0	0	0	0	0	0	0	266	0	0	0	0	0	0	0	0	0	0	0	0	0
Bact03_00544	0.925197	Firmicutes	Clostridia	Eubacteriales	#N/A	#N/A	#N/A	Eubacteriales	186802	tacgtagggggcaagcgttgtccggaatgactgggcgtaaagggcgcgtaggcggctttataagtttggagtgaaagtcctgctttcaaggtgggaattgctttgaaaactgtagagcttgagtgcggaagaggtaagtggaattcccagtgtagcggtgaaatgcgtagagattgggaggaacaccagtggcgaaggcgacttactgggccgtaactgacgctgaggcgcgaaagcgtggggagcgaacagg	0	0	0	0	0	0	0	0	0	181	0	0	0	0	0	0	0	0	0	0	0	0	0	0	0	0	0	0	0	0	0	0	0	529	0	0	0	0	0
Bact03_00545	0.968379	Proteobacteria	Alphaproteobacteria	Hyphomonadales	Hyphomonadaceae	Hyphomonas	uncultured Hyphomonas sp.	uncultured Hyphomonas sp.	225298	gacggagggtgctagcgttgttcggatttactgggcgtaaagggcgcgtaggcggcctggtcagtcgggtgtgaaagcccggggctcaaccccggaacggcacccgagacggccaggctggagaccgggagaggagggtggaatagccagtgtagaggtgaaattcgtagatattggctggaacaccggtggcgaaagcggctctctggcccggttctgacgctgaggcgcgaaagcgtggggagcaaacagg	0	0	0	0	0	0	0	0	0	114	0	0	203	0	0	0	0	0	0	0	0	0	0	0	0	338	0	0	0	0	0	0	0	0	0	0	0	0	0
Bact03_00546	0.901575	#N/A	#N/A	#N/A	#N/A	#N/A	#N/A	root	1	tacggaggatgcgagcgttatccggatttattgggtttaaagggtgcgcaggcggcctgtcaagccggcggtcaaatccgggggcccaacccccggccgccgtcggaactggcgggctagagtggccgggaggcatgcggaatgcgtggtgtagcggtgaaatgcatagatatcacgcagaacgccgattgcgaaggcagcatgccatcggccaactgacgctcaggcacgaaagcgtggggatcgaacagg	0	0	0	0	0	0	0	0	0	0	0	0	0	0	0	0	0	0	0	0	0	0	0	0	0	0	0	0	0	0	0	0	0	0	0	0	0	0	0
Bact03_00547	0.992095	Proteobacteria	Gammaproteobacteria	Legionellales	Legionellaceae	#N/A	#N/A	Legionellaceae	444	tacggagggtgcgagcgttaatcggaattactgggcgtaaagagtgcgtaggtggttaattaagttatctgtgaaatccctgggcttaacctgggcaggtcagataatactgattgactcgagtatgggagagggtagtggaatttccggtgtagcggtgaaatgcgtagagatcggaaggaacaccagtggcgaaggcggctacctggcctaatactgacactgaggcacgaaagcgtggggagcaaacagg	0	0	0	0	0	0	0	0	0	0	0	332	0	0	0	0	731	0	0	0	0	0	0	0	0	0	0	0	400	0	0	0	0	0	0	0	0	0	0
Bact03_00548	1	Proteobacteria	Alphaproteobacteria	Hyphomicrobiales	Devosiaceae	Devosia	#N/A	Devosia	46913	tacgaagggggctagcgttgttcggatttactgggcgtaaagcgcacgtaggcggattggtcagttagaggtgaaatcccgaagctcaacttcggaactgcctttaatactgccagtctagagtccggaagaggtaagtggaactcctagtgtagaggtggaattcgtagatattaggaagaacaccagtggcgaaggcggcttactggtccggtactgacgctgaggtgcgaaagcgtggggagcaaacagg	0	0	0	182	125	0	0	0	0	146	0	0	475	0	0	0	319	0	0	184	0	0	0	0	0	0	235	0	0	0	0	0	0	386	314	0	0	0	0
Bact03_00550	1	Cyanobacteria	#N/A	Oscillatoriales	Oscillatoriaceae	Oscillatoria	uncultured Oscillatoria sp.	uncultured Oscillatoria sp.	239739	tacggaggatgcaagcgttatccggaattattgggcgtaaagcgttcgcaggtggctgttcaagtctgctgtcaaagcccggggcttaaccctggaaaggcagtggaaactgagcggctagagtgcagtatgggtagagggaattcccagtgtagcggtgaaatgcgtagagattgggaagaacaccggtggcgaaagcgctctgctggactgcaactgacactgagggacgaaagctaggggagcgaaaggg	0	0	0	201	0	0	0	0	0	0	0	0	0	0	0	0	0	0	358	0	0	0	0	0	0	0	0	0	0	0	0	0	0	0	0	0	0	0	0
Bact03_00552	1	Proteobacteria	Alphaproteobacteria	Rhodobacterales	Roseobacteraceae	Pseudoruegeria	uncultured Pseudoruegeria sp.	uncultured Pseudoruegeria sp.	480675	tacggaaggggctagcgttgttcggaatcactgggcgtaaagcgcgcgtaggcggccggtcaagtgcggcgtgaaagtcctgggctcaacctggggacggcgctgcggactgttcggctggagtccggaagagggtggtggaattccgagtgtagaggtgaaattcgtagatattcggaggaacaccggtggcgaaggcggccacctggtccggtactgacgctgaagcgcgaaagcgtggggagcaaacagg	0	0	0	0	0	0	0	0	0	0	0	0	139	0	0	0	0	0	0	0	0	0	0	0	0	0	0	0	0	0	0	0	0	0	0	0	0	0	0
Bact03_00553	0.952569	#N/A	#N/A	#N/A	#N/A	#N/A	#N/A	Bacteria	2	aacgtaggtggcaagcgttgtccggaattactgggtgtaaagggagcgcaggcggaagcgcaagttggatgtgaaacccatgggctcaacccatggcctgcatccaaaactgtgtttcttgagtagtgcagaggtaggcggaattcccggtgtagcggtggaatgcgtagatatcgggaggaacaccagtggcgaaggcggcctactgggcaccaactgacgctgaggctcgaaagcatgggtagcaaacagg	0	0	0	0	0	1392	0	0	0	0	0	0	0	0	0	0	0	0	0	0	0	0	0	0	0	0	0	2793	0	0	266	0	0	0	0	0	0	311	0
Bact03_00554	0.914729	#N/A	#N/A	#N/A	#N/A	#N/A	#N/A	root	1	tacagaggatgcaagcgttatccggaatgattgggcgtaaagcgtctgtaggtggctttttaagtccgccgtcaaatcccagggctcaaccctggacaggcggtggaaactaccaagctggagtacggtaggggcagagggaatttccggtggagcggtgaaatgcgtagatatatggaagaacaccagtggcgaaagcggctctctggtctgtaactgacgctgaggttcgaaagtgtgggtagcaaacagg	226	0	0	0	0	0	0	0	0	0	0	0	245	148	0	0	0	500	108	0	0	0	0	0	0	0	561	177	131	607	142	0	0	0	0	0	0	0	0
Bact03_00555	0.988048	Streptophyta	Magnoliopsida	#N/A	#N/A	#N/A	#N/A	Mesangiospermae	1437183	tacagaggatgcaagcgttatccggaatgattgggcgtaaagggcacgtaggcggtgaatcgggttgaaagtgaaagtcgccaaaaagtggcggaatgctctcgaaaccaattcacttgagtgagacagaggagagtggaatttcgtgtgtaggggtgaaatccgtaaatatacgaaggaacgccaaaagcgaaggcagctctctgggtccctaccgacgctggggtgcgaaagcatggggagcgaacagg	0	0	0	0	0	0	0	0	0	155	193	0	401	132	0	175	0	239	0	0	0	0	0	0	0	0	0	0	0	165	0	379	0	0	654	0	0	0	0
Bact03_00556	0.956863	#N/A	#N/A	#N/A	#N/A	#N/A	#N/A	Bacteria	2	cacgtaggggccaagcgttgtccggattcattgggcgtaaagagctcgtaggcggttcagttagtcgggtgtgaaatctccgggctcaacccggaggggccacccgatactgctgtgactcgagtccggtaggggagtggggaattcctggtgtagcggtgaaatgcgcagatatcaggaggaacaccggtggcgaaggcgccactctgggccggtactgacgctgaggagcgaaagcgtgggtagcaaacagg	0	0	0	0	0	0	0	0	0	0	0	0	0	0	0	0	0	0	0	0	0	0	0	0	0	114	0	0	0	0	0	0	0	0	0	0	0	0	0
Bact03_00557	0.988142	Proteobacteria	Gammaproteobacteria	Cellvibrionales	Halieaceae	Haliea	uncultured Haliea sp.	uncultured Haliea sp.	622616	tacggagggtgcgagcgttaatcggaattactgggcgtaaagcgcgcgtaggtggtttgttaagtcagctgtgaaagccccgggctcaacctgggaactgcagttgatactggccgactagagtacgagagagggaggtagaattccatgtgtagcggtgaaatgcgtagatatatggaggaataccggtggcgaaggcggcctcctggctcgatactgacgctgaggtgcgaaagcgtggggatcaaacagg	0	0	0	0	0	0	0	0	0	197	190	0	0	0	0	0	0	0	155	0	0	0	0	0	0	169	116	0	0	0	0	0	0	0	0	0	967	0	0
Bact03_00558	0.968504	Cyanobacteria	#N/A	Chroococcales	Geminocystaceae	Cyanobacterium	uncultured Cyanobacterium sp.	uncultured Cyanobacterium sp.	751952	gacggaggatgcaagtgttatccggaatcactgggcgtaaagcgtctgtaggtggtttcaaaagtccactgttaaagattgaagcttaacttcaaaaatgccgtggaaactttgaaacttgagtatgataggggtagagggaatttccagtggagcggtgaaatgcgtagatattggaaagaccaccaatggcgaaggcactctactgggccattactgacactgagagacgaaagctaggggagcaaatggg	0	0	0	0	0	0	0	0	0	0	0	0	0	0	0	0	0	106	0	0	0	0	0	0	0	0	0	0	0	0	0	0	0	0	0	0	0	0	0
Bact03_00559	1	Proteobacteria	Alphaproteobacteria	Hyphomicrobiales	Methylocystaceae	Methylocystis	uncultured Methylocystis sp.	uncultured Methylocystis sp.	153501	tacgaagggggctagcgttgttcggatttactgggcgtaaagcgcacgtaggcggatttttaagtcaggggtgaaatcccgaggctcaacctcggaactgcctttgatactggaagtctcgagtccgggagaggtgagtggaactgcgagtgtagaggtgaaattcgtagatattcgcaagaacaccagtggcgaaggcggctcactggcccggtactgacgctgaggtgcgaaagcgtggggagcaaacagg	0	0	0	0	0	0	0	0	0	0	0	0	0	0	0	0	0	0	0	0	0	0	0	0	0	0	0	0	410	0	307	0	0	0	0	0	1866	0	0
Bact03_00560	0.960784	Proteobacteria	Alphaproteobacteria	Hyphomicrobiales	#N/A	#N/A	#N/A	Hyphomicrobiales	356	tacgaagggggctagcgttgttcggatttactgggcgtaaagcgcacgtaggcggcttgttaagtcaggggtgaaatcctggagctcaactccagaactgcccttgatactggcaagctcgagtatggtagaggttggtggaactgcgagtgtagaggtgaaattcgtagatattcgcaagaacaccagtggcgaaggcggccaactggaccattactgacgctgaggtgcgaaagcgtggggagcaaacagg	0	0	0	0	0	0	360	0	0	177	0	577	0	0	0	0	434	0	0	0	0	0	0	0	0	0	394	0	125	0	0	0	0	0	0	0	916	0	0
Bact03_00561	0.909804	Tenericutes	Mollicutes	#N/A	Lumbricoplasmataceae	Candidatus Lumbricincola	#N/A	unclassified Candidatus Lumbricincola	2619723	tacgtaggtggcaagcgttgtccggatttattgggcgtaaagcgagcgcaggcggtcttttaagtctgatgtgaaagctaatggcctaaccattaaattgcattggaaactggcaaactagaatactggagaggtaagtggaactccatgtgtagcggtggaatgcgcagatatatggaagaacaccaatggcgaaggcagcttactggacagagattgacgctgagatgcgaaagcgtggggagcaaacagg	142	216	0	0	0	0	265	0	0	0	0	0	0	0	104	0	0	0	156	144	0	0	0	0	0	0	159	111	541	133	117	332	592	727	428	309	318	261	0
Bact03_00562	0.968627	Firmicutes	Clostridia	Eubacteriales	#N/A	#N/A	#N/A	Eubacteriales	186802	tacgtagggagcaagcgttatccggatttactgggtgtaaagggcgtgtaggcgggagtgcaagtcagatgtgaaaactatgggctcaacccatagcctgcatttgaaactgtacttcttgagtactggagaggcaggcggaattccgtgtgtagcggtgaaatgcgtagatatacggaggaacaccagtggcgaaggcggcctgctggacagcaactgacgctgaggcgcgaaagcgtggggagcaaacagg	0	0	0	0	0	0	0	0	0	0	0	0	0	0	0	0	0	0	0	0	0	170	0	0	0	0	0	316	0	0	374	0	0	0	0	0	0	3468	0
Bact03_00563	0.964427	#N/A	#N/A	#N/A	#N/A	#N/A	#N/A	Bacteria	2	tacgtaggtggcaagcgttgtccggatttattgggcgtaaagcgagcgcaggcggtcttttaagtctgatgtgaaagcccacggcttaaccgtggagggtcattggaaactgggagacttgagtgcagaagaggaaagtggaactccatgtgtagcggtggaatgcgtagatatatggaggaacaccagtggcgaaggcgacgatctggcctgcaactgacgctcagtcccgaaagcgtggggagcaaatagg	141	0	0	0	0	0	0	0	0	0	0	0	0	0	0	0	0	0	116	173	0	0	115	0	0	0	215	107	404	131	316	0	107	0	101	0	0	0	0
Bact03_00564	0.980237	Proteobacteria	Gammaproteobacteria	Pasteurellales	Pasteurellaceae	#N/A	#N/A	Pasteurellaceae	712	tacggagggtgcgagcgttaatcggaataactgggcgtaaagggcacgcaggcggtatattaagtgaggtgtgaaatccccgggcttaacctgggaattgcatttcagactggtgtactagagtactctagggaggggtagaattccacgtgtagcggtgaaatgcgtagagatgtggaggaataccgaaggcgaaggcagccccttggggagatactgacgctcatgtgcgaaagcgtggggagcaaacagg	0	0	0	191	0	0	0	0	0	0	0	0	0	0	0	0	0	0	0	0	0	0	0	0	0	0	0	0	0	0	0	0	0	0	0	0	0	0	0
Bact03_00565	0.964286	Firmicutes	Clostridia	Eubacteriales	Oscillospiraceae	Anaerofilum	#N/A	Anaerofilum	52784	aacgtaggtggcaagcgttgtccggaattactgggtgtaaagggagcgcaggcggaactgcaagttgggtgtcaaatctacgggcttaacccgtatccgcactcaaaactgtggttcttgagtagtgcagaggtaggcggaattcccggtgtagcggtggaatgcgtagatatcgggaggaacaccagtggcgaaggcggcctactgggcaccaactgacgctgaggctcgaaagtatgggtagcaaacagg	0	0	0	0	0	0	0	0	0	0	0	0	0	0	0	0	0	0	0	0	0	0	0	0	0	0	0	4414	0	0	131	0	0	0	0	0	0	559	0
Bact03_00566	0.972549	Firmicutes	Clostridia	Eubacteriales	Oscillospiraceae	Ruminococcus	uncultured Ruminococcus sp.	uncultured Ruminococcus sp.	165186	tacgtagggagcaagcgttgtccggaattactgggtgtaaagggagtgtaggcgggactgcaagtcagatgtgaaaattatgggctcaacccataacctgcatttgaaactgtggttcttgagtgaagtagaggtaagcggaattcctagtgtagcggtgaaatgcgtagatattaggaggaacatcagtggcgaaggcggcttactgggctttaactgacgctgaggctcgaaagcgtggggagcaaacagg	0	0	147	0	0	0	0	0	0	0	0	0	0	0	0	0	0	0	0	0	0	0	0	0	0	0	0	0	0	0	0	0	0	0	0	0	0	0	0
Bact03_00567	0.964427	Firmicutes	Clostridia	Eubacteriales	Oscillospiraceae	#N/A	#N/A	Oscillospiraceae	216572	aacgtagggtgcaagcgttgtccggaattactgggtgtaaagggagcgcaggcggaccggcaagttggaagtgaaatctatgggctcaacccataaattgctttcaaaactgctggccttgagtagtgcagaggtaggtggaattcccggtgtagcggtggaatgcgtagatatcgggaggaacaccagtggcgaaggcggctttctggtctgtaactgacgctgaggctcgaaagcgtggggagcaaacagg	0	0	0	0	0	1382	0	0	0	125	0	0	0	185	0	0	0	0	0	0	0	0	0	0	125	0	0	655	0	0	108	0	0	268	0	0	0	0	0
Bact03_00568	0.996063	Firmicutes	Clostridia	Eubacteriales	Oscillospiraceae	Ruminococcus	uncultured Ruminococcus sp.	uncultured Ruminococcus sp.	165186	tacgtatggtgcaagcgttatccggatttactgggtgtaaagggagcgtagacggagtggcaagtctgatgtgaaaacccggggctcaaccccgggactgcattggaaactgtcaatctagagtaccggagaggtaagcggaattcctagtgtagcggtgaaatgcgtagatattaggaggaacaccagtggcgaaggcggcttactggacggtaactgacgttgaggctcgaaagcgtggggagcaaacagg	0	0	0	0	0	0	0	0	0	0	0	0	0	0	0	0	0	0	0	0	0	0	0	0	0	0	0	0	0	0	0	0	0	0	0	0	0	0	0
Bact03_00569	0.972441	Firmicutes	Clostridia	Eubacteriales	#N/A	#N/A	#N/A	Eubacteriales	186802	tacgtagggggcaagcgttatccggatttactgggtgtaaagggagcgtagacgggaaagcaagtctgaagtgaaaggcaggggctcaacccctggactgctttggaaactgtttttcttgagtgccggagaggtaagcggaattcctagtgtagcggtgaaatgcgtagatattaggaggaacaccagtggcgaaggcggcttactggacggtaactgacgttgaggctcgaaagcgtggggagcaaacagg	0	0	0	0	0	0	0	0	0	0	0	0	0	0	0	0	0	0	0	0	0	0	0	0	0	0	0	0	0	0	1525	0	243	0	0	0	0	2227	0
Bact03_00570	0.992095	Actinobacteria	Rubrobacteria	Gaiellales	Gaiellaceae	Gaiella	uncultured Gaiella sp.	uncultured Gaiella sp.	1215293	tacgtagggggcaagcgttgtccggatttattgggcgtaaagagcgtgtaggcggccagataggtcagctgtgaaaactcgaggctcaacctcgagatgtcggctgaaaccatctggctagagtccggaagaggagaatggaattcccggtgtagcggtgaaatgcgcagatatcgggaagaacacccgtggcgaaggcggttctctgggacggtactgacgctgagacgcgaaagcgtggggagcgaacagg	0	0	0	136	0	0	0	0	0	0	0	0	241	0	0	0	0	0	0	136	0	0	0	0	0	0	0	0	0	0	0	0	0	0	0	0	0	0	0
Bact03_00571	0.996047	Firmicutes	Bacilli	Bacillales	Bacillaceae	Bacillus	uncultured Bacillus sp.	uncultured Bacillus sp.	83428	tacgtaggtggcaagcgttgtccggaattattgggcgtaaagcgcgcgcaggcggcctcttaagtctgatgtgaaagcccccggctcaaccggggagggccattggaaactgggaggcttgagtataggagagaagagtggaattccacgtgtagcggtgaaatgcgtagagatgtggaggaacaccagtggcgaaggcgactctttggcctataactgacgctgaggcgcgaaagcgtggggagcaaacagg	0	0	0	2083	0	0	0	0	0	0	130	0	2313	0	0	0	0	0	0	0	0	138	0	0	0	0	0	0	0	0	0	0	0	0	0	0	0	0	0
Bact03_00572	0.992095	Proteobacteria	Gammaproteobacteria	Chromatiales	Chromatiaceae	Nitrosococcus	uncultured Nitrosococcus sp.	uncultured Nitrosococcus sp.	269884	tacagagggtgcgagcgttaatcggaattactgggcgtaaagcgtgcgtagacggttatttaagtcgggtgtgaaagccccgggctcaacctgggaattgcattcgagactgaatagctagggtacggtagagggaagcggaatttccggtgtagcggtgaaatgcgtagatatcggaaggaacatcagtggcgaaagcggcttcctggaccagtaccgacgttcaggcacgaaagcgtggggagcaaacagg	0	0	0	0	0	0	0	0	0	0	0	0	107	0	0	0	0	371	0	0	0	0	0	0	0	0	181	0	160	0	0	0	0	0	0	0	0	0	0
Bact03_00573	0.903475	#N/A	#N/A	#N/A	#N/A	#N/A	#N/A	Bacteria	2	tacggagggtgcgagcgttaatcggaattactgggcgtaaagcgcgcgtaggcggtttgtcaagtcagttgtgaaagccccgggctcaacctgggaatggcaattgagactgaccgactagagtgtaaaagaggaccgtggaattcccggtgtagcggtgaaatgcgtagagatcgggaagaacaccgatggcgaaggcagcggtctgggttaacactgacgctgaggtgcgaaagcgtggggagcaaacagg	0	0	0	0	0	0	0	0	0	0	0	0	0	0	0	0	0	0	0	0	0	0	0	0	0	0	0	0	0	0	0	0	0	0	0	0	0	0	0
Bact03_00574	0.96875	Firmicutes	Bacilli	Lactobacillales	Enterococcaceae	#N/A	#N/A	Enterococcaceae	81852	tacgtaggtggcaagcgttgtccggatttattgggcgtaaagcgagcgcaggcggtcttttaagtctgatgtgaaagccctcggctcaaccgaggagggtcattggaaactgggagacttgagtgcagaagaggaaagtggaactccatgtgtagcggtggaatgcgtagatatatggaagaacaccagtggcgaaggcggctcactggctcgatactgacgctgaggtgcgaaagcgtggggagcaaacagg	0	0	0	149	135	0	172	0	0	0	0	171	0	0	177	107	0	0	0	156	0	0	0	0	0	0	0	0	103	0	0	0	0	0	120	0	295	0	0
Bact03_00575	0.964427	Firmicutes	Clostridia	Eubacteriales	#N/A	#N/A	#N/A	Eubacteriales	186802	tacgtatggagcaagcgttatccggatttactgggtgtaaagggagcgtaggcggtgtgccaagtctgatgtgaaatcccggggctcaaccccggagctgcattggaaactggcgtactagagtgtcggagaggtaagtggaattcctagtgtagcggtgaaatgcgtagatattaggaggaacaccagtggcgaaggcggcttactggacgacaactgacgctgaggctcgaaagcgtggggagcaaacagg	0	0	0	0	0	0	0	0	0	0	0	0	0	0	0	0	0	0	0	0	0	466	0	0	0	0	0	0	0	0	109	0	0	0	0	0	0	4182	0
Bact03_00576	1	Euryarchaeota	Methanobacteria	Methanobacteriales	Methanobacteriaceae	Methanobacterium	#N/A	Methanobacterium	2160	caccggcagctctagtggtagccatttttattgggcctaaagcgttcgtagccggtttgataagtctctggtgaaatcctatagcttaactgtgggacttgctggagatactattagacttgaggtcgggagaggttagcggtactcccagggtaggggtgaaatcctgtaatcctgggaggaccacctgtggcgaaggcggctaactggaacgaacctgacggtgagggacgaaagccaggggcgcgaaccgg	0	0	0	0	0	0	0	0	0	0	104	147	0	0	0	0	4691	0	0	0	0	0	0	0	0	0	0	0	0	0	0	0	0	0	0	0	0	0	0
Bact03_00577	0.937255	Firmicutes	#N/A	#N/A	#N/A	#N/A	#N/A	Firmicutes	1239	tacgtagggagcaagcgttatccggatttattgggtgtaaagggtgcgtagatggacaaacaagttggttgtgaaatacctcggctcaactgaggaactgcaaccaaaactgtaggtcttgagtactggaggggaaagcggaattcctagtgtagcggtgaaatgcgtagatattaggaagaacaccggtggcgaaggcggctttctggacagaaactgacattgaggcacgaaagtgtggggagcaaacagg	116	0	0	0	0	0	0	0	0	0	0	0	0	0	0	0	0	0	0	0	0	0	0	0	0	0	0	4525	109	0	101	0	0	0	0	0	0	0	0
Bact03_00578	0.968627	Bacteroidetes	Bacteroidia	Bacteroidales	Paludibacteraceae	Paludibacter	uncultured Paludibacter sp.	uncultured Paludibacter sp.	497635	tacgtaggtggcaagcgttgtccggatttactgggtgtaaagggcgtgtaggcggagcagcaagtcagaagtgaaatctccgggcttaacccggaaactgcttttgaaactgttgcccttgagtatcggagaggcaggcggaattcctagtgtagcggtgaaatgcgtagatattaggaggaacaccagtggcgaaggcggcctgctggacgacaactgacgctgaggcgcgaaagcgtggggagcaaacagg	0	0	0	0	0	0	0	0	0	0	0	0	0	0	0	0	0	0	0	0	0	0	0	0	0	0	0	3465	0	0	159	0	0	0	0	0	0	466	0
Bact03_00579	0.964567	Firmicutes	Clostridia	Eubacteriales	Oscillospiraceae	#N/A	#N/A	Oscillospiraceae	216572	aacgtaggtggcaagcgttgtccggaattactgggtgtaaagggagcgcaggcgggtcggcaagttggaggtgaaagctgtgggctcaacccacaaactgccttcaaaactgccgatcttgagtggtgtagaggtaggcggaattcccggtgtagcggtggaatgcgtagatatcgggaggaacaccagtggcgaaggcggcctactgggcactaactgacgctgaggctcgaaagcatgggtagcaaacagg	0	0	0	0	0	0	0	0	0	0	0	0	0	0	0	162	0	0	0	0	0	294	0	0	0	0	0	334	0	0	1238	0	0	0	0	0	0	1047	0
Bact03_00580	0.940945	Chlorophyta	Chlorophyceae	Sphaeropleales	Scenedesmaceae	#N/A	#N/A	Scenedesmaceae	3086	tacggggggtgcgagcgttgtccggaatgattgggcgtaaagcatctgtaggtggttcttaaagtcgactgttaaagcccagagctcaactttggataagcggtcgagcacttaaggacttgagtatggtaggggtagagggaattcctagtggagcggtgaaatgcacagagattaggaagaacaccaaaggcgaaagcactctactgggccatgactgacactgagagatgaaagtcgggggagcgaaaagg	0	0	0	0	0	0	0	0	0	0	272	0	0	0	0	0	0	0	0	0	0	0	0	0	0	0	0	0	0	0	0	0	0	0	0	0	233	0	0
Bact03_00581	0.933333	Firmicutes	Clostridia	Eubacteriales	Clostridiaceae	Clostridium	#N/A	Clostridium	1485	tacgtaggtggcaagcgttatccggaattattgggcgtaaagggagcgtaggcggcgaaataagtctgaggtaaaagacagtggctcaaccactgcaagccttagaaactgtttcgctagagtgcaggagaggcaaatggaattccatgtgtagcggtaaaatgcgtagatatatggaggaacaccagtggcgaaggcggtttgctggcctgtaactgacgctgaggctcgaaagcgtggggagcaaatagg	0	0	0	0	0	0	0	0	0	0	0	0	0	0	0	0	0	0	0	0	0	0	0	0	0	0	0	0	0	0	0	0	0	0	0	0	0	0	0
Bact03_00582	1	Firmicutes	Clostridia	Eubacteriales	Clostridiaceae	Clostridium	uncultured Clostridium sp.	uncultured Clostridium sp.	59620	tacgtaggtggcaagcgttgtccggatttactgggcgtaaagggtgcgtaggtggatatttaagtgagatgtgaaatccccgagcttaacttggggcctgcatttcaaactggatatctagagtgcaggagaggagaatggaattcctagtgtagcggtgaaatgcgtagagattaggaagaacaccagtggcgaaggcgattctctggactgtaactgacactgaggcacgaaagcgtgggtagcaaacagg	0	0	0	0	0	0	0	0	0	0	0	0	0	0	0	0	0	0	0	0	0	0	0	0	0	0	0	0	0	0	0	161	0	126	139	130	4850	144	0
Bact03_00584	0.929412	Proteobacteria	Gammaproteobacteria	Legionellales	Coxiellaceae	#N/A	#N/A	Coxiellaceae	118968	tacagagggtgcaagcgttaatcagaatgactgggcgtaaagggcgtgtaggtggttaattaggtttgatgtgaaatccccgggcttaacctgggaattgcgtcgaaaacggattaactcgagtgagatagagggttgtggaatttccggtgtagcggtgaaatgcgtagagatctggaggaataccggtggcgaaggcggccccctggacgaagactgacgctcaggtgcgaaagcgtggggagcaaacagg	0	0	0	0	0	0	0	0	100	0	0	0	0	0	0	0	0	0	0	0	0	0	0	0	0	0	0	0	0	0	0	0	0	0	0	0	0	0	0
Bact03_00585	0.952756	Actinobacteria	#N/A	#N/A	#N/A	#N/A	#N/A	Actinobacteria	201174	tacgtagggggcaagcgttgtccggatttattgggcgtaaagcgcgtgtaggcggccagataggtctggtgtgaaaactcgaggctcaacctcgagaggtcactggaaaccatttggctagagtccggaagaggagagtggaattcctggtgtagcggtgaaatgcgcagatatcaggaagaacacccatggcgaaggcagctctctgggacggtactgacgctgagacgcgaaagcgtggggagcaaacagg	0	0	0	0	0	0	0	0	0	0	0	0	0	0	0	0	0	0	0	0	0	0	0	0	0	0	0	0	0	0	0	0	0	0	0	0	0	0	0
Bact03_00586	1	Proteobacteria	Gammaproteobacteria	Chromatiales	Ectothiorhodospiraceae	Thiorhodospira	uncultured Thiorhodospira sp.	uncultured Thiorhodospira sp.	543084	tacggagggtgcaagcgttaatcggaattactgggcgtaaagcgcacgcaggtggctgagtcagtcgattgtgaaagccctgggcttaacctgggaattgcagtcgatactactcagctagagtatgggagagggtagtggaattcccggtgtagcggtgaaatgcgtagatatcgggaggaacatcagtggcgaaggcggctacctggcccaatactgacactcaggtgcgacagcgtggggagcaaacagg	0	0	0	0	0	0	0	0	0	0	0	0	117	0	0	0	0	197	0	0	0	0	0	0	0	0	124	0	0	0	0	0	0	0	0	0	0	0	0
Bact03_00587	0.992095	Proteobacteria	Alphaproteobacteria	Rhodobacterales	Rhodobacteraceae	Amaricoccus	uncultured Amaricoccus sp.	uncultured Amaricoccus sp.	339341	tacggagggggctagcgttgttcggaattactgggcgtaaagcgcacgtaggcggacctacaagtcgggggtgaaatcccggggctcaaccccggaactgcctccgaaactgtgggtctggaggtcgagagaggcgagtggaattccgagtgtagaggtgaaattcgtagatattcggaggaacaccagtggcgaaggcggctcgctggctcgatactgacgctgaggtgcgaaagcgtggggagcaaacagg	0	0	0	0	0	0	0	0	0	0	0	0	412	0	0	0	0	0	0	0	0	0	0	0	0	477	0	0	0	0	0	0	0	0	0	0	0	0	0
Bact03_00588	1	Chloroflexi	Caldilineae	Caldilineales	Caldilineaceae	Caldilinea	uncultured Caldilinea sp.	uncultured Caldilinea sp.	435295	tacgtaggtgacaagcgttatccggaattactgggcgtaaagcgcacgcaggcggcgcattaagtctgacgtgaaatctcctggcttaactgggaggggtcgttggagactgatgtgcttgaggcgatgagaggggtgtagaattcccggtgtagtggtggaatgcgtagatatcgggaggaataccagtggcgaaagcgacaccctggcattagcctgacgctcatgtgcgaaggcgtggggagcgaacggg	0	0	0	146	0	0	103	0	0	155	248	127	0	0	0	0	158	0	0	0	0	0	0	0	0	157	0	0	0	0	0	0	0	0	0	0	242	0	0
Bact03_00589	0.976285	Proteobacteria	Gammaproteobacteria	Enterobacterales	Enterobacteriaceae	#N/A	#N/A	Enterobacteriaceae	543	tacagagggtgcaagcgttaatcggatttactgggcgtaaagcgtgcgtaggtggccaattaagtcaaatgtgaaatccccgagcttaacttgggaattgcattcgatactggttggctagagtatgggagaggatggtagaattccaggtgtagcggtgaaatgcgtagagatctggaggaataccggtggcgaaggcggccccctggacgaagactgacgctcaggtgcgaaagcgtggggagcaaacagg	0	0	0	0	0	157	0	0	0	0	0	0	0	0	0	0	0	0	0	0	0	0	0	0	0	0	0	0	0	0	0	0	0	0	0	0	0	0	0
Bact03_00590	0.972332	#N/A	#N/A	#N/A	#N/A	#N/A	#N/A	Bacteria	2	tacgtaggtggcaagcgttgtccggaattattgggcgtaaagcgcgcgcaggtggttctttaagtctgatgtgaaagcccacggctcaaccgtggagggtcattggaaactggggaacttgagtgcagaagaggagagtggaactccatgtgtagcggtgaaatgcgtagatatatggaagaacaccagtggcgaaagcggctctctggtctgtaactgacgctgaggttcgaaagtgtgggtagcaaacagg	354	0	0	0	0	0	0	0	0	235	115	0	0	0	0	140	0	228	325	0	0	0	0	0	0	0	0	0	0	0	634	0	0	0	0	0	0	0	197
Bact03_00591	0.984252	Verrucomicrobia	Verrucomicrobiae	Verrucomicrobiales	Verrucomicrobiaceae	Verrucomicrobium	Verrucomicrobium sp. IMCC25901	Verrucomicrobium sp. IMCC25901	1714837	tacgaaggtcccgagcgttgttcggaatcactgggcgtaaagggagcgtaggcggcgcggtaagtcagatgtgaaatcccggggctcaaccccggaactgcatccgatactgccgtgcttagagggttggagaggtagctggaattcttggtgtagcagtgaaatgcgtggatatcaagaggaacactcgtggcgaaagcgagctactggacaacacctgacgctgaggctcgaaggccagggtagcgaaaggg	0	0	0	0	0	0	0	0	0	0	0	0	0	0	0	0	0	0	147	0	0	0	0	0	0	0	175	0	0	0	0	0	0	0	0	0	832	0	0
Bact03_00592	0.968504	Firmicutes	Clostridia	Eubacteriales	#N/A	#N/A	#N/A	Eubacteriales	186802	tacgtagggggcaagcgttatccggatttactgggtgtaaagggagcgtagacggaatggcaagtctgatgtgaaaatccggggcttaaccccggaactgcattggaaactgtcattcttgagtgccggaggggtaagcggaattcctagtgtagcggtgaaatgcgtagatattaggaggaacaccagtggcgaaggcggcttactggacggtaactgacgttgaggctcgaaagcgtggggagcaaacagg	0	0	0	0	0	0	0	0	0	0	0	0	0	0	0	0	0	0	0	0	0	0	0	0	0	0	0	0	0	0	889	0	0	0	0	0	0	3043	0
Bact03_00593	0.992095	Firmicutes	Bacilli	Bacillales	Bacillaceae	Bacillus	uncultured Bacillus sp.	uncultured Bacillus sp.	83428	tacggagggtgcaagcgttaatcggaattactgggcgtaaagcgcgcgcaggtggttccttaagtctgatgtgaaagcccccggctcaaccggggagggtcattggaaactggggaacttgagtgcagaagaggatagtggaattccaagtgtagcggtgaaatgcgtagagatttggaggaacaccagtggcgaaggcgactgtctggtctgtaactgacactgaggcgcgaaagcgtggggagcaaacagg	0	0	0	0	0	0	0	0	0	0	0	0	0	0	0	0	0	0	0	0	0	0	0	0	0	0	0	0	0	0	0	0	0	0	0	0	0	0	0
Bact03_00594	0.910156	Proteobacteria	Deltaproteobacteria	Desulfobacterales	Desulfobacteraceae	Algorimarina	uncultured Algorimarina sp.	uncultured Algorimarina sp.	1009875	tacgaggggtgcgagcgttattcggaatcattgggcgtacagggcgcgtagacggcatattaagtcaactgttcaattccccggcctaaccgggggcaagcagtagatactgatgtgctagaggatggaagagagaagtggaattctcggagtagcggtaaaatgcgtagatctcgagaggaacaccgatggcgaaggcagcttcttggtccatacctgacgttgaggcgcgaaagcgtggggagcaaacagg	0	0	0	0	0	0	0	0	0	0	0	0	0	0	0	0	0	0	0	0	0	0	0	0	0	0	0	0	0	0	0	0	0	0	0	0	0	0	0
Bact03_00595	0.980315	Firmicutes	Bacilli	Lactobacillales	Enterococcaceae	Catellicoccus	#N/A	Catellicoccus	300418	tacgtaggtggcaagcgttgtccggaattattgggcgtaaagcgcgcgcaggtggttctttaagtctgatgtgaaagccctcggctcaaccgaggagggtcattggaaactgggagacttgagtgcagaagaggaaagtggaactccatgtgtagcggtggaatgcgtagatatatggaagaacaccagtggcgaaggcggctttctggtctgtaactgacgctgaggctcgaaagcgtggggagcaaacagg	0	0	189	413	0	0	0	116	183	842	161	0	0	0	0	0	0	333	153	0	0	0	0	0	0	0	0	0	0	0	418	0	0	0	0	0	0	174	0
Bact03_00596	0.964427	Actinobacteria	#N/A	#N/A	#N/A	#N/A	#N/A	Actinobacteria	201174	tacgtagggggcaagcgttgtccggaatcattgggcgtaaagagcgtgtaggcggccagaaaagtccgctgtgaaaactcgaggctcaacttcgagctgtcggtggaaactttctggctagagtccggaagaggagaatggaattcctggtgtagcggtgaaatgcgcagatatcaggaagaacacccgtggcgaaggcggttctctgggacggtactgacgctgagacgcgaaagcgtggggagcgaacagg	0	0	0	112	0	0	0	0	0	0	0	0	226	0	0	0	0	0	0	0	0	0	0	0	0	0	0	0	0	0	0	0	0	0	0	0	0	0	0
Bact03_00597	0.907336	#N/A	#N/A	#N/A	#N/A	#N/A	#N/A	Bacteria	2	gacgaaccaagcgaacgttattcggaattactgggcttaaagcgcgtgtaggcggatgaccacgtcagttgttgaaatcccccggctcaaccggggaactggcactgatacgagtcgtctggaggtgggtaggggagactggaacttccggtggagcggtgaaatgcgttgagatcggaaggaacgcccgcggcgaaagcgagtctctggacccatactgacgctgagacgcgaaagccaggggagcaaacggg	0	0	0	0	0	0	0	0	0	0	230	0	0	0	0	0	0	0	0	0	0	0	0	0	0	0	137	0	0	0	0	0	0	0	0	0	840	0	0
Bact03_00598	0.96875	Proteobacteria	Gammaproteobacteria	Enterobacterales	Enterobacteriaceae	Escherichia	Escherichia coli	Escherichia coli	562	tacggagggtgcaagcgttaatcggaattactgggcgtaaagcgcacgcaggcggtttgttaagtcagatgtgaaatccccgggctcaacctgggaactgcatctgatactggcaagcttgagtctcgtagaggggggtagaattccaggtgtagcggtgaaatgcgtagatattaggaggaacaccagtagcgaaggcggctctctggactgtaactgacgctgaggcacgaaagcgtggggagcaaacagg	0	0	0	0	0	105	0	0	0	0	0	0	0	0	0	0	0	0	0	0	0	0	0	0	0	0	110	0	0	0	0	0	102	0	0	0	0	0	0
Bact03_00599	0.980237	Firmicutes	Clostridia	Eubacteriales	Oscillospiraceae	#N/A	#N/A	Oscillospiraceae	216572	aacgtagggtgcaagcgttgtccggaattactgggtgtaaagggagcgcaggcggatcggcaagttggaagtgaaatctatgggctcaactcataaactgctttcaaaactgtcggtcttgagtggtgtagaggtaggcggaattcccggtgtagcggtggaatgcgtagatatcgggaggaacaccagtggcgaaggcggcctactgggcactaactgacgctgaggctcgaaagcatgggtagcaaacagg	0	0	0	0	0	121	0	0	0	0	0	0	0	0	0	0	0	0	0	0	0	0	0	0	0	0	0	1026	0	0	750	0	0	0	0	0	0	1171	0
Bact03_00601	0.964567	Actinobacteria	#N/A	#N/A	#N/A	#N/A	#N/A	Actinobacteria	201174	cacgtaggcaccaagcgttgtccggatttattgggcgtaaagagctcgtaggcggtttggtaagtcgggtgtgaaaactctgggctcaacccagagaggccactcgatactgctatgacttgagtacggtaggggagtggggaatttctagtgtagcggtgaaatgcgcagatattagaaggaacaccagtggcgaaggcgccactctgggccgtaactgacgctgaggagcgaaagcatgggtagcaaacagg	0	0	0	268	0	0	0	0	0	0	0	0	0	0	0	0	737	0	0	0	0	127	0	0	0	0	0	0	0	0	0	0	0	0	0	0	0	0	0
Bact03_00602	0.952569	#N/A	#N/A	#N/A	#N/A	#N/A	#N/A	Bacteria	2	tacgtaggtggcaagcgttgtccggatttattgggcgtaaagcgagcgcaggcggtcttttaagtctgatgtgaaagcccacggcttaaccgtggagggtcattggaaactgggagacttgagtgcagaagaggaaagtggaactccatgtgtagcggtggaatgcgtagatatcgggaggaacaccagtggcgaaggcgacctactgggcaccaactgacgctgaggctcgaaagcatgggtagcaaacagg	129	0	0	107	100	680	216	0	0	0	0	0	0	0	0	0	0	0	122	125	0	0	0	0	0	0	161	123	276	114	148	0	116	0	202	0	0	0	0
Bact03_00603	0.960474	#N/A	#N/A	#N/A	#N/A	#N/A	#N/A	Bacteria	2	tacgtagggggctagcgttatccggaattactgggcgtaaagggtgcgtaggcggtcttttaagtctgatgtgaaagccctcggcttaaccgaggagggtcattggaaactggaagacttgagtgcagaagaggaaagtggaactccatgtgtagcggtggaatgcgtagatatatggaagaacaccagtggcgaaggcggctttctggtctgtaactgacgctgaggctcgaaagcgtggggagcaaacagg	0	0	0	0	0	0	347	248	0	0	0	0	0	0	131	0	0	0	0	0	0	0	0	0	0	0	0	0	214	0	0	0	0	0	132	0	0	0	0
Bact03_00604	0.914397	#N/A	#N/A	#N/A	#N/A	#N/A	#N/A	Bacteria	2	aacgtaggtggcaagcgttgtccggaattactgggtgtaaagggagcgcaggcgggatggtaagttgaatgtgaaaactatgggctcaacccatagactgcgttcaaaactactgttcttgagtgatggagaggcaggcggaattcccggtgtagcggtggaatgcgtagatatcgggaggaacaccagtggcgaaggcggcctgctggacattaactgacgctgaggctcgaaagtatggggagcaaacagg	0	0	0	0	0	0	0	0	0	0	0	0	0	0	0	0	0	0	0	0	0	0	0	0	0	0	0	0	0	0	0	0	0	0	0	0	0	0	0
Bact03_00606	0.910156	#N/A	#N/A	#N/A	#N/A	#N/A	#N/A	root	1	tacggaggatgcgagcgttatccggatttattgggtttaaagggtgcgcaggcgggctgtcaagccggcggtcaaatcggggggcccaacccctcgccgccgtcggaactggcagcctagagtggccgagacggacgcggaatgcgtggtgtagcggtgaaatgcatagatatcacgcagaacgccgattgcgaaggcagcgtccgagcggccaactgacgctcaggcacgaaagcgtggggatcgaacagg	0	0	0	0	0	0	0	0	0	0	0	0	0	0	0	0	0	0	0	0	0	0	0	0	0	0	0	0	0	0	0	0	0	0	0	0	0	0	0
Bact03_00607	0.910506	Tenericutes	Mollicutes	#N/A	Lumbricoplasmataceae	Candidatus Lumbricincola	#N/A	unclassified Candidatus Lumbricincola	2619723	tacgtaggtcccgagcgttatccggaattattgggcgtaaagagcatgtaggcggtttgttaagtttggtgtgaaagctagtggctcaaccactaaattgcattgaatactgacaaactagaatactggaggggcaagtggaattccatgtgtagcggtggaatgcgtagatatatggaggaacaccaatggcgaaggcagcttgctggacagagattgacgctgagatgcgaaagtgtgggtagcaaacagg	0	0	0	0	0	0	0	0	0	0	0	0	0	0	0	0	182	0	0	0	0	0	0	0	0	0	0	0	0	0	0	0	0	0	0	0	0	0	0
Bact03_00608	0.984252	Bacteroidetes	Bacteroidia	Bacteroidales	Bacteroidaceae	#N/A	#N/A	Bacteroidaceae	815	tacggaggatgcgagcgttatccggatttattgggtttaaagggagcgcagacgggatgttaagtcagttgtgaaagtttgcggctcaaccgtaaaattgcagttgatactggcgtccttgagtgcagttgaggcaggcggaattcgtggtgtagcggtgaaatgcttagatatcacgaagaaccccgattgcgaaggcagcttgctaaactgtaactgacgttcatgctcgaaagtgtgggtatcaaacagg	0	0	0	0	353	0	0	139	0	148	0	0	0	0	259	978	0	0	0	0	0	0	0	0	0	0	0	0	0	0	192	0	0	0	0	0	0	158	0
Bact03_00609	0.952941	#N/A	#N/A	#N/A	#N/A	#N/A	#N/A	Bacteria	2	tacgtatgtcgcaagcgttatccggatttattgggcgtaaagcgcgtctaggcggaaaagtaagtctgatgtgaaagccctcggctcaaccgaggagggtcattggaaactgggagacttgagtgcagaagaggaaagtggaactccatgtgtagcggtggaatgcgtagatatatggaagaacaccagtggcgaaggcggctttctggtctgtaactgacgctgaggctcgaaagcgtggggagcaaacagg	0	0	0	148	923	0	431	275	0	122	0	0	0	0	825	0	0	0	210	0	0	0	0	0	0	0	106	0	128	0	0	0	142	0	108	0	0	0	0
Bact03_00610	0.988142	Bacteroidetes	Bacteroidia	Bacteroidales	Bacteroidaceae	Mediterranea	Mediterranea massiliensis	Mediterranea massiliensis	1841865	tacggaggatgcgagcgttatccggatttattgggtttaaagggagcgtagacgggtttttaagtcagttgtgaaagtttgcggctcaaccgtaaaattgcagttgatactggagaccttgagtgcggtataggcaggcggaattcgtggtgtagcggtgaaatgcttagatatcacgaagaactccgattgcgaaggcagcttgctggaccgtaactgacgttgatgctcgaaagtgcgggtatcaaacagg	0	0	0	0	0	0	0	0	0	0	0	0	0	0	0	0	0	0	0	0	0	0	0	0	0	0	0	0	0	0	1434	0	0	0	0	0	0	395	0
Bact03_00611	1	Proteobacteria	Alphaproteobacteria	Hyphomicrobiales	Rhizobiaceae	Ensifer	Ensifer sp. JJ006	Ensifer sp. JJ006	1096284	tacgaagggggctagcgttgttcggaatcactgggcgtaaagcgtacgtaggcggatcgttaagtcagaggtgaaatcccggagctcaacttcggaattgcctttgatactggcggtcttgagttcgggagaggtgagtggaactgctagtgtagaggtgaaattcgtagatattagcaagaacaccagtggcgaaggcggctcactggcccgatactgacgctgaggtacgaaagcgtggggagcaaacagg	0	0	0	0	0	0	600	0	0	0	0	0	0	0	0	0	0	0	0	0	0	0	0	0	0	0	0	0	0	0	0	0	0	0	0	0	0	0	0
Bact03_00612	0.968627	#N/A	#N/A	#N/A	#N/A	#N/A	#N/A	Bacteria	2	tacggagggtgcaagcgttaatcggaattactgggcgtaaagcgcacgcaggcggtcctttaagtctgatgtgaaagcccacggctcaaccgtggagggtcattggaaactgggggacttgagtacagaagaggaaagcggaattccacgtgtagcggtgaaatgcgtagagatgtggaggaacaccagtggcgaaggcggctttctggtctgtaactgacgctgaggcgcgaaagcgtggggagcaaacagg	0	0	0	0	0	0	0	0	0	0	0	0	0	0	0	0	0	0	0	0	0	0	0	0	0	0	0	0	0	0	0	0	0	0	0	0	0	0	0
Bact03_00613	0.917647	#N/A	#N/A	#N/A	#N/A	#N/A	#N/A	Viridiplantae	33090	gacggaggatgcaagcgttatccggaatgattgggcgtaaagcgtctgtaggtggtttattaagtctgctgttaaagcacagggctcaaccctgtataggcggtagaaactggtaggcttgagtatggtaggggtagagggaattcccgatgtagtggtgaaatgcgttgatatcgggaagaacaccaaaggcgaaagcactctgctgggccaatactgacactgagagacgaaagctaggggagcaaatggg	0	0	0	0	0	0	0	0	0	0	0	0	0	0	0	0	359	0	0	0	0	0	0	0	0	0	0	0	0	294	0	0	0	0	2409	0	0	0	0
Bact03_00614	0.937008	Firmicutes	Clostridia	Eubacteriales	#N/A	#N/A	#N/A	Eubacteriales	186802	tacgtagggggcgagcgttgtccggaatgattgggcgtaaagggcgcgtaggcggcctggtaagtctggagtgaaagtcccgctttcaaggtgggaattgctttggatactgctgggctcgagtgcaggagaggaaagcggaattaccggtgtagcggtgaaatgcgtagagatcggtaggaacaccagtggcgaaggcggctttctggactgaaactgacgctgaggcgcgaaagcgtggggagcaaacagg	0	0	0	0	0	0	0	0	0	0	0	0	0	0	0	0	0	0	0	0	0	0	0	0	0	0	0	0	0	0	276	0	0	0	0	0	0	835	0
Bact03_00615	0.9375	Firmicutes	#N/A	#N/A	#N/A	#N/A	#N/A	Firmicutes	1239	tacgtagggagcgagcgttgtccggatttactgggtgtaaagggtgcgtaggcggcagagcaagtcaggcgtgaaaactatgggcttaacccatagcctgcgtttgaaactgttcagcttgagtgaagtagaggcagatggaattcccggtgtagcggtggaatgcgtagagatcgggaggaacaccagtggcgaaggcggtctgctgggctttaactgacgctgaggcacgaaagtgtggggagcaaacagg	0	0	0	0	0	0	0	0	0	0	0	0	0	0	0	0	0	0	0	0	0	0	0	0	0	0	0	2525	0	0	217	0	0	0	0	0	0	487	0
Bact03_00617	0.988142	Chloroflexi	Caldilineae	Caldilineales	Caldilineaceae	Caldilinea	uncultured Caldilinea sp.	uncultured Caldilinea sp.	435295	tacgtaggtggcgagcgttatccggaattactgggcgtaaagcgcgagcaggcggcttcttaagtttgacgtaaaatctcctggcttaaccgggaggggtcgttgaagactgggaggcttgaggcgatgagaggggtgtggaattcccggtgtagtggtggaatgcgtagatatcgggaggaacaccagaggcgaaagcggcaccctggcattggcctgacgctgagatgcgaaagcgtggggagcaaacggg	0	0	0	0	0	0	0	0	0	0	0	0	0	0	0	0	0	0	0	0	0	203	0	0	0	0	0	0	0	0	0	0	0	0	0	0	0	180	0
Bact03_00618	0.956349	Actinobacteria	#N/A	#N/A	#N/A	#N/A	#N/A	Actinobacteria	201174	tacgtagggggcaagcgttatccggattcattgggcgtaaagcgctcgtaggcggtccgttaggtcagaagttaaagccggaggctcaacctccgttcgcttctgataccggcggacttgagtttggtaggggaaggtggaattccaagtgtagcggtggaatgcgcagatatttggaagaacaccggtggcgaaggcggccttctgggccataactgacgctgaggagcgaaagctaggggagcgaacagg	0	0	0	0	0	0	0	0	0	0	0	0	0	135	0	0	0	0	0	0	141	0	0	0	0	0	0	0	0	0	0	0	0	0	501	0	0	0	0
Bact03_00619	1	Actinobacteria	Actinomycetia	Propionibacteriales	Nocardioidaceae	Nocardioides	#N/A	Nocardioides	1839	tacgtagggtgcgagcgttgtccggaattattgggcgtaaagggctcgtaggcggtttgtcgcgtcgggagtgaaaacacacagcttaactgtgtgcttgcttccgatacgggcagactagaggtatgcaggggagaacggaattcctggtgtagcggtgaaatgcgcagatatcaggaggaacaccggtggcgaaggcggttctctgggcattacctgacgctgaggagcgaaagtgtggggagcgaacagg	0	0	0	527	0	0	0	0	0	103	0	0	202	0	0	0	413	0	0	115	0	0	0	0	0	0	0	0	0	0	0	0	0	0	0	0	0	0	0
Bact03_00620	0.988189	Actinobacteria	Actinomycetia	Bifidobacteriales	Bifidobacteriaceae	Bifidobacterium	#N/A	Bifidobacterium	1678	tacgtaggtggcaagcgttgtccggatttattgggcgtaaagggctcgtaggcggttcgtcgcgtctggtgtgaaagtccatcgcttaacggtggatctgcgccgggtacgggcgggctggagtgcggcaggggagactggaattcccggtgtaacggtggaatgtgtagatatcgggaagaacaccaatggcgaaggcaggtctctgggccgttactgacgctgaggagcgaaagcgtggggagcgaacagg	0	0	0	175	114	1470	159	160	141	151	0	0	0	0	0	126	0	0	0	0	0	0	0	0	0	0	0	221	0	0	0	0	0	0	0	0	0	0	0
Bact03_00621	1	Actinobacteria	Coriobacteriia	Coriobacteriales	Coriobacteriaceae	Collinsella	#N/A	Collinsella	102106	tacgtagggggcgagcgttatccggattcattgggcgtaaagcgcgcgtaggcggcccggcaggcagggggtcaaatggcggggctcaaccccgtcccgccccctgaaccgccgggctcgggtccggtaggggagggtggaacacccggtgtagcggtggaatgcgcagatatcgggtggaacaccggtggcgaaggcggccctctgggccgagaccgacgctgaggcgcgaaagctgggggagcgaacagg	0	0	0	0	0	468	0	129	0	0	0	0	0	0	1454	266	0	0	0	0	0	0	0	0	0	0	0	0	0	0	0	0	0	0	0	0	0	0	0
Bact03_00622	0.992095	Proteobacteria	Deltaproteobacteria	Syntrophales	Syntrophaceae	Desulfobacca	Desulfobacca acetoxidans	Desulfobacca acetoxidans	60893	tacggagggtgcaagcgttattcggaattattgggcgtaaagggcgtgtaggcggccagataagtcagaggtgaaagcccggggctcaaccccggaagtgcctttgatactgtttggcttgagtgcgggagaggaaagcggaattcccagtgtagaggtgaaattcgtagatattgggaggaacaccggtggcgaaggcggctttctggaccgacactgacgctgaggcgcgaaagcgtggggagcaaacagg	0	0	0	0	0	0	0	0	0	0	182	0	0	0	0	0	0	0	0	0	0	0	0	0	0	0	273	0	0	0	104	0	0	0	0	227	512	0	0
Bact03_00623	0.964706	Streptophyta	Zygnemophyceae	Zygnematales	Zygnemataceae	Spirogyra	Spirogyra maxima	Spirogyra maxima	3180	tacgtaggtggcaagcgttatccggaataattgggcgtaaagcgtctgtaggttgctttttaagtccatcgtcaaatcccagggcttaaccctggacaggcgatggagactactaggctagagtacggtaggggcagggggaatttccggtggagcggtgaaatgcgtagatatcggaaagaacaccaatggcgaaggcactctgctgggccgaaactgacactgagagacgaaagctaggggagcgaatggg	0	0	0	0	0	0	0	0	0	0	0	0	0	0	0	0	0	0	0	0	0	0	0	0	0	0	0	0	0	0	0	0	0	0	0	0	0	0	0
Bact03_00624	0.980315	Firmicutes	Clostridia	Eubacteriales	Eubacteriaceae	Eubacterium	#N/A	Eubacterium	1730	tacgtaggggacaagcgttgtccggaatcactgggcgtaaagggcgcgtaggcggtttattaagtctgatgtgaaaggtaccggctcaaccggtgacatgcattggaaactggtagacttgagtattggagaggcaagtggaattcctagtgtagcggtgaaatgcgtagatattaggaggaacaccagtggcgaaggcggcttgctggacaaatactgacgctgaggtgcgaaagcgtggggagcgaacagg	0	0	0	0	0	1899	0	0	0	0	0	0	0	0	0	0	0	0	0	0	0	0	0	0	0	0	0	0	0	0	331	0	131	0	0	0	0	137	0
Bact03_00625	0.968627	Firmicutes	Bacilli	Lactobacillales	Lactobacillaceae	#N/A	#N/A	Lactobacillaceae	33958	gacagaggatgcaagcgttatccggaatgattgggcgtaaagggaacgcaggcggttttttaagtctgatgtgaaagccttcggcttaaccggagatgtgcattggaaactggaagacttgagtgcagaagaggagagtggaactccatgtgtagcggtgaaatgcgtagatatatggaagaacaccagtggcgaaagcggctctctggtctgtaactgacgctgaggttcgaaagcatgggtagcgaacagg	0	0	0	0	0	0	0	0	0	173	0	0	309	0	0	0	0	0	0	194	0	0	0	0	0	0	603	0	118	0	0	315	116	0	0	0	0	0	0
Bact03_00626	0.996047	Thaumarchaeota	Nitrososphaeria	Nitrososphaerales	Nitrososphaeraceae	Nitrososphaera	uncultured Nitrososphaera sp.	uncultured Nitrososphaera sp.	759874	taccagcaccccgagtggtcgggacgattattgggcctaaagcatccgtagccggttttacaagtcctccgttaaatccaactgcttaacagatgggccgcggaggatactataagactaggaggcaggagaggcaagcggtactcagtgggtaggggtaaaatccgttgatccattgaagaccaccagtggcgaaggcggcttgccagaatgcgctcgacggtgagggatgaaagctgggggagcaaaccgg	0	0	0	237	110	0	0	0	0	103	0	264	914	0	0	0	0	0	0	149	0	0	0	0	0	883	221	0	0	0	0	0	0	0	0	0	0	0	0
Bact03_00630	0.976285	Firmicutes	Clostridia	Eubacteriales	Eubacteriaceae	Eubacterium	Eubacterium coprostanoligenes	Eubacterium coprostanoligenes	290054	tacgtaggtggcaagcgttgtccggaattactgggtgtaaagggagcgcaggcgggaaatcaagtcagctgtgaaatccatgggcttaacccatgaactgcagttgaaactgtttttcttgagtgaagtagaggttggcggaattccgagtgtagcggtgaaatgcgtagatattcggaggaacaccggtggcgaaggcggccaactgggcttttactgacgctgaggctcgaaagtgtggggagcaaacagg	0	0	0	0	0	0	0	0	0	0	0	0	0	0	0	0	0	0	0	0	0	0	0	0	0	0	0	0	0	0	0	0	0	0	0	0	0	0	0
Bact03_00631	0.996063	Actinobacteria	Actinomycetia	Pseudonocardiales	Pseudonocardiaceae	Pseudonocardia	uncultured Pseudonocardia sp.	uncultured Pseudonocardia sp.	211455	cacgtagggtgcgagcgttgtccggaattattgggcgtaaagagctcgtaggcggtgtgtcgcgtcggccgtgaaaacctgcagcttaactgtgggcttgcggtcgatacgggcatcactggagttcggcaggggagactggaattcctggtgtagcggtgaaatgcgcagatatcaggaggaacaccggtggcgaaggcgggtctctgggccgatactgacgctgaggagcgaaagcgtggggagcgaacagg	0	0	0	0	0	0	0	0	0	0	0	0	307	0	0	0	0	0	0	0	0	0	0	0	0	0	0	0	0	0	0	0	0	0	0	0	0	0	0
Bact03_00632	0.988142	Actinobacteria	Actinomycetia	Micrococcales	Cellulomonadaceae	#N/A	#N/A	Cellulomonadaceae	85016	tacgtagggcgcaagcgttgtccggatttattgggcgtaaagagctcgtaggtggtctgtcgcgtccgctgtgaaaacccgaggctcaacctcgggcctgcagtgggtacgggcagactagagtgcggtaggggagactggaattcctggtgtagcggtggaatgcgcagatatcaggaggaacaccgatggcgaaggcaggtctctgggccgcaactgacactgaggagcgaaagcatggggagcgaacagg	0	0	0	0	0	0	0	0	0	188	0	167	0	0	0	0	831	0	0	0	0	0	0	0	0	0	0	0	0	0	0	0	0	0	0	0	0	0	0
Bact03_00633	0.996047	Actinobacteria	Thermoleophilia	Solirubrobacterales	Conexibacteraceae	Conexibacter	uncultured Conexibacter sp.	uncultured Conexibacter sp.	259313	tacgtagggggcaagcgttgtccggaatcattgggcgtaaagcgcgtgtaggcggcttgataagtctgttgtgaaagtccagggctcaaccctggaatgccgatggatactgtcaagctcgagtccggaagaggcgagtggaattcctggtgtagcggtgaaatgcgcagatatcaggaggaacaccaatggcgaaggcagctcgctgggacggtactgacgctgagacgcgaaagcgtggggagcaaacagg	0	0	0	0	0	0	0	0	0	0	106	327	0	0	0	0	454	0	0	0	0	0	0	0	0	0	0	0	0	0	0	0	0	0	0	0	0	0	0
Bact03_00634	0.948413	Firmicutes	Erysipelotrichia	Erysipelotrichales	Erysipelotrichaceae	Faecalitalea	Faecalitalea cylindroides	Faecalitalea cylindroides	39483	tacgtaggtggcgagcgttatccggaatgattgggcgtaaagggtgcgtaggcggtacggtaagtctgtagtaaaaggcggcagctcaactgtcgtaggctatggaaactgtcgaactagagtgcagaagagggcgatggaactccatgtgtagcggtaaaatgcgtagatatatggaagaacaccagtggcgaaggcggtcgcctggtctgtaactgacgctgaagcacgaaagcgtggggagcaaatagg	0	0	0	0	0	0	0	0	0	0	0	0	0	0	0	0	0	0	0	0	0	0	0	0	0	0	0	0	0	0	0	0	0	0	0	0	0	0	0
Bact03_00635	0.936508	Firmicutes	Erysipelotrichia	Erysipelotrichales	Erysipelotrichaceae	Breznakia	#N/A	Breznakia	1854458	tacgtaggtggcaagcgttatccggaattattgggcgtaaagggtgcgtaggcggtttgttaagtctgaagtaaaagccagtggctcaaccattgtaagctttggaaactggcagactagagtgcaggagaggcaaatggaattccatgtgtagcggtggaatgcgtagatatatggaagaacaccagtggcgaaggcggctttctggtctgtaactgacgctgaggctcgaaagcgtggggagcaaacagg	0	0	0	180	154	129	189	0	0	0	113	0	0	0	0	0	0	0	186	0	0	0	0	0	0	0	157	108	292	0	0	154	196	226	0	0	0	0	0
Bact03_00636	0.960784	Firmicutes	Clostridia	Eubacteriales	#N/A	#N/A	#N/A	Eubacteriales	186802	tacgtagggggcaagcgttatccggatttactgggtgtaaagggagcgtagacggcatggcaagtctgaagtgaaaacccgaggctcaaccacgggattgctttggaaactgtcaagcttgagtgccggagaggtaagcggaattcctagtgtagcggtgaaatgcgtagatattaggaggaacaccagtggcgaaggcggcttactggacggtaactgacgttgaggctcgaaagcgtggggagcaaacagg	0	0	0	0	0	2423	0	0	0	0	0	0	0	0	0	0	0	0	0	0	0	0	0	0	0	0	0	276	0	0	248	0	0	0	0	0	0	349	0
Bact03_00637	0.960784	#N/A	#N/A	#N/A	#N/A	#N/A	#N/A	root	1	tacgtaggtggcaagcgttgtccggaattattgggcgtaaagcgcgcgcaggcggctagataagtctgatgtgaaagcccaaggctcaaccttggagggtcattggaaactgtctagcttgagtgcagaagagaagagtggaattccacgtgtagcggtgaaatgcgtagagatgtggaggaacaccagtggcgaaggcgactctttggtctgtaactgacgctgaggcgcgaaagcgtggggagcaaacagg	0	0	0	0	0	0	0	0	0	0	0	0	0	0	0	0	0	0	0	0	0	0	0	0	0	0	0	0	0	0	0	0	0	0	0	0	0	0	0
Bact03_00638	1	Verrucomicrobia	Opitutae	Opitutales	Opitutaceae	#N/A	#N/A	Opitutaceae	134623	tacagagactgcaagcgttattcggattcactgggcgtaaagggtgcgcaggcggttgggtgtgtcagatgtgaaatcccgaggctcaacctcggaactgcgtctgaaactactcgactagagtactggagagggtaacggaattcacggtgtagcagtgaaatgcgtagatatcgtgaggaacaccagaggcgaaggcggttacctggacagttactgacgctcaggcacgaaagcatggggagcaaaaggg	0	0	0	0	0	0	0	0	0	0	0	0	0	0	0	0	0	491	0	0	0	0	0	0	0	0	0	0	0	0	0	0	0	0	0	0	0	0	0
Bact03_00639	1	Firmicutes	Clostridia	Eubacteriales	Oscillospiraceae	Gorbachella	Gorbachella massiliensis	Gorbachella massiliensis	1689304	aacgtaggtggcaagcgttgtccggaattactgggtgtaaagggagcgcaggcggggaggcaagttggaagtgaaaagcgtgggctcaacccacgacctgctttcaaaactgtctctcttgagtagtgcagaggtaagcggaattcccggtgtagcggtggaatgcgtagatatcgggaggaacaccagtggcgaaggcggcttactgggcaccaactgacgctgaggctcgaaagcatgggtagcaaacagg	0	0	0	0	0	946	0	0	0	0	0	0	0	0	0	224	0	0	0	0	0	0	0	0	0	0	0	613	0	0	978	0	0	0	0	0	0	348	0
Bact03_00640	0.96875	#N/A	#N/A	#N/A	#N/A	#N/A	#N/A	Bacteria	2	tacgtaggtggcaagcgttgtccggatttactgggcgtaaagcgtgcgtaggcggcttattaagtcggatgtgaaatccccgagcttaacttgggaattgcattcgatactggtgagctagagtatgggagaggatggtagaattccaggtgtagcggtgaaatgcgtagagatctggaggaataccgatggcgaaggcagccatctggcctaatactgacgctgaggtacgaaagcatggggagcaaacagg	0	0	0	0	0	0	110	0	0	0	0	0	0	0	0	0	0	0	0	0	0	0	0	0	149	143	0	0	0	0	0	0	0	0	0	0	0	0	0
Bact03_00641	0.933071	#N/A	#N/A	#N/A	#N/A	#N/A	#N/A	Bacteria	2	tacgtatggggcaagcgttatccggatttactgggtgtaaagggtgcgcaggtggcaaggcaagtcacatgtgaaagaccgaggctcaacctcgggattgcatgagaaactgtctagctagagtacaggagaggtaagtggaattcctagtgtagcggtaaaatgcgtagatattaggaggaacaccggaggcgaaggcggcttactggactgatactgacactgaggcacgaaagcgtggggagcaaacagg	0	0	0	0	0	0	0	0	0	0	0	0	0	0	0	0	3635	0	0	0	0	0	0	0	0	0	0	0	0	0	0	0	0	0	0	0	252	0	0
Bact03_00643	0.992095	Actinobacteria	Thermoleophilia	Thermoleophilales	Thermoleophilaceae	Thermoleophilum	#N/A	Thermoleophilum	192992	tacgtagggggctagcgttgtccggaatcattgggcgtaaagcgcgcgtaggcggcccggtaagtccgctctgaaagtccagggctcaaccctggaaagcgggtggatactgccgggctagaatccggaagaggcgagtggaattcctggtgtagcggtggaatgcgcagatatcaggaggaacaccaatagcgaaggcagctcgctgggacggtattgacgctaaggcgcgaaagcgtggggagcaaacagg	0	0	0	0	0	0	0	0	0	0	0	0	141	0	0	0	0	0	0	166	0	0	0	0	0	381	0	0	0	0	0	0	0	119	0	0	0	0	0
Bact03_00644	0.944882	Firmicutes	#N/A	#N/A	#N/A	#N/A	#N/A	Firmicutes	1239	tacgtagggggcaagcgttatccggatttactgggtgtaaagggagcgtagacggcatagtaagtttgaagtgaaaacctgtggctcaaccataggactgctttgaaaactattaagctagagtgtcggagaggtaagtggaattcctagtgtagcggtgaaatgcgtagatattaggaggaacatcagtggcgaaggcggcttactggacgataactgacgttgaggctcgaaagcgtggggagcaaacagg	0	0	0	0	0	0	0	0	0	0	0	0	0	0	0	0	0	0	0	0	0	0	0	0	0	0	0	0	0	0	0	0	0	2411	0	0	0	0	0
Bact03_00645	1	Tenericutes	Mollicutes	Mycoplasmatales	Mycoplasmataceae	Mycoplasma	uncultured Mycoplasma sp.	uncultured Mycoplasma sp.	167967	tacgtaggtggcgagcgttatccggaattattgggcgtaaagggtgcgtaggcggacagttaagtccatggtgaaagcgtggggctcaaccccataaagccatggatactggctgactagagtactggagagggcagcggaattccatgtgtagcggtaaaatgcgtagatatatggaggaacaccggaggcgaaggcggctgcctggacagagactgacgctgaggcacgaaagcgtggggagcaaatagg	110	0	0	0	0	0	0	0	0	0	0	0	0	0	0	0	0	0	0	0	0	0	0	0	0	0	0	4249	114	0	0	0	0	0	0	0	0	0	0
Bact03_00646	0.980315	Firmicutes	Clostridia	Eubacteriales	Lachnospiraceae	Blautia	#N/A	Blautia	572511	tacgtaaggggcaagcgttatccggatttactgggtgtaaagggagcgtagacggatgagcaagtctgatgtgaaaggcaggggcccaacccctggactgcattggaaactgttgatcttgagtgccggagaggtaagcggaattcctagtgtagcggtgaaatgcgtagatattaggaggaacaccagtggcgaaggcggcttactggacggtaactgacgttgaggctcgaaagcgtggggagcaaacagg	0	0	0	0	0	0	0	0	0	0	0	0	0	0	0	0	0	0	138	0	0	127	0	0	0	0	0	599	0	0	445	0	0	0	0	0	0	0	0
Bact03_00647	0.984252	Proteobacteria	Gammaproteobacteria	#N/A	#N/A	#N/A	#N/A	Gammaproteobacteria	1236	tacagagggtgcgagcgttaatcggatttactgggcgtaaagcgtgcgtaggcggcttattaagtcggatgtgaaatccccgagcttaacttgggaattgcattcgatactggtgagctagagtatgggagaggatggtagaattccaggtgtagcggtgaaatgcgtagagatctggaggaataccggtggcgaaggcggccccctggacgaagactgacgctcaggtgcgaaagcgtggggagcaaacagg	0	0	0	105	0	113	0	0	0	0	0	0	0	0	0	0	0	0	0	0	0	0	0	0	0	0	0	0	0	0	0	0	0	0	0	0	0	0	0
Bact03_00648	0.96063	#N/A	#N/A	#N/A	#N/A	#N/A	#N/A	Bacteria	2	tacgtaggtggcaagcgttgtccggaattactgggtgtaaagggagcgcaggcggactagcaagttggaagtgaaatctatgggctcaacccataaattgctttcaaaactgccggtcttgagtagtgcagaggtaggcggaattcccggtgtagcggtggaatgcgtagatatcgggaggaacaccagtggcgaaggcggcctactgggcaccaactgacgctgaggctcgaaagtatgggtagcaaacagg	0	0	0	0	0	572	0	0	0	0	0	0	0	0	0	0	0	0	0	0	0	0	0	0	0	0	0	1416	0	0	0	0	0	0	0	0	0	0	0
Bact03_00649	0.964427	Actinobacteria	Coriobacteriia	Eggerthellales	Eggerthellaceae	#N/A	#N/A	Eggerthellaceae	1643826	tacgtatggggcaagcgttatccggattcattgggcgtaaagagcgcgtaggcggcttgttaagttaggtgtgaaatccgggggcttaacccgcggcttgcatctaaaactggcaggcttgagtctggtagaggaaagtggaattcccagtgtagcggtgaaatgcgcagatattgggaggaacaccagtggcgaaggcggctttctgggccacgactgacgctgaggcgcgaaagctaggggagcaaacagg	0	0	0	0	0	0	0	0	0	0	1854	129	0	0	0	0	1383	0	0	0	0	0	0	0	0	0	0	0	0	0	0	0	0	0	0	0	0	0	0
Bact03_00650	0.925197	Bacteroidetes	Bacteroidia	Bacteroidales	Muribaculaceae	#N/A	#N/A	Muribaculaceae	2005473	tacggaggatgcgagcgttatccggatttattgggtttaaagggtgcgcaggcggagagtcaagccggcggtcaaatcgcggggcccaaccccgtgccgccgtcggaactggctcccttgagtgggcgagaagtaggcggaatgcgtggtgtagcggtgaaatgcatagatatcacgcagaacgccgattgcgaaggcagcttaccggcgcccaactgacgctcaggcacgaaagcgtggggatcgaacagg	0	0	0	0	0	0	0	0	0	0	0	0	0	0	0	0	0	0	0	0	0	0	0	0	0	0	0	0	0	0	0	0	0	0	0	0	0	0	0
Bact03_00651	0.933333	#N/A	#N/A	#N/A	#N/A	#N/A	#N/A	Terrabacteria group	1783272	tacgtaggtggcgagcgttatccggaattattgggcgtaaagggtgcgtaggcggactgtaaggttcgcggtgaaagcgtggggctcaaccccataaagccgcgaataccggcagactagagtaccggagagggtagtggaattccatgtgtagcggtaaaatgcgtagatatatggaggaacaccggaggcgaaggcgactacctggacggagactgacgctgaggcacgaaagcgtggggagcaaatagg	0	0	0	0	0	0	0	0	0	0	0	0	0	160	0	0	0	0	0	0	0	0	0	0	0	0	0	0	0	0	0	0	0	0	2379	0	0	0	0
Bact03_00652	1	Cyanobacteria	#N/A	Nostocales	Aphanizomenonaceae	#N/A	#N/A	Aphanizomenonaceae	1892259	tacggaggatgcaagcgttatccggaatgattgggcgtaaagggtccgcaggtggctatgtaagtctgctgttaaagaacctagcttaactaggtaaaagcagtggaaactacaaggctagagtgcgttcggggtagagggaattcctggtgtagcggtgaaatgcgtagatatcaggaagaacaccagtggcgaaggcgctctactaggccgcaactgacactgagggacgaaagctaggggagcgaatggg	0	0	0	0	0	0	0	0	0	0	0	0	0	0	0	0	0	0	126	0	0	0	0	0	0	0	0	0	0	0	0	0	0	0	0	0	0	0	0
Bact03_00653	0.996063	Proteobacteria	Deltaproteobacteria	Myxococcales	Archangiaceae	#N/A	#N/A	Archangiaceae	39	tacagagggtgcaagcgttgttcggaattattgggcgtaaagcgcgtgtaggcggctttgcaagtcgggtgtgaaagccctcagctcaactgaggaagtgcgcccgaaactgcagagcttgagtgccggagagggtggcggaattccccaagtagaggtgaaattcgtagatatggggaggaacaccggtggcgaaggcggccacctggacggtaactgacgctgagacgcgaaagcgtggggagcaaacagg	0	0	0	0	0	0	0	0	0	0	143	0	270	0	0	0	0	0	0	0	0	0	0	0	0	0	0	0	0	0	0	0	0	0	0	0	0	0	0
Bact03_00654	0.960474	Cyanobacteria	#N/A	Chroococcales	Geminocystaceae	Cyanobacterium	uncultured Cyanobacterium sp.	uncultured Cyanobacterium sp.	751952	tacggaggatgcaagtgttatccggaatcactgggcgtaaagcgtctgtaggttgtttaaaaagtccactgttaaaacttgaagcttaacttcaaagatgccgtcgaaacttttaaacttgagtatggtaggggtagagggaatttccagtggagcggtgaaatgcgtagatattggaaagaccaccaatggcgaaggcactctactgggccactactgacactgagagacgaaagctaggggagcaaatggg	0	0	0	0	0	0	0	0	0	0	0	0	0	0	0	0	0	0	0	0	0	0	0	0	0	0	0	0	0	0	0	0	0	0	0	0	0	0	0
Bact03_00655	0.945098	Actinobacteria	#N/A	#N/A	#N/A	#N/A	#N/A	Actinobacteria	201174	tacgtagggagcaagcgttgtccggaatcattgggcgtaaagagcgcgtaggcggccctgtaagtccgctctgaaagtcaaaggctcaacctttgaaagcgggtggatactgcagggctagagtccggaagaggcgagtggaattcctggtgtagcggtggaatgcgcagatatcaggaggaacaccaacggcgaaggcagctcgctgggacggtactgacgctgaggcgcgaaagcgtggggagcaaacagg	0	0	0	0	0	0	0	0	0	0	0	0	196	0	0	0	0	0	0	109	0	0	0	0	0	0	0	0	0	0	0	0	0	0	0	0	0	0	0
Bact03_00657	0.992095	Firmicutes	Clostridia	Eubacteriales	Clostridiaceae	Clostridium	uncultured Clostridium sp.	uncultured Clostridium sp.	59620	tacgtagggggcaagcgttatccggatttactgggtgtaaagggagcgtaggtggtatggtaagtcagatgtgaaagcccggggctcaaccccgggattgcatttgaaactgccaaactagagtgcaggagaggtaagtggaattcctagtgtagcggtgaaatgcgtagatattaggaggaacaccagtggcgaaggcggcttactggactgtaactgacactgaggctcgaaagcgtggggagcaaacagg	0	0	0	0	0	0	0	0	0	0	0	189	0	0	0	0	380	0	0	0	0	0	0	0	0	0	0	0	0	0	0	0	0	0	0	0	0	0	0
Bact03_00658	0.964427	Actinobacteria	Actinomycetia	#N/A	#N/A	#N/A	#N/A	Actinomycetia	1760	tacgtagggtgcaagcgttgtccggatttattgggcgtaaagagctcgtaggcggtttgtcgcgtcggatgtgaaaacctatggcttaaccatgggcctgcattcgatacgggcaaactagagttcggtaggggagactggaactcctggtgtagcggtgaaatgcgcagatatcaggaagaacaccggtggcgaaggcgggtctctgggccgatactgacgctgaggagcgaaagcgtggggagcaaacagg	0	0	0	0	0	0	0	0	0	0	0	0	0	0	0	0	0	0	0	0	0	0	0	0	0	0	0	0	374	0	0	0	0	109	0	0	0	0	0
Bact03_00660	0.968504	Firmicutes	Bacilli	Lactobacillales	Enterococcaceae	#N/A	#N/A	Enterococcaceae	81852	tacgtaggtggcaagcgttgtccggatttattgggcgtaaagcgagcgcaggcggtcttttaagtctgatgtgaaagcccacggcttaaccgtggagggtcattggaaactgggagacttgagtgcagaagaggaaagtggaactccatgtgtagcggtggaatgcgtagatatatggaagaacaccagtggcgaaggcggctttctggtctgtaactgacactgagagacgaaagctaggggagcgaatggg	0	0	0	0	0	0	0	0	0	0	105	0	111	0	180	0	0	0	0	135	0	0	0	0	0	0	0	0	0	0	0	129	188	0	161	0	0	0	0
Bact03_00661	0.952756	Chloroflexi	Caldilineae	Caldilineales	Caldilineaceae	Caldilinea	uncultured Caldilinea sp.	uncultured Caldilinea sp.	435295	tacgtaggtggcaagcgttatccggaattactgggcgtaaagcgcacgcaggcggtcttgtaagtttgacgtgaaagctcccggcttaactgggagaggtcgttgaatactgcgagacttgagtttaggagaggggtgtagaattcccggtgtagtggtggaatgcgtagatatcggggggaataccagtggcgaaagcggcaccctagcctttgactgacgctcatgtgcgaaagcgtggggagcgaacggg	0	0	0	0	0	0	0	0	0	0	138	0	0	0	0	0	0	0	0	0	0	0	0	0	0	0	0	0	0	0	0	0	0	0	0	0	0	0	0
Bact03_00662	1	Proteobacteria	Alphaproteobacteria	Hyphomicrobiales	Rhizobiaceae	#N/A	#N/A	Rhizobium/Agrobacterium group	227290	tacgaagggggctagcgttgttcggaattactgggcgtaaagcgcacgtaggcggatatttaagtcaggggtgaaatcccgcagctcaactgcggaactgcctttgatactgggtatcttgagtatggaagaggttagtggaattgcgagtgtagaggtgaaattcgtagatattcgcaggaacaccagtggcgaaggcggctaactggtccataactgacgctgaggtgcgaaagcgtggggagcaaacagg	0	0	0	0	0	0	0	0	0	0	0	137	333	396	0	0	390	0	0	0	0	0	0	0	0	0	174	0	0	0	0	0	0	0	0	0	0	0	0
Bact03_00663	0.988142	Firmicutes	Bacilli	Lactobacillales	Enterococcaceae	Enterococcus	uncultured Enterococcus sp.	uncultured Enterococcus sp.	167972	tacggagggtgcaagcgttaatcggaattactgggcgtaaagcgcacgcaggcggtttcttaagtctgatgtgaaagcccccggctcaaccggggagggtcattggaaactgggagacttgagtgcagaagaggagagtggaattccatgtgtagcggtgaaatgcgtagatatatggaggaacaccagtggcgaaggcggctctctggtctgtaactgacgctgaggctcgaaagcgtggggagcaaacagg	0	0	0	0	0	0	0	0	0	0	0	0	0	0	0	0	0	0	0	0	0	0	0	0	0	0	0	0	0	0	0	0	0	0	0	0	0	0	0
Bact03_00664	0.94902	#N/A	#N/A	#N/A	#N/A	#N/A	#N/A	root	1	tacggagggtgcaagcgttaatcggaattactgggcgtaaagcgcacgcaggcggtttgttaagtcagatgtgaaatccccgggctcaacctgggaactgcatctgatactggcaagcttgagtctcgtagaggggggtagaattccaggtgtagcggtgaaatgcgtagatatatggaagaacaccagtggcgaaagcggctctctggtctgtaactgacgctgaggttcgaaagtgtgggtagcaaacagg	0	0	0	0	0	114	0	0	0	0	0	0	123	110	0	0	0	0	0	122	0	0	0	0	0	0	322	286	0	0	132	0	0	0	0	0	0	0	0
Bact03_00665	1	Bacteroidetes	Flavobacteriia	Flavobacteriales	Weeksellaceae	#N/A	#N/A	Chryseobacterium group	2782232	tacggagggtgcaagcgttatccggatttattgggtttaaagggtccgtaggcggatccgtaagtcagtggtgaaatctcatagcttaactatgaaactgccattgatactgcgggtcttgagtgagattgaggtagctggaataagtagtgtagcggtgaaatgcatagatattacttagaacaccaattgcgaaggcaggttaccaagtcttaactgacgctgatggacgaaagcgtggggagcgaacagg	0	0	0	0	0	0	0	0	0	0	0	0	0	0	0	0	0	0	0	0	0	0	0	0	0	0	0	0	0	0	0	0	0	0	0	0	0	0	0
Bact03_00666	0.992126	Actinobacteria	Actinomycetia	Frankiales	Frankiaceae	Frankia	uncultured Frankia sp.	uncultured Frankia sp.	181582	cacgtagggggcgagcgttgtccggaatcattgggcgtaaagagctcgtaggcggctcagtaagtcgggtgtgaaacccccaggctcaacctggggacgccacccgatactgctgtggctagagtccagtaggggagtgtggaattcccggtgtagcggtgaaatgcgcagatatcgggaggaacaccagcggcgaaggcggcactctgggctggaactgacgctgaggagcgaaagcgtgggtagcaaacagg	0	0	0	0	0	0	0	0	0	0	0	0	112	0	0	0	0	0	0	0	0	0	0	0	0	0	0	0	0	0	0	0	0	0	0	0	0	0	0
Bact03_00667	0.937255	Chloroflexi	Anaerolineae	Anaerolineales	Anaerolineaceae	#N/A	#N/A	Anaerolineaceae	292628	aacgtaggaggcgagcgttatccggaattactgggcgtaaagcgcgtgcaggcggttcggttagttggatgtgaaagctcctggcttaactgggagaggtcgttcaatactgccgaacttgagagtggtagagggagatggaattccgcatgtagtggtgaaatgcgtagatatgcggaggaacaccagtggcgaaagcggtctcctggcccacttctgacgctcagacgcgaaagctagggtagcaaacggg	0	0	0	0	0	0	0	0	0	0	284	0	0	0	0	0	1689	0	0	0	0	0	0	0	0	0	0	0	0	0	0	0	0	0	0	0	0	0	0
Bact03_00669	0.956522	Actinobacteria	Actinomycetia	#N/A	#N/A	#N/A	#N/A	Actinomycetia	1760	tacgtagggcgcaagcgttgtccggatttattgggcgtaaagagttcgtaggcggtctgtcgcgtcggaagtgaaaacccggagctcaactccgggcctgctttcgatacgggcagacttgagtgttgcaggggagactggaattcctggtgtagcggtggaatgcgcagatatcaggaggaacaccgatggcgaaggcagatctctgggccgtaactgacgctgaggagcgaaagcatggggagcgaacagg	0	0	0	103	0	0	0	0	0	0	172	133	119	0	0	0	260	0	0	0	0	0	0	0	0	0	0	0	0	0	0	0	0	0	0	0	0	0	0
Bact03_00670	0.968504	#N/A	#N/A	#N/A	#N/A	#N/A	#N/A	Bacteria	2	tacgtaggtggcaagcgttatccggaattattgggcgtaaagcgcgcgcaggtggtttcttaagtctgatgtgaaagcccacggctcaaccgtggagggtcattggaaactgggagacttgagtgcagaagaggaaagtggaattccatgtgtagcggtgaaatgcgtagatatatggaggaacaccagtggcgaaagcggctctctggtctgtcactgacgctgaggctcgaaagcgtgggtagcgaacagg	0	0	0	153	0	102	0	0	0	0	0	0	0	0	0	0	0	0	176	0	0	0	0	0	0	0	0	162	0	0	0	0	0	0	0	0	0	0	0
Bact03_00671	0.980315	#N/A	#N/A	#N/A	#N/A	#N/A	#N/A	root	1	tacagagggtgcaagcgttaatcagaatgactgggcgtaaagcgtctgtaggtggctttttaagtccgccgtcaaatcccagggctcaaccctggacaggcggtggaaactgccaagctggagtacggtaggggcagagggaatttccggtggagcggtgaaatgcgtagagatcggaaagaacaccaacggtgaaaacactctgctgggccgacactgacactgagagacgaaagctaggggagcgaatggg	0	0	0	0	0	0	0	0	0	645	202	276	340	377	0	500	288	321	0	0	0	0	0	0	0	0	0	0	0	0	0	0	0	0	0	0	104	0	0
Bact03_00672	0.992095	Firmicutes	Clostridia	Eubacteriales	#N/A	#N/A	#N/A	Eubacteriales	186802	tacgtagggggcaagcgttatccggatttactgggtgtaaagggagcgtagacggtatggtaagtcagatgtgaaagcccggagctcaactccgggactgcatttgaaactatcagactagagtgcaggagaggtaagtggaattcctagtgtagcggtgaaatgcgtagatattaggaggaacaccagtggcgaaggcggcttactggactgtaactgacgttgaggctcgaaagcgtggggagcaaacagg	0	0	0	0	0	0	0	0	0	0	0	0	0	0	0	0	0	0	431	0	0	0	0	0	0	0	0	0	0	0	0	0	0	0	0	0	0	0	0
Bact03_00673	0.996063	Actinobacteria	Actinomycetia	Streptomycetales	Streptomycetaceae	Streptomyces	#N/A	Streptomyces	1883	tacgtagggcgcaagcgttgtccggaattattgggcgtaaagagctcgtaggcggcttgttgcgtcggttgtgaaagcccggggcttaaccccgggtctgcagtcgatacgggcaggctagagtgtggtaggggagatcggaattcctggtgtagcggtgaaatgcgcagatatcaggaggaacaccggtggcgaaggcggatctctgggccattactgacgctgaggagcgaaagcgtggggagcgaacagg	0	0	0	0	0	0	0	0	0	0	0	0	175	0	0	0	0	0	0	0	0	0	0	0	0	0	0	0	0	0	0	0	0	0	0	0	0	0	0
Bact03_00674	0.972332	Verrucomicrobia	Verrucomicrobiae	Verrucomicrobiales	Verrucomicrobiaceae	#N/A	#N/A	Verrucomicrobiaceae	203557	tacgaaggtcccaagcgttgttcggaatcactgggcgtaaagggagcgtaggcggcgcggtaagtcagatgtgaaatcccggggctcaaccccggaactgcatccgatactgccgtgcttgagcaatggagaggtagctggaattatcggtgtagcagtgaaatgcgtagatatcgataggaacactcgtggcgaaagcgagctactggacatttgctgacgctgaggctcgaaggctaggggagcgaaaggg	0	0	0	0	0	0	0	0	0	0	0	171	0	0	0	0	434	125	0	0	0	0	0	0	0	0	1664	0	117	0	282	476	0	0	0	0	243	0	0
Bact03_00676	0.988189	Actinobacteria	Acidimicrobiia	Acidimicrobiales	Acidimicrobiaceae	#N/A	#N/A	Acidimicrobiaceae	84994	tacgtagggggcaagcgttgtccggatttattgggcgtaaagagctcgtaggcggtttggtaagtctggtgtgaaatctccacgctcaacgtggaggggccacccgatactgccatgactggagtccggtagaggagtgtggaattcccggtgtagcggtgaaatgcgcagatatcgggaggaacacccgtagcgaaggcggcactctgggccggtactgacgctgaggagcgaaagcgtggggagcaaacagg	0	0	0	0	0	0	0	0	0	0	0	0	109	0	0	0	0	0	0	0	0	0	0	0	0	0	0	0	0	0	0	0	0	0	0	0	0	0	0
Bact03_00677	1	Proteobacteria	Alphaproteobacteria	Hyphomicrobiales	Aurantimonadaceae	#N/A	#N/A	Aurantimonadaceae	255475	tacgaagggggctagcgttgttcggaattactgggcgtaaagcgcacgtaggcggacatttaagtcaggggtgaaatcccggggctcaaccccggaactgcctttgatactgggtgtcttgagtgtggtagaggtgagtggaattgcgagtgtagaggtgaaattcgtagatattcgcaggaacaccagtggcgaaggcggctcactggaccacaactgacgctgaggtgcgaaagcgtggggagcaaacagg	0	0	0	130	0	0	0	0	0	152	0	232	122	0	0	0	281	0	0	0	0	0	0	0	0	0	0	0	0	0	0	0	128	0	1458	0	0	0	0
Bact03_00678	1	Actinobacteria	Actinomycetia	Pseudonocardiales	Pseudonocardiaceae	Pseudonocardia	#N/A	Pseudonocardia	1847	tacgtagggtgcgagcgttgtccggaattattgggcgtaaagagctcgtaggcggtctgtcgcgtcggtcgtgaaaacttggggcttaaccctgagcttgcggtcgatacgggcatgactggagttcggcaggggagactggaattcctggtgtagcggtgaaatgcgcagatatcaggaggaacaccggtggcgaaggcgggtctctgggccgatactgacgctgaggagcgaaagcgtggggagcgaacagg	0	0	0	0	0	0	0	0	0	0	0	0	445	0	0	0	245	0	0	0	0	0	0	0	0	0	0	0	0	0	0	0	0	0	0	0	0	0	0
Bact03_00679	0.968504	Proteobacteria	Betaproteobacteria	#N/A	#N/A	#N/A	#N/A	Betaproteobacteria	28216	tacgtagggtgcgagcgttaatcggaattactgggcgtaaagcgtgcgcaggcggttcgctaagtctgatgtgaaagccccgggctcaacctgggaactgcattggaaactggcgagcttgagtgtggcagaggggggtggaattccacgtgtagcagtgaaatgcgtagagatgtggaggaacaccgatggcgaaggcagccccctgggctaacactgacgctcaggcacgaaagcgtggggagcaaacagg	0	0	0	159	0	0	0	0	0	327	0	0	0	0	0	0	211	0	0	0	0	0	0	0	0	0	0	0	0	0	0	0	0	0	0	0	0	0	0
Bact03_00680	0.956693	Bacteroidetes	Bacteroidia	Bacteroidales	Bacteroidaceae	Bacteroides	#N/A	Bacteroides	816	tacggaggatgcgagcgttatccggatttattgggtttaaagggagcgtaggtgggcttctaagtcagttgtgaaagtttgcggctcaaccgtaaaattgcagttgaaactggtcgccttgagtacagtagaggtgcgcggaattcgtggtgtagcggtgaaatgcttagatatcacgaagaactccgattgcgaaggcagcgcactggactgggactgacactgatgctcgaaagtgtgggtatcaaacagg	0	0	0	0	0	0	0	0	0	0	0	0	0	0	0	185	0	0	0	0	0	113	0	0	0	0	0	0	0	0	1223	0	0	0	0	0	0	620	0
Bact03_00681	0.992095	Proteobacteria	Alphaproteobacteria	Hyphomicrobiales	Methylocystaceae	Methylosinus	uncultured Methylosinus sp.	uncultured Methylosinus sp.	332354	tacgaagggggctagcgttgttcggaattactgggcgtaaagcgcgcgcaggcggtccttcaagtcagaggtgaaagcccagagctcaactctggaacggcctttgagactagaggactagggtacgggagaggtgagtggaattccgagtgtagaggtgaaattcgtagatattcggaagaacaccagtggcgaaggcggctcactggcccgttaccgacgctcaggcgcgacagcgtggggagcaaacagg	0	0	0	0	0	0	0	0	0	0	0	0	0	0	0	0	0	0	0	0	0	0	0	0	0	258	0	0	0	0	0	0	0	0	0	0	0	0	0
Bact03_00682	0.992063	Firmicutes	Bacilli	Lactobacillales	Streptococcaceae	Streptococcus	#N/A	Streptococcus	1301	tacgtaggtggcaagcgttgtccggatttattgggcgtaaagcgagcgcaggcggtttgataagtctgaagtaaaaggctgtggcttaaccatagtacgctttggaaactgtcaaacttgagtgcagaaggggagagtggaattccatgtgtagcggtgaaatgcgtagatatatggaggaacaccggtggcgaaagcggctctctggtctgtaactgacgctgaggctcgaaagcgtggggagcgaacagg	0	0	0	0	0	0	0	0	0	0	0	0	0	0	0	0	188	0	0	0	0	0	0	0	0	0	0	0	0	0	0	0	0	0	0	0	715	0	0
Bact03_00683	0.925781	Firmicutes	Erysipelotrichia	Erysipelotrichales	Erysipelotrichaceae	#N/A	#N/A	Erysipelotrichaceae	128827	tacgtaggtggcaagcgttatccggaatcattgggcgtaaagggtgcgtaggtggcagattaagtccgtagtaaaaggcataggctcaaccaatgtaagctatggaaactggtcagctagagtgcagaagagggcgatggaattccatgtgtagcggtaaaatgcgtagatatatggaggaacaccagtggcgaaggcgacgatctggcctgcaactgacgctcagtcccgaaagcgtggggagcaaatagg	0	0	0	0	0	0	0	0	0	0	0	0	0	0	0	0	0	0	0	0	0	0	743	0	0	0	0	0	0	0	0	0	0	0	0	0	0	0	0
Bact03_00684	1	Thaumarchaeota	Nitrososphaeria	Nitrososphaerales	Nitrososphaeraceae	Candidatus Nitrosocosmicus	#N/A	Candidatus Nitrosocosmicus	1826864	taccagcaccccgagtggtcgggacgtttattgggcctaaagcatccgtagccggttctacaagtcttccgttaaatccacctgcttaacagatgggctgcggaagatactatagagctaggaggcgggagaggcaagcggtactcgatgggtaggggtaaaatccgttgatccattgaagaccaccagtggcgaaggcggcttgccagaacgcgctcgacggtgagggatgaaagctgggggagcaaaccgg	0	0	0	0	0	0	0	0	0	0	0	0	232	0	0	0	0	0	0	0	0	0	0	0	0	509	0	0	0	0	0	0	0	0	0	0	0	0	0
Bact03_00685	0.960784	#N/A	#N/A	#N/A	#N/A	#N/A	#N/A	Bacteria	2	tacgtaggtggcaagcgttgtccggatttattgggcgtaaagcgagcgcaggcggtcttttaagtctgatgtgaaagcccacggcttaaccgtggagggtcattggaaactgggagacttgagtgcaggagaggagagtggaattcctagtgtagcggtgaaatgcgtagatattaggaggaacaccagtagcgaaggcggctctctggactgtaactgacgctgaggcacgaaagcgtggggagcaaacagg	0	0	0	0	0	116	150	573	0	0	0	0	0	0	0	0	0	0	0	0	0	0	0	0	0	0	0	0	0	0	0	0	0	0	0	0	0	0	0
Bact03_00686	0.948819	Chloroflexi	Caldilineae	Caldilineales	Caldilineaceae	Caldilinea	uncultured Caldilinea sp.	uncultured Caldilinea sp.	435295	tacgtaggtggcgagcgttatccggaattactgggcgtaaagcgcaagcaggcggtctgttaagtttgacgtaaaatctcctggcttaactgggaggggtcgttggagactggcagacttgaggcgatgagaggggcatggaattcccggtgtagtggtggaatgcgtagagatcgggaggaacaccagaggcgaaagcggtgccctggcattggcctgacgctgagatgcgaaagcgtggggagcgaacggg	0	0	0	0	0	0	0	0	0	0	404	240	0	0	0	0	159	0	0	0	0	0	0	0	0	0	0	0	0	0	0	0	0	0	0	0	0	0	0
Bact03_00687	0.988142	Proteobacteria	Alphaproteobacteria	Rhodobacterales	Rhodobacteraceae	#N/A	#N/A	Rhodobacteraceae	31989	tacggagggtgcaagcgttaatcggaattactgggcgtaaagcgcacgtaggcggatcggaaagtcagaggtgaaatcccagggctcaaccctggaactgcctttgaaactcccgatcttgaggtcgagagaggtgagtggaattccgagtgtagaggtgaaattcgtagatattcggaggaacaccagtggcgaaggcggctcactggctcgatactgacgctgaggtgcgaaagcgtggggagcaaacagg	0	0	0	0	0	108	0	0	0	0	0	0	0	0	0	0	0	0	0	0	0	0	0	0	153	0	0	0	0	0	0	0	0	0	0	0	0	0	0
Bact03_00688	1	Proteobacteria	Betaproteobacteria	Burkholderiales	Comamonadaceae	Polaromonas	#N/A	Polaromonas	52972	tacgtagggtgcgagcgttaatcggaattactgggcgtaaagcgtgcgcaggcggtgatgtaagacagttgtgaaatccccgggctcaacctgggaattgcatctgtgactgcatcgctagagtacggtagagggggatggaattccgcgtgtagcagtgaaatgcgtagatatgcggaggaacaccgatggcgaaggcaatcccctggacctgtactgacgctcatgcacgaaagcgtggggagcaaacagg	0	0	0	168	0	0	0	0	0	0	0	0	0	0	0	0	0	0	0	0	0	0	0	0	0	130	0	0	0	0	0	0	0	0	0	0	0	0	0
Bact03_00689	0.976285	Proteobacteria	Alphaproteobacteria	Hyphomicrobiales	#N/A	#N/A	#N/A	Hyphomicrobiales	356	tacgaagggggctagcgttgttcggaatcactgggcgtaaagcgtatgcaggcggatcattaagtcgggggtgaaatcccgaggctcaacctcggaactgccttcgatactgatgatcttgagtccgggagaggtgagtggaactgcgagtgtagaggtgaaattcgtagatattcgcaagaacaccagtggcgaaggcggctcactggcccggtactgacgctgagatacgaaagcgtggggagcaaacagg	0	0	0	0	0	0	0	0	0	0	0	0	0	0	0	0	0	0	0	0	0	0	0	0	0	0	0	0	0	0	0	0	0	0	0	0	0	0	0
Bact03_00690	0.968379	Proteobacteria	Gammaproteobacteria	Methylococcales	#N/A	#N/A	#N/A	Methylococcales	135618	tacggagggtgcgagcgttaatcggaattactgggcgtaaagcgtgcgtaggcggtatgttaagtcagatgtgaaagccctgggctcaacctgggaacggcatttgaaactggcatgctagagttaggtagaggggagtggaatttcaggtgtagcggtgaaatgcgtagatatctgaaggaacaccagtggcgaaggcggctccctggacccaaactgacgctgaggtacgaaagcgtgggtagcaaacagg	0	0	0	0	0	0	0	0	0	0	0	234	0	0	0	0	0	0	0	0	0	0	0	0	0	0	901	0	497	0	0	0	0	192	0	0	0	0	0
Bact03_00691	0.937255	Firmicutes	Clostridia	Eubacteriales	#N/A	#N/A	#N/A	Eubacteriales	186802	tacgtaggtggcaagcgttgtccggatttactgggtgtaaagggagcgcaggcgggaagtcaagtcagctgtgaaaactatgggcttaaccgatagactgcagttgaaactgattttcttgagtggagtagaggcaggcggaattccgagtgtagcggtgaaatgcgtagatattcggaggaacaccagtggcgaaggcggcctgctgggctctaactgacgctgaggctcgaaagtgtggggagcaaacagg	0	0	0	0	0	0	0	0	0	0	0	0	0	0	0	0	0	0	0	0	0	0	0	0	0	0	0	0	0	0	2465	0	0	0	0	0	0	176	0
Bact03_00692	0.917647	#N/A	#N/A	#N/A	#N/A	#N/A	#N/A	Bacteria	2	gacgagcctcacaaacgttattcggaattactgggcttaaagggtgcgtaggcggcgcggaaagttgggtgtgaaatccctcggctcaaccgaggaattgcgctcaaaactaccgtgctcgagggagatagaggaatgcggaacttacggtggagcggtgaaatgcgttgatatcgtagggaacaccggtggcgaaagcggcattctggatctcttctgacgctgatgcacgaaagctagggtagcaaacggg	0	0	0	0	0	0	0	0	0	0	0	0	142	0	0	0	0	0	0	0	0	0	0	0	0	0	0	0	0	0	0	0	0	0	0	0	0	0	0
Bact03_00693	1	Proteobacteria	Gammaproteobacteria	Pseudomonadales	Pseudomonadaceae	Pseudomonas	Pseudomonas aeruginosa	Pseudomonas aeruginosa	287	tacggagggtgcaagcgttaatcggaattactgggcgtaaagcgcacgcaggcggtttgttaagtcagatgtgaaatccccgggctcaacctgggaactgcatccaaaactactgagctagagtacggtagagggtggtggaatttcctgtgtagcggtgaaatgcgtagatataggaaggaacaccagtggcgaaggcgaccacctggactgatactgacactgaggtgcgaaagcgtggggagcaaacagg	0	0	0	0	0	0	0	0	0	0	0	0	0	0	0	0	0	0	0	0	0	0	0	0	0	0	0	0	0	0	0	0	0	0	0	0	0	0	0
Bact03_00694	1	Actinobacteria	Actinomycetia	Propionibacteriales	Nocardioidaceae	Nocardioides	#N/A	Nocardioides	1839	tacgtagggtgcgagcgttgtccggaattattgggcgtaaagggctcgtaggcggtttgtcgcgtcgggagtgaaaaccttgggcttaactcagggcttgctttcgatacgggcagactagaggtatgcaggggagaacggaattcctggtgtagcggtgaaatgcgcagatatcaggaggaacaccggtggcgaaggcggttctctgggcatgatctgacgctgaggagcgaaagtgtggggagcgaacagg	0	0	0	428	0	0	0	0	0	0	0	0	198	0	0	0	0	0	0	0	0	0	0	0	0	164	0	0	0	0	0	0	0	0	0	0	0	0	0
Bact03_00695	0.996047	Chloroflexi	Caldilineae	Caldilineales	Caldilineaceae	Caldilinea	uncultured Caldilinea sp.	uncultured Caldilinea sp.	435295	tacgtaggtgacaagcgttatccggaattactgggcgtaaagcgcacgcaggcggctgcttaagtctgacgtaaaatctcctggcttaactgggaggggtcgttggaaactgagcggcttgaggcagtgagaggggtgtagaattcccggtgtagtggtggaatgcgtagatatcgggaggaataccagaggcgaaggcgacaccctggcactgacctgacgctcatgtgcgaaagcgtggggagcgaacggg	0	0	0	936	0	0	344	0	0	144	300	0	0	0	0	0	119	0	0	0	0	0	0	0	0	0	0	0	0	0	0	0	0	106	0	136	1253	0	0
Bact03_00696	0.957031	Acidobacteria	#N/A	#N/A	#N/A	#N/A	#N/A	Acidobacteria	57723	tacagaggtggcaagcgttgttcggaattactgggcgtaaagggcgcgtaggcggctcgacaagtcccgcgtgaaagcccccggctcaactggggaactgcgcgggaaactgtcggacttgagttcgggagagggaagcggaattccgggtgtagcggtgaaatgcgtagatatccggaggaacaccggtggcgaaggcggcttcctggaccgacactgacgctgaggcgcgaaagctaggggagcaaacggg	0	0	0	0	0	0	0	0	0	0	0	0	0	0	0	0	0	0	0	0	0	0	0	0	0	0	0	0	0	0	0	0	0	0	0	0	0	0	0
Bact03_00697	0.956693	#N/A	#N/A	#N/A	#N/A	#N/A	#N/A	Bacteria	2	tacggagggtgcaagcgttaatcggaattactgggcgtaaagcgcgtctaggcggaaaagtaagtctgatgtgaaaatgcggggctcaactccgtattgcgttggaaactgcttttctagagtactggagaggtgggcggaactacaagtgtagaggtgaaattcgtagatatttgtaggaatgccgatggagaagtcagctcactggacagatactgacgctgaagcgcgaaagcgtggggagcaaacagg	0	0	0	202	268	242	0	149	123	322	0	0	0	0	114	123	0	0	270	103	0	0	0	0	0	0	203	150	0	0	0	0	0	0	0	0	0	0	0
Bact03_00698	1	Firmicutes	Negativicutes	Veillonellales	Veillonellaceae	Megasphaera	#N/A	Megasphaera	906	tacgtaggtggcaagcgttgtccggaattattgggcgtaaagggcgcgcaggcggcgtcgtaagtcggtcttaaaagtgcggggcttaaccccgtgaggggaccgaaactgcgatgctagagtatcggagaggaaagcggaattcctagtgtagcggtgaaatgcgtagatattaggaggaacaccagtggcgaaagcggctttctggacgacaactgacgctgaggcgcgaaagccaggggagcaaacggg	0	0	0	0	0	0	0	0	0	0	0	0	0	0	0	0	0	0	0	0	0	0	0	0	0	0	0	229	0	0	0	0	0	0	0	0	0	0	0
Bact03_00699	0.992095	Gemmatimonadetes	Gemmatimonadetes	Gemmatimonadales	Gemmatimonadaceae	Gemmatimonas	uncultured Gemmatimonas sp.	uncultured Gemmatimonas sp.	221169	tacggagggtgcgagcgttgtccggaatcactgggcgtaaagggcgcgtaggtggttggatgcgccggtggtgaaagcgcagggctcaaccctgcgtcggccatcgggacggtccgactggagcactgtagaggcaggtggaattccgggtgtagcggtggaatgcgtagagatccggaagaacaccggtggcgaaggcggcctgctgggcagttgctgacactgaggcgcgacagcgtggggagcaaacagg	0	0	0	0	0	0	0	0	0	0	0	137	0	0	0	0	0	541	122	0	0	0	0	0	0	0	0	0	118	0	0	0	0	0	0	0	0	0	0
Bact03_00700	0.98419	Actinobacteria	Thermoleophilia	Solirubrobacterales	Conexibacteraceae	Conexibacter	uncultured Conexibacter sp.	uncultured Conexibacter sp.	259313	tacgtagggggcaagcgttgtccggatttattgggcgtaaagagcgtgtaggcggccagataggtccgttgtgaaaactcgaggctcaacctcgagacgccgatggaaaccatttggctagagtccggaagaggagagtggaattcctggtgtagcggtgaaatgcgcagatatcaggaagaacacccgtggctaaggcggctctctagtacggtactgacgctgagacgcgaaagcgtggggagcgaacagg	0	0	0	0	0	0	0	0	0	0	0	0	0	0	0	0	0	0	0	0	0	0	0	0	0	0	0	0	0	0	0	0	0	0	0	0	0	0	0
Bact03_00701	0.902344	#N/A	#N/A	#N/A	#N/A	#N/A	#N/A	Bacteria	2	gacgagccacccgaacgttattcggaattactgggcttaaagggtgcgtaggcggtgtagcaagtcgggagtgaaataccccagcttaactgaggaattgctttcgatactgctatgctcgagtgagatagaggtaagcggaacttagggtggagcggtgaaatgcgttgatatcctaaggaacaccggtggcgaaggcggcttactgggtctctactgacgctgaggcacgaaagctagggtagcaaacggg	0	0	0	0	0	0	0	0	0	0	0	0	0	0	0	0	0	0	0	0	0	0	0	0	0	0	0	0	0	0	0	0	0	0	0	0	0	0	0
Bact03_00703	0.968627	Firmicutes	Bacilli	#N/A	#N/A	#N/A	#N/A	Bacilli	91061	tacgtaggtggcaagcgttgtccggaattattgggcgtaaagcgcgcgcaggcggtcctttaagtctgatgtgaaagccttcggcttaaccggagatgtgcattggaaactggaagacttgagtgcagaagaggagagtggaactccatgtgtagcggtgaaatgcgtagatatatggaagaacaccagtggcgaaagcggctctctggtctgtaactgacgctgaggttcgaaagcgtgggtagcgaacagg	213	0	0	231	0	114	0	170	0	223	0	0	0	0	0	0	0	0	324	120	0	0	0	0	0	0	189	167	0	0	270	0	0	0	0	0	0	0	0
Bact03_00704	1	Planctomycetes	Planctomycetia	Planctomycetales	Planctomycetaceae	Planctomyces	uncultured Planctomyces sp.	uncultured Planctomyces sp.	179110	tacgaactgtgcgaacgttattcggaatcactgggcttacagggtgcgtaggcggctattcaggtcaggtgtgaaagccctcggctcaaccgaggaactgcgcttgaaaccggatggctcgagtcaactagaggtgcacggaacttccagtggagcggtgaaatgtgttgatattggaaggaacaccggaggcgaaagcggtgcactggggttggtctgacgctgaggcacgaaagccaggggagcgaacggg	0	0	0	0	0	0	0	0	0	0	0	0	450	0	0	0	0	0	0	0	0	0	0	0	0	240	0	0	0	0	0	0	0	0	0	0	0	0	0
Bact03_00705	0.988189	Actinobacteria	Actinomycetia	Micrococcales	Micrococcaceae	#N/A	#N/A	Micrococcaceae	1268	tacgtaggtggcaagcgttgtccggaattattgggcgtaaagagctcgtaggcggtttgtcgcgtctatcgtgaaagtccgaggctcaacctcggatctgcggtgggtacgggcagactagagtgatgtaggggagactggaattcctggtgtagcggtgaaatgcgcagatatcaggaggaacaccgatggcgaaggcaggtctctgggcattaactgacgctgaggagcgaaagcatggggagcgaacagg	0	0	0	0	0	0	0	0	0	0	0	0	0	0	0	0	0	0	0	0	0	0	0	0	0	0	0	0	0	0	0	0	0	0	0	0	0	0	0
Bact03_00706	0.968254	Firmicutes	#N/A	#N/A	#N/A	#N/A	#N/A	Firmicutes	1239	tacgtaggtggcaagcgttatccggaattattgggcgtaaagagggagcaggcggcagcaagggtctgtggtgaaagcctgaagcttaacttcagtaagccatagaaaccaggcagctagagtgcaggagaggatcgtggaattccatgtgtagcggtgaaatgcgtagatatatggaggaacaccagtggcgaaggcgactctctggactgtaactgacgctgaggctcgaaagcgtggggagcaaacagg	0	0	0	0	0	0	230	0	0	0	0	0	0	0	124	0	0	0	0	0	0	0	376	0	0	0	0	0	254	0	0	0	0	0	131	0	0	0	0
Bact03_00707	0.968627	#N/A	#N/A	#N/A	#N/A	#N/A	#N/A	Bacteria	2	tacagagggtgcaagcgttaatcggaattactgggcgtaaagcgcgcgtaggtggtttgttaagttgaatgtgaaatccccgggctcaacctgggaactgcatccaaaactggcaagctagagtatggtagagggtagtggaatttcctgtgtagcggtgaaatgcgtagatataggaaggaacaccagtggcgaaggcggctttctggtctgtaactgacgctgaggctcgaaagcgtggggagcaaacagg	0	0	0	151	0	321	0	0	0	0	0	0	0	137	0	0	0	0	0	0	0	0	0	0	121	0	0	194	0	0	0	0	0	192	0	0	0	0	0
Bact03_00708	0.980237	Verrucomicrobia	Spartobacteria	Chthoniobacterales	Chthoniobacteraceae	Chthoniobacter	uncultured Chthoniobacter sp.	uncultured Chthoniobacter sp.	1133324	tacagaggtctcaagcgttgttcggattcattgggcgtaaagggtgcgtaggtggcggggtaagtctggtgtgaaatctcggggctcaaccccgaaactgcactggatactgccttgctcgagtactggagaggagattggaatttacggtgtagcagtgaaatgcgtagatatcgtaaggaagaccagtggcgaaggcgaatctctggacagttactgacactgaggcacgaaggccaggggagcaaacggg	0	0	0	0	0	0	0	0	0	109	0	0	0	0	0	0	0	0	0	0	0	0	0	0	0	0	0	0	0	0	0	0	0	0	0	0	195	0	0
Bact03_00709	0.968504	Actinobacteria	Acidimicrobiia	Acidimicrobiales	#N/A	#N/A	#N/A	Acidimicrobiales	84993	cacgtagggggcgagcgttgtccggatttattgggcgtaaagagctcgtaggcggttcgctaagtcgggtgtgaaacctccaggctcaacctggagacgccacctgatactggtgtgactagagtccggtaggggagtgtggaactcctggtgtagcggtgaaatgcgcagatatcaggaagaacaccagcggcgaaggcggcactctgggccggtactgacgctgaggagcgaaagcgtgggtagcaaacagg	0	0	0	0	0	0	0	0	0	0	0	135	194	0	0	0	129	0	0	0	0	0	0	0	0	0	0	0	0	0	0	0	0	0	0	0	0	0	0
Bact03_00710	0.948617	Bacteroidetes	Bacteroidia	Bacteroidales	Bacteroidaceae	#N/A	#N/A	Bacteroidaceae	815	tacggaggatgcgagcgttatccggatttattgggtttaaagggagcgcagacgggtttttaagtcagctgtgaaagtttggggctcaaccttaaaattgcagttgatactggagaccttgagtgcagtcgaggcaggcggaattcgtggtgtagcggtgaaatgcttagatatcacgaagaactccgattgcgaaggcagcttgctagagtgtaactgacgttcatgctcgaaagtgtgggtatcaaacagg	0	0	0	0	0	0	0	0	0	0	0	0	0	0	0	385	0	0	0	0	0	0	0	0	0	0	0	0	0	0	1191	0	0	0	0	0	0	312	0
Bact03_00711	1	Firmicutes	Clostridia	Eubacteriales	Lachnospiraceae	Blautia	#N/A	Blautia	572511	tacgtagggggcgagcgttatccggatttactgggtgtaaagggagcgtagacggcgtatcaagtctgatgtgaaaggcaggggcttaacccctggactgcattggaaactggtatgcttgagtgccggaggggtaagcggaattcctagtgtagcggtgaaatgcgtagatattaggaggaacaccagtggcgaaggcggcttactggacggtaactgacgttgaggctcgaaagcgtggggagcaaacagg	0	0	0	0	0	0	0	0	0	0	0	0	0	0	0	0	0	0	0	0	0	0	0	0	0	0	0	0	0	0	0	0	0	0	0	0	0	0	0
Bact03_00712	0.976378	Firmicutes	Clostridia	Eubacteriales	Oscillospiraceae	Hydrogeniiclostidium	Hydrogeniiclostidium mannosilyticum	Hydrogeniiclostidium mannosilyticum	2764322	tacgtagggagcgagcgttgtccggatttactgggtgtaaagggtgcgtaggcggatcagcaagtcagtggtgaaatctgagggctcaaccctcaaactgccattgaaactgcaggtcttgagtgaagtagaggtaggcggaattcccggtgtagcggtggaatgcgtagagatcgggaggaacaccagtggcgaaggcggcctactgggctttaactgacgctgaggcacgaaagcatgggtagcaaacagg	0	0	0	0	0	0	0	0	0	0	0	0	0	0	0	0	0	0	0	0	0	0	0	0	0	0	0	0	0	0	0	0	0	0	0	0	0	0	0
Bact03_00713	0.976378	Proteobacteria	Alphaproteobacteria	Rhodobacterales	Rhodobacteraceae	#N/A	#N/A	Rhodobacteraceae	31989	tacggagggggctagcgttgttcggaattactgggcgtaaagcgcacgtaggcggatgtttaagtcgggggtgaaatcccggggctcaaccccggaacggccttcgatactggacgtctggagtccgagagaggtgagtggaattccgagtgtagaggtgaaattcgtagatattcggaggaacaccagtggcgaaggcggctcactggctcggtactgacgctgaggtgcgaaagcgtggggagcaaacagg	0	0	0	0	0	0	0	0	0	0	0	0	0	0	0	0	0	0	0	0	0	0	0	0	0	273	0	0	0	0	0	0	0	0	0	0	0	0	0
Bact03_00714	0.964567	Chloroflexi	Caldilineae	Caldilineales	Caldilineaceae	Caldilinea	uncultured Caldilinea sp.	uncultured Caldilinea sp.	435295	tacgtaggtggcgagcgttatccggaattactgggcgtaaagcgcaagcaggcggcgacctaagtctgacgtgaaatctcctggcttaactgggaggggacgttggaaactgggttgcttgaggcgatgagaggggtgtggaattcccggtgtagtggtggaatgcgtagatatcgggaggaacaccagaggcggaagcggcaccctggcattagcctgacgctgagatgcgaaagcgtggggagcaaacggg	0	0	0	0	0	0	0	0	0	0	0	0	0	0	0	0	0	0	0	0	0	0	0	0	0	0	0	0	0	0	0	0	0	0	0	0	0	0	0
Bact03_00715	0.956522	Firmicutes	Clostridia	Eubacteriales	Oscillospiraceae	Paludicola	Paludicola psychrotolerans	Paludicola psychrotolerans	2038680	tacgtaggtggcaagcgttgtccggaattactgggtgtaaagggagcgtaggcggggatgcaagttgaatgttaaacctatgggctcaacccatagttgcgttcaaaactgtatttcttgagtgaagtagaggtaggcggaattcctagtgtagcggtgaaatgcgtaaatattaggaggaacaccagtggcgaaggcggcctactgggctttaactgacgctgaggctcgaaagcgtgggtagcaaacagg	0	0	0	0	0	0	0	0	0	0	0	0	0	0	0	0	0	0	0	0	0	0	0	0	0	0	0	146	0	0	1144	0	118	0	0	0	0	207	0
Bact03_00716	0.976378	Proteobacteria	Betaproteobacteria	Burkholderiales	Burkholderiaceae	Burkholderia	uncultured Burkholderia sp.	uncultured Burkholderia sp.	188058	tacgtagggtgcgagcgttaatcggaattactgggcgtaaagcgtgcgcaggcggttcgttaagttcgatgtgaaagccccgggctcaacctgggaactgcattggaaactggcgagcttgagtatggcagaggggggtggaattccgcgtgtagcagtgaaatgcgtagagatgcggaggaacaccgatggcgaaggcagccccctgggccaatactgacgctcaggcacgaaagcgtggggagcaaacagg	0	0	0	0	0	0	0	0	0	143	0	0	0	0	0	0	0	143	276	0	0	0	0	0	0	0	0	0	0	0	0	0	0	0	0	0	230	0	0
Bact03_00717	0.980315	#N/A	#N/A	#N/A	#N/A	#N/A	#N/A	Bacteria	2	tacgtaggtgacaagcgttgtccggatttactgggcgtaaagagcgcgcaggcggtcgattaagtcgagtgtgaaagcccccggctcaactggggagggtcattcgaaactggtcgactcgaaggcaggagagggtagtggaattcccggtgtagtggtgaaatgcgtagatatcgggaggaacaccagtggcgaaggcgactacctggcctgttcttgacgctgaggcgcgaaagctaggggagcaaacggg	0	0	0	0	0	0	0	0	0	0	277	348	0	0	0	0	0	0	0	0	0	0	0	0	0	0	0	0	0	0	0	0	0	0	0	0	0	0	0
Bact03_00718	0.980237	Proteobacteria	Gammaproteobacteria	Legionellales	Legionellaceae	Legionella	#N/A	Legionella	445	tacggagggtgcaagcgttaatcggaattactgggcgtaaagggtgcgtaggtggttgtataagttaactgtgaaattcctgggctcaacctgggcgggtcagttaagactgtatgactagagtatgggagagggtagtggaatttccggtgtagcggtgaaatgcgtagagatcggaaggaacaccagtggcgaaggcggctacctggcctaatactgacactgaggcacgaaagcgtggggagcaaacagg	0	0	0	0	0	0	0	0	0	0	0	0	0	0	0	0	2894	0	0	0	0	0	0	0	0	0	0	0	131	0	0	0	0	0	0	0	218	0	0
Bact03_00719	0.988142	Bacteroidetes	Bacteroidia	Bacteroidales	Bacteroidaceae	Bacteroides	Bacteroides caecigallinarum	Bacteroides caecigallinarum	1411144	tacggaggatgcgagcgttatccggatttattgggtttaaagggagcgtagacgggatgttaagtcagctgtgaaagtttggggctcaaccttaaaattgcagttgaaactggcgttcttgagtgcggcagaggcaggcggaattcgtggtgtagcggtgaaatgcttagatatcacgaagaactccgattgcgaaggcagcctgctggaccgtaactgacgttgatgctcgaaagtgtgggtatcaaacagg	0	0	0	0	0	0	0	0	0	0	0	0	0	0	0	147	0	0	0	0	0	0	0	0	0	0	0	0	0	0	240	0	0	0	0	0	0	0	0
Bact03_00720	0.910853	#N/A	#N/A	#N/A	#N/A	#N/A	#N/A	Bacteria	2	tacgtaggatgcaagcgttgtccggatttactgggcgtaaagcgcgcgcaggcggtccaataagtatggcgtgaaatctccttgctcaacggggagggtgcgttgtagactgtaggacttgaggtcggtagaggggggtggaattgctggtgtagcggtgaaatgcgtagagatcagcaggaacacccgtggcgaaggcggccccctgggccgatcctgacgctgaggcgcgaaggctaggggagcgacccgg	0	0	0	0	0	0	0	0	0	0	0	0	0	0	0	0	0	0	0	0	0	0	0	0	0	0	0	0	0	0	0	0	0	0	0	0	0	0	0
Bact03_00721	1	Proteobacteria	Alphaproteobacteria	Hyphomicrobiales	Reyranellaceae	Reyranella	#N/A	Reyranella	445219	gacgaagggggctagcgttgttcggaattactgggcgtaaagcgagtgtaggtggttgtcatagtcaggtgtgaaagccttgagctcaactcaagaaatgcacttgatactgggcgactagaggaccggagaggatagtggaattcccagtgtagtggtgaaatacgtagagattgggaagaacaccagtggcgaaggcggctatctggacggtttctgacactaagactcgaaagcgtggggagcaaacagg	0	0	0	0	0	0	0	0	0	0	0	0	0	0	0	0	0	0	0	0	0	0	0	0	0	0	0	0	0	0	0	0	0	0	0	0	0	0	0
Bact03_00722	0.972222	#N/A	#N/A	#N/A	#N/A	#N/A	#N/A	Bacteria	2	tacgtaggtcccgagcgttgtccggatttattgggcgtaaagcgagcgcaggcggtttcataagtctgaagttaaaggcagtggcttaaccattgtacgctttggaaactgtgagacttgagtgcagaaggggagagtggaattccatgtgtagcggtgaaatgcgtagatatatggaagaacaccagtggcgaaggcggctctctggtctgcaactgacgctgaggctcgaaagcatgggtagcgaacagg	0	0	0	0	0	0	0	0	0	0	0	0	141	0	0	0	0	0	0	0	0	0	0	0	0	0	247	0	0	0	0	0	108	0	0	0	0	0	0
Bact03_00723	0.996063	Proteobacteria	Alphaproteobacteria	Sphingomonadales	Sphingomonadaceae	Sphingomonas	Sphingomonas sp.	Sphingomonas sp.	28214	tacggagggggctagcgttgttcggaattactgggcgtaaagcgcacgtaggcggctttgtaagttagaggtgaaagcccagggctcaaccctggaattgcctttaagactgcatcgcttgaacatcggagaggtaagtggaattccgagtgtagaggtgaaattcgtagatattcggaagaacaccagtggcgaaggcgacttactggacgattgttgacgctgaggtgcgaaagcgtggggagcaaacagg	0	0	0	152	0	0	0	0	0	0	0	0	166	0	0	0	0	106	0	0	0	0	0	0	0	140	0	0	0	0	0	0	0	0	0	0	0	0	0
Bact03_00724	1	Actinobacteria	Actinomycetia	Micromonosporales	Micromonosporaceae	Actinoplanes	#N/A	Actinoplanes	1865	gacgtagggcgcgagcgttgtccggatttattgggcgtaaagagctcgtaggcggcttgtcgcgtcgaatgtgaaatctcagggctcaactctgacattgcattcgatacgggcaggctagagttcggtaggggagactggaattcctggtgtagcggtgaaatgcgcagatatcaggaggaacaccggtggcgaaggcgggtctctgggccgatactgacgctgaggagcgaaagcgtggggagcgaacagg	0	0	0	0	0	0	0	0	0	0	0	0	166	0	0	0	0	0	0	0	0	0	0	0	0	0	0	0	0	0	0	0	0	0	0	0	0	0	0
Bact03_00725	0.992095	Acidobacteria	Holophagae	Holophagales	Holophagaceae	Holophaga	uncultured Holophaga sp.	uncultured Holophaga sp.	188475	tacggggggggcaagcgttgttcggaattactgggcgtaaagggctcgtaggcggccaactaagtcagacgtgaaatccctcggcttaaccggggaactgcgtctgatactggatggctcgaatccgggagagggatgcggaattccaggtgtagcggtgaaatgcgtagatatctggaggaacaccggtggcgaaggcggcatcctggaccggcattgacgctgaggagcgaaagccaggggagcaaacggg	0	0	0	0	0	0	0	0	0	0	0	0	146	0	0	0	0	0	0	139	0	0	0	0	0	0	0	0	0	0	0	0	0	0	0	0	0	0	0
Bact03_00726	0.964706	Firmicutes	#N/A	#N/A	#N/A	#N/A	#N/A	Firmicutes	1239	tacgtagggggcaagcgttatccggatttactgggtgtaaagggagcgtagacggatatgcaagtctgatgtgaaaacccggggctcaaccccgggactgcattggaaactgcagatctagagtgtcggagaggcaggcggaattcctagtgtagcggtgaaatgcgtagatattaggaggaacaccagtggcgaaggcggcctgctggacgatgactgacgttgaggctcgaaagcgtggggagcaaacagg	0	0	0	0	0	0	0	0	0	0	0	0	0	0	0	0	0	0	0	0	0	0	0	0	0	0	0	0	0	0	212	0	0	0	0	0	0	1995	0
Bact03_00727	0.984252	Firmicutes	Clostridia	Eubacteriales	#N/A	#N/A	#N/A	Eubacteriales	186802	tacgtaggtggcaagcgttatccggatttactgggtgtaaagggcgtgtaggcggctccgcaagtcagatgtgaaattcccgggcttaacccgggcgctgcatctgaaactgcggaacttgagtactggagaggatagtggaattcctagtgtagcggtaaaatgcgtagatattaggaggaacaccagtggcgaaggcggctatctggacagtaactgacgctgaggcgcgaaagcgtggggagcaaacagg	0	0	0	0	0	0	0	0	0	0	0	0	0	0	0	0	0	0	825	0	0	0	0	0	0	0	0	0	0	0	0	0	0	0	0	0	0	0	0
Bact03_00728	1	Actinobacteria	Actinomycetia	Propionibacteriales	Nocardioidaceae	#N/A	#N/A	Nocardioidaceae	85015	tacgtagggtgcgagcgttgtccggaattattgggcgtaaagggctcgtaggcggtctgttgcgtcaggagtgaaaactcggggcttaaccccgagcctgcttctgatacgggcagactagaggtatgcaggggagaacggaattcctggtgtagcggtgaaatgcgcagatatcaggaggaacaccggtggcgaaggcggttctctgggcattacctgacgctgaggagcgaaagtgtggggagcgaacagg	0	0	0	378	0	0	0	0	0	0	0	0	222	0	0	0	105	0	0	110	0	0	0	0	0	0	0	0	0	0	0	0	0	0	0	0	0	0	0
Bact03_00729	0.980315	Bacteroidetes	Bacteroidia	Bacteroidales	Prevotellaceae	Prevotella	Prevotella hominis	Prevotella hominis	2518605	tacggaaggtccgggcgttatccggatttattgggtttaaagggagcgtaggccgcaggttaagcgtgttgtgaaatgtaggggctcaacctctgcactgcagcgcgaactggcttgcttgagtacgcacaacgtgggcggaattcgtggtgtagcggtgaaatgcttagatatcacgaagaactccgattgcgaaggcagctcacgggagcgcaactgacgctgaagctcgaaagtgcgggtatcgaacagg	0	0	0	0	0	0	0	0	0	0	0	0	0	0	0	0	0	0	0	0	0	0	0	0	0	0	0	0	0	0	0	0	0	0	0	0	0	0	0
Bact03_00730	0.940945	#N/A	#N/A	#N/A	#N/A	#N/A	#N/A	root	1	tacggagggtgcaagcgttaatcggaattactgggcgtaaagcgcacgcaggcggtttgttaagtcagatgtgaaatccccgggctcaacctgggaactgcatctgatactggcaagcttgagtctcgtagaggggggtagaattccaggtgtagcggtgaaattcgtagatatttgtaggaatgccgatggagaagtcagctcactggacagatactgacgctgaagcgcgaaagcgtggggagcaaacagg	0	0	0	0	150	284	0	0	0	140	0	0	164	144	0	0	0	0	0	144	0	0	0	0	0	0	313	286	0	0	130	0	111	0	0	0	0	0	0
Bact03_00731	0.996063	#N/A	#N/A	#N/A	#N/A	#N/A	#N/A	Bacteria	2	tacgaagggggctagcgttgctcggaattactgggcgtaaagggagcgtaggcggacatttaagtcaggggtgaaatcccggggctcaacctcggaattgcctttgatactgggtgtcttgagtatgagagaggtatgtggaactccgagtgtagaggtgaaattcgtagatattcggaagaacaccagtggcgaaggcgacatactggctcattactgacgctgaggctcgaaagcgtggggagcaaacagg	0	0	0	0	0	0	0	0	0	0	0	0	0	0	0	0	0	164	0	0	0	0	0	0	0	0	144	0	0	0	0	0	0	0	0	0	0	0	0
Bact03_00732	0.972332	#N/A	#N/A	#N/A	#N/A	#N/A	#N/A	Bacteria	2	tacgtaggtggcaagcgttgtccggatttattgggcgtaaagcgagcgcaggcggtcttttaagtctgatgtgaaagcccacggcttaaccgtggagggtcattggaaactgggagacttgagtgcagaagaggaaagtggaactccatgtgtagcggtgaaatgcgtagagatttggaggaacaccagtggcgaaggcgactatctggtctgtaactgacactgaggcgcgaaagcgtggggagcaaacagg	0	0	0	0	0	0	0	0	0	0	0	0	0	0	0	0	0	0	0	0	0	0	0	0	0	0	0	0	0	0	0	0	0	0	0	0	0	0	0
Bact03_00733	0.948819	Firmicutes	Clostridia	Eubacteriales	Oscillospiraceae	#N/A	#N/A	Oscillospiraceae	216572	tacgtaggtggcaagcgttgtccggaattactgggtgtaaagggagcgtaggcggggagacaagttgaatgtttaaactatcggcttaactgatagtcgcgttcaaaactatcactcttgagtgcagtagaggtaggcggaattcctagtgtagcggtgaaatgcgtagatattaggaggaacaccagtggcgaaggcggcctactgggctgtaactgacgctgaggctcgaaagcgtgggtagcaaacagg	0	0	0	0	0	663	0	0	0	0	0	0	0	0	0	0	0	0	116	0	0	331	0	0	0	0	0	0	0	0	1482	0	0	0	0	0	0	468	0
Bact03_00734	0.984252	Firmicutes	Clostridia	Eubacteriales	Eubacteriaceae	Eubacterium	Eubacterium sp. c-25	Eubacterium sp. c-25	2841037	tacgtagggggcaagcgttatccggatttactgggtgtaaagggagcgtagacggctgtgcaagtctggagtgaaaacccggggctcaaccccgggattgctttggaaactgtgtagctggagtaccggagaggcaagtggaattcctagtgtagcggtgaaatgcgtagatattaggaggaacaccagtggcgaaggcggcttgctggacggtaactgacgttgaggctcgaaagcgtggggagcaaacagg	0	0	0	0	0	1136	0	0	0	0	0	0	0	0	0	434	0	0	0	0	0	0	0	0	0	0	0	1405	0	0	0	0	0	0	0	0	0	0	0
Bact03_00735	0.98419	Cyanobacteria	#N/A	Chroococcales	Geminocystaceae	Cyanobacterium	uncultured Cyanobacterium sp.	uncultured Cyanobacterium sp.	751952	tacgggggatgcaagtgttatccggaataattgggcgtaaagcgtctgtaggtggttgaccaagtctgttgttaaaaatcagggcttaaccctgatccggcaacagaaactagtaaacttgagtacggtaggggcagagggaattctcggtgtagtggtgaaatacgtagatatcgagaagaacaccaatagcgaaagcactctgctgggccgaaactgacattgagagacgaaagctaggggagcaaaaggg	0	0	0	360	0	0	0	0	0	204	0	373	179	0	0	0	330	0	0	0	0	0	0	0	0	0	0	0	0	0	0	0	0	0	0	0	0	0	0
Bact03_00736	0.952381	Firmicutes	Erysipelotrichia	Erysipelotrichales	Erysipelotrichaceae	Anaerorhabdus	uncultured Anaerorhabdus sp.	uncultured Anaerorhabdus sp.	1109663	tacgtaggtggcgagcgttatccggaattattgggcgtaaagggtgcgtaggcggatggttaagtttaaggtgaaagcgtggggctcaaccccataaagccttagaaactggccaactagagtgcagaagggggtagtggaattccatgtgtagcggtaaaatgcgtagatatatggaggaacaccggtggcgaaggcggctacctggtctgtaactgacgctgaggcacgaaagcgtggggagcaaatagg	0	0	0	0	0	0	0	0	0	0	0	0	0	0	0	0	0	0	0	0	0	0	0	0	0	0	0	0	0	0	1092	0	0	0	0	0	0	2247	0
Bact03_00737	0.992095	Proteobacteria	Alphaproteobacteria	Hyphomicrobiales	Hyphomicrobiaceae	Hyphomicrobium	#N/A	Hyphomicrobium	81	tacgaagggggctagcgttgttcggaattactgggcgtaaagcgcacgtaggcggacttataagtcaggggtgaaatcccggggctcaacctcggaactgcctttgatactgtaagtctcgagaccggaagaggtgagtggaattcctagtgtagaggtgaaattcgtagatattaggaagaacaccagtggcgaaggcggctcactggtccggttctgacgctgaggtgcgaaagcgtggggagcaaacagg	0	0	0	0	0	0	0	0	0	0	0	0	103	0	0	0	0	0	0	0	0	0	0	0	0	0	163	0	218	0	0	0	0	0	0	0	371	0	0
Bact03_00738	0.960474	#N/A	#N/A	#N/A	#N/A	#N/A	#N/A	Bacteria	2	tacgtaggtggcaagcgttgtccggatttattgggcgtaaagcgagcgcaggcggtcttttaagtctgatgtgaaagcccccggcttaaccggggagggtcattggaaactgggagacttgagtgcagaagaggaaagcggaattccatgtgtagcggtgaaatgcgtagatatatggaggaacaccagtggcgaaggcgacggtctggggtgcaactgacgctcagtcccgaaagcgtggggagcaaatagg	0	0	0	134	0	1022	173	110	108	0	0	0	0	0	0	0	0	0	110	0	0	0	0	0	0	0	0	122	0	0	0	0	0	0	0	0	0	0	0
Bact03_00739	0.968254	Firmicutes	Clostridia	Eubacteriales	#N/A	#N/A	#N/A	Eubacteriales	186802	tacgtaggtggcaagcgttgtccggatttattgggcgtaaagcgagcgcaggcggtctttcaagccagaagtgaaaggctacggctcaaccgtagtaagcttttggaactgtaggacttgagtgcaggagaggagagtggaattcctagtgtagcggtgaaatgcgtagatattaggaggaacaccagtagcgaaggcggctctctggactgtaactgacgctgaggcacgaaagcgtggggagcaaacagg	0	0	0	0	0	0	0	0	0	0	0	0	0	0	0	0	0	0	0	0	0	0	0	0	0	105	0	0	0	0	0	0	0	0	0	0	0	0	0
Bact03_00740	0.940945	Actinobacteria	#N/A	#N/A	#N/A	#N/A	#N/A	Actinobacteria	201174	tacgtagggtgcaagcgttgtccggattcattgggcgtaaagagctcgtaggcggctttgtaagtcgggtgtgaaaaccccaggctcaacctggggacgccactcgatactgcaatagctagagtctggtaggggatcacggaattcctggtgtagcggtgaaatgcgcagatatcaggaggaacaccggtggcgaaggcggtgatctgggccagtactgacgctgaggagcgaaagcgtggggagcaaacagg	0	0	0	0	0	0	0	0	0	0	0	0	0	0	0	0	0	0	0	0	0	0	0	0	0	0	0	0	0	0	0	0	0	0	0	0	0	0	0
Bact03_00741	1	Thaumarchaeota	Nitrososphaeria	Nitrososphaerales	Nitrososphaeraceae	Nitrososphaera	uncultured Nitrososphaera sp.	uncultured Nitrososphaera sp.	759874	taccagcaccccgagtggtcgggacgattattgggcctaaagcatccgtagccggtcctgcaagtcctccgttaaatccacccgctcaacggttgggccgcgggggatactacagggctaggaggcgggagaggcaagcggtactcgatgggtaggggtaaaatccactgatccattgaagaccaccagtggcgaaggcggcttgccagaacgcgctcgacggtgagggatgaaagctgggggagcaaaccgg	0	0	0	0	0	0	0	0	0	0	0	0	403	0	0	0	0	0	0	0	0	0	0	0	0	195	0	0	0	0	0	0	0	0	0	0	0	0	0
Bact03_00742	0.952569	Actinobacteria	Thermoleophilia	Solirubrobacterales	Conexibacteraceae	Conexibacter	Conexibacter sp.	Conexibacter sp.	1929289	tacgtagggagcaagcgttgtccggaatcattgggcgtaaagcgcgcgtaggcggccctgtaagtccgttgtgaaagtcaaaggctcaacctttgaaagccgatggatactgcagggctagagtccggaagaggcgagtggaattcctggtgtagcggtggaatgcgcagatatcaggaggaacaccaatagcgaaggcagctcgctgggacggtactgacgctaaggcgcgaaagcgtggggagcgaacagg	0	0	0	0	0	0	0	0	0	0	0	0	0	0	0	0	0	0	0	0	0	0	0	0	0	0	0	0	0	0	0	0	0	0	0	0	0	0	0
Bact03_00743	1	Proteobacteria	Gammaproteobacteria	Pasteurellales	Pasteurellaceae	Gallibacterium	Gallibacterium group V	Gallibacterium group V	505339	tacggagggtgcgagcgttaatcggaataactgggcgtaaagggcacgcaggcggagacttaagtgagatgtgaaagccccgagcttaacttgggaatagcatttcatactgggtcgctagagtactttagggaggggtagaattccacgtgtagcggtgaaatgcgtagagatgtggaggaataccgaaggcgaaggcagccccttgggaagatactgacgctcatgtgcgaaagcgtggggagcaaacagg	0	0	0	0	0	0	0	0	0	0	0	0	0	181	0	0	0	148	0	0	0	0	0	0	0	0	0	0	0	0	0	0	0	0	0	0	0	0	0
Bact03_00744	0.988142	Firmicutes	Clostridia	Eubacteriales	Clostridiaceae	Clostridium	uncultured Clostridium sp.	uncultured Clostridium sp.	59620	tacgtaggtggcaagcgttgtccggatttactgggcgtaaagaatgcgtaggtggatatttaagtgggatgtgaaatccccgggctcaacccgggaactgcattccaaactggatatctggagtgcaggagaggaaagcggaattcctagtgtagcggtgaaatgcgtagatattaggaggaacaccagtggcgaaggcggctttctggactgtaactgacactgaggcatgaaagcgtggggagcaaacagg	0	0	0	0	0	0	0	0	0	0	0	0	0	0	0	0	0	0	0	0	0	0	0	0	0	0	0	0	0	0	0	0	0	0	0	0	0	0	0
Bact03_00745	0.92549	#N/A	#N/A	#N/A	#N/A	#N/A	#N/A	Bacteria	2	tacgaaccgtacgaacgttattcggattcactgggcttaaagcgtgcgtaggcggctgggaaagttgggtgtgaaatccctcggctcaaccgaggaattgcgctcaaaactacctggcttgagggagatagaggtgagcggaactgatggtggagcggtgaaatgcgttgatatcatcaggaacacctgtggcgaaagcagctcactgggtcttttctgacgctgaggcacgaaagctaggggagcgaacggg	0	0	0	0	0	0	0	0	0	267	0	0	0	0	0	0	175	0	0	0	0	0	0	0	0	0	104	0	0	0	0	0	0	0	0	0	367	0	0
Bact03_00746	0.996047	Firmicutes	Bacilli	Lactobacillales	Streptococcaceae	Lactococcus	#N/A	Lactococcus	1357	tacgtaggtcccgagcgttgtccggatttattgggcgtaaagcgagcgcaggtggtttaataagtctgatgtaaaaggcagtggctcaaccattgtgtgcattggaaactgttagacttgagtgcagtagaggagagtggaattccatgtgtagcggtgaaatgcgtagatatatggaggaacaccggtggcgaaagcggctctctggactgtcactgacactgaggctcgaaagcgtgggtagcaaacagg	0	0	0	0	0	0	0	0	0	0	0	106	0	0	0	0	0	0	0	0	0	0	0	0	0	0	0	0	0	0	0	0	0	0	0	0	0	0	0
Bact03_00747	0.996047	Cyanobacteria	#N/A	Synechococcales	#N/A	#N/A	#N/A	Synechococcales	1890424	tacgggagtggcaagcgttatccggaattattgggcgtaaagcgtccgcaggcggccttgtaagtctgtcgttaaagcgtggagcttaactccatttaagcgatggaaactacaaggcttgagtgtggtaggggcagagggaattcccggtgtagcggtgaaatgcgtagatatcgggaagaacaccagtggcgaaggcgctctgctgggccataactgacgctcatggacgaaagccaggggagcgaaaggg	0	0	0	0	0	0	0	0	0	0	0	0	0	0	0	0	0	0	0	0	0	0	0	0	0	0	0	0	239	0	0	0	0	0	0	0	194	0	0
Bact03_00748	0.930502	Firmicutes	Bacilli	#N/A	#N/A	#N/A	#N/A	Bacilli	91061	tacgtaggtggcaagcgttgtccggatttattgggcgtaaagggaacgcaggcggttttttaagtctgatgtgaaagccttcggcttaaccggagatgtgcattggaaactggaagacttgagtgcagaagaggagagtggaactccatgtgtagcggtgaaatgcgtagatatatggaagaacaccagtggcgaaagcactctgctgggccgacactgacactgagagacgaaagctaggggagcaaatggg	0	0	0	0	0	0	0	0	0	0	0	0	130	0	0	0	0	0	0	163	0	0	0	0	0	0	481	0	0	0	0	186	107	0	0	0	0	0	0
Bact03_00750	1	Proteobacteria	Alphaproteobacteria	Caulobacterales	Caulobacteraceae	Caulobacter	#N/A	Caulobacter	75	tacgaagggggctagcgttgctcggaattactgggcgtaaagggagcgtaggcggatagtttagtcagaggtgaaagcccagggctcaaccttggaattgcctttgatactggctatcttgagtacggaagaggtatgtggaactccgagtgtagaggtgaaattcgtagatattcggaagaacaccagtggcgaaggcgacatactggtccgttactgacgctgaggctcgaaagcgtggggagcaaacagg	0	0	0	0	101	0	0	0	0	0	0	0	0	0	0	0	0	154	0	0	0	0	0	0	0	0	0	0	0	0	0	0	0	229	0	0	0	0	0
Bact03_00751	0.972332	Proteobacteria	Deltaproteobacteria	Desulfuromonadales	Desulfuromonadaceae	Desulfuromonas	#N/A	Desulfuromonas	890	tacggagggtgcaagcgttgttcggaattattgggcgtaaagcgcgtgtaggcggtttgttaagtctggtgtgaaagccctgggctcaacctgggaagtgcattggatactggcaaacttgagtacgggagaggatagtggaatttcgagtgtaggggtgaaatccgtagatattcgaaggaacaccggtggcgaaggcggctatctggaccgatactgacgctgagacgcgaaagcgtggggagcaaacagg	0	0	0	0	0	0	0	0	0	0	0	0	0	0	0	0	0	0	0	0	0	0	0	0	0	0	0	0	0	0	0	0	0	0	0	0	0	0	0
Bact03_00752	0.992095	#N/A	Eustigmatophyceae	Eustigmatales	Monodopsidaceae	Nannochloropsis	uncultured Nannochloropsis	uncultured Nannochloropsis	362690	gacggaggatgcaagtgttatccggaatcactgggcgtaaagcgtctgcaggtggtttcttaagtccactgttaaaccttgaggctcaacctcaaatcagcattggaaactgggaaacttgagtatagtaggggtagagggaatttccagtggagcggtgaaatgcgtagatattggaaagaacaccgatggcgaaggcactctactgggctattactgacactcagagacgaaagctaggggagcaaatggg	0	0	0	0	0	0	0	0	0	0	0	0	0	0	0	0	0	0	0	0	0	0	0	0	0	0	206	0	181	0	161	0	0	0	0	0	109	0	0
Bact03_00753	0.917323	#N/A	#N/A	#N/A	#N/A	#N/A	#N/A	Bacteria	2	tacgtatgtcgcaagcgttatccggatttattgggcgtaaagcgcgtctaggcggaaaagtaagtctgatgtgaaaatgcggggctcaactccgtattgcgttggaaactgcttttctagagtactggagaggtgggcggaactacaagtgtagaggtgaaattcgtagatatatggaagaacaccagtggcgaaggcggctttctggtctgtaactgacgctgaggctcgaaagcgtggggagcaaacagg	0	0	0	0	643	0	342	199	0	0	0	0	0	0	535	0	0	0	121	0	0	0	0	0	0	0	115	0	124	0	0	0	0	0	0	0	0	0	0
Bact03_00754	0.952756	Firmicutes	Clostridia	Eubacteriales	Lachnospiraceae	Coprococcus	#N/A	Coprococcus	33042	tacgtagggggcaagcgttatccggatttactgggtgtaaagggagcgtaggcggcaatgcaagtcagaagtgaaagcccggggcttaaccccgggactgcttttgaaactgtgttgcttgatttcaggagaggcaagtggaattcctagtgtagcggtgaaatgcgtagatattaggaggaacaccagtggcgaaggcggcttgctggactgataatgacgctgaggctcgaaagcgtggggagcaaacagg	0	0	0	0	0	0	0	0	0	0	0	0	0	0	0	0	0	0	0	0	0	0	0	0	0	0	0	0	0	0	0	0	0	3355	0	0	0	0	0
Bact03_00755	0.980392	Actinobacteria	Acidimicrobiia	Acidimicrobiales	Ilumatobacteraceae	Ilumatobacter	uncultured Ilumatobacter sp.	uncultured Ilumatobacter sp.	879968	cacgtaggcaccaagcgttgtccggatttattgggcgtaaagagctcgtaggcggttcgataagtcgggtgtgaaaactctgggctcaacccagagctgccactcgatactgttgtgactagagtgcggtaggggagcggggaattcctggtgtagcggtgaaatgcgcagatatcaggaggaacaccagtggcgaaggcgccgctctgggccgtgactgacgctgaggagcgaaagcgtgggtagcaaacagg	0	0	0	490	0	0	0	0	0	0	0	0	0	0	0	0	176	0	0	0	0	0	0	0	0	0	0	0	0	0	0	0	0	0	0	0	0	0	0
Bact03_00756	0.980237	#N/A	#N/A	#N/A	#N/A	#N/A	#N/A	root	1	gacagaggatgcaagcgttatccggaatgattgggcgtaaagcgtctgtaggtggcttttcaagtccgccgtcaaatcccagggctcaaccctggacaggcggtggaaactaccaagctagagtacggtaggggcagggggaatttccggtggagcggtgaaatgcgtagatatcggaaagaacaccaatggcgaaggcactctgctgggccgaaactgacactgagagacgaaagctaggggagcgaatggg	0	0	118	0	0	0	0	0	0	0	0	0	0	0	0	0	0	0	0	0	0	0	0	0	0	0	0	0	0	0	0	0	0	0	0	0	0	0	0
Bact03_00757	0.976471	Thaumarchaeota	Nitrososphaeria	Nitrososphaerales	Nitrososphaeraceae	Nitrososphaera	#N/A	Nitrososphaera	497726	taccagcaccccgagtggtcgggacgattattgggcctaaagcatccgtagccggtcttgcaagtcttccgttaaatccacctgcttaacagatgggctgcggaagatactacaagactaggaggcgggagaggcaagcggtactcagtgggtaggggtaaaatcctctgatccattgaagaccaccagtggcgaaggcggcttgccagaacgcgctcgacggtgagggatgaaagctgggggagcaaaccgg	0	0	0	295	0	0	0	0	0	0	0	0	404	0	0	0	0	0	0	0	0	0	0	0	0	118	0	0	0	0	0	0	0	0	0	0	0	0	0
Bact03_00759	0.992126	Firmicutes	Bacilli	Lactobacillales	#N/A	#N/A	#N/A	Lactobacillales	186826	tacgtaggtggcaagcgttatccggatttattgggcgtaaagggaacgcaggcggtcttttaagtctgatgtgaaagccttcggcttaaccggagtagtgcattggaaactgggagacttgagtgcagaagaggagagtggaactccatgtgtagcggtgaaatgcatagatatatggaagaacaccagtggcgaaagcggctctctggtctgtaactgacgctgaggttcgaaagcgtgggtagcaaacagg	0	0	0	0	0	0	0	0	0	0	0	0	0	0	0	0	0	0	0	0	0	0	0	0	0	0	0	0	0	0	0	0	0	0	0	0	0	0	0
Bact03_00760	1	Firmicutes	Clostridia	Eubacteriales	Lachnospiraceae	Anaerobutyricum	Anaerobutyricum soehngenii	Anaerobutyricum soehngenii	105843	tacgtatggagcaagcgttatccggatttactgggtgtaaagggtgcgtaggtggcagtgcaagtcagatgtgaaaggccggggctcaaccccggagctgcatttgaaactgcatagctggagtacaggagaggcaggcggaattcctagtgtagcggtgaaatgcgtagatattaggaggaacaccagtggcgaaggcggcctgctggactgttactgacactgaggcacgaaagcgtggggagcaaacagg	0	0	0	0	0	0	0	0	0	0	0	0	0	0	0	0	0	0	0	0	0	0	0	0	0	0	0	0	0	0	0	0	0	0	0	0	0	0	0
Bact03_00761	0.933071	#N/A	#N/A	#N/A	#N/A	#N/A	#N/A	Bacteria	2	tacgtatgtcgcaagcgttatccggatttattgggcgtaaagcgcgtctaggcggaaaagtaagtctgatgtgaaaatgcggggctcaactccgtattgcgttggaaactgcttttctagagtactggagaggtgggcggaactacaagtgtagaggtgaaattcgtagatattcggaggaacaccagtggcgaaggcggctcactggctcgatactgacgctgaggtgcgaaagcgtggggagcaaacagg	0	0	0	0	109	0	123	0	0	133	0	0	0	0	128	0	0	0	171	0	0	0	0	0	0	0	127	0	101	0	0	0	0	0	0	0	0	0	0
Bact03_00762	0.968504	Proteobacteria	Alphaproteobacteria	Hyphomicrobiales	Bradyrhizobiaceae	Bradyrhizobium	uncultured Bradyrhizobium sp.	uncultured Bradyrhizobium sp.	199684	tacgaagggggctagcgttgttcggaattactgggcgtaaagcgcgcgcaggcggttcgataagttaggggtgaaatccctgggctcaacccaggaatggcctttaagactgtcgagctagaggacgagagaggtgagtggaattcccagtgtagaggtgaaattcgtagatattgggaagaacaccggtggcgaaggcggctcactggctcgtttctgacgctgaggcgcgaaagcgtggggagcaaacagg	0	0	0	0	0	0	0	0	0	0	0	0	0	0	0	0	574	163	0	0	0	0	0	0	0	0	0	0	0	0	0	0	0	0	0	0	0	0	0
Bact03_00763	0.945098	Firmicutes	Bacilli	Bacillales	Bacillaceae	Bacillus	uncultured Bacillus sp.	uncultured Bacillus sp.	83428	tacgtaggtggcaagcgttgtccggatttattgggcgtaaagcgagcgcaggcggtcttttaagtctgatgtgaaagcccacggcttaaccgtggagggtcattggaaactgggagacttgagtgcagaagaggaaagtggaactccatgtgtagcggtggaatgcgcagatatcaggaggaacaccgatggcgaaggcagatctctgggccgtaactgacgctgaggagcgaaagcatggggagcgaacagg	0	0	0	0	0	0	0	0	0	0	0	0	0	0	108	0	0	0	0	0	0	0	0	0	0	0	0	0	0	0	0	0	0	0	0	0	0	0	0
Bact03_00764	0.976378	Bacteroidetes	Bacteroidia	Bacteroidales	Tannerellaceae	Parabacteroides	Parabacteroides sp.	Parabacteroides sp.	1869337	tacggaggatgcgagcgttatccggatttattgggtttaaagggtgcgtaggtggtcatttaagtcagcggtgaaagtttgtggctcaaccataaaattgccattgaaactggatgacttgagtatgattgaagtaggcggaatgcgtggtgtagcggtgaaatgcatagatatcacgcagaactccgattgcgaaggcagcttgctaagccataactgacactgaagcacgaaagcgtgggtatcaaacagg	0	0	0	0	0	117	0	0	0	0	0	0	0	0	0	0	0	0	0	0	0	189	0	0	0	0	0	0	0	0	1738	0	0	0	0	0	0	422	0
Bact03_00765	0.929412	Firmicutes	Clostridia	Eubacteriales	#N/A	#N/A	#N/A	Eubacteriales	186802	tacgtaggtggcaagcgttgtccggatttactgggtgtaaagggtgcgtaggcgggaatgcaagtcaggcgtgaaatccaccggcttaactggtgggctgcgtttgaaactgcgtttcttgagtgaagtagaggtaggcggaattcccggtgtagcggtgaaatgcgtagagatcgggaggaacaccagtggcgaaggcggcctactgggcttttactgacgctgaggcacgaaagcgtgggtagcaaacagg	0	0	0	0	0	0	0	0	0	0	0	0	0	0	0	0	0	0	0	0	0	0	0	0	0	0	0	0	0	0	0	0	0	1339	0	0	0	0	0
Bact03_00766	0.972332	Actinobacteria	Coriobacteriia	Eggerthellales	Eggerthellaceae	Gordonibacter	uncultured Gordonibacter sp.	uncultured Gordonibacter sp.	886349	tacgtagggggcaagcgttatccggattcattgggcgtaaagcgcgcgtaggcggcttgttaagcgagatgtgaaatccgggggcttaacccgcggcttgcatctcgaactggcaggcttgagtctggtagaggaaagtggaattcccagtgtagcggtgaaatgcgcagatattgggaggaacaccagtggcgaaggcggctttctgggccacgactgacgctgaggcgcgaaagctaggggagcgaacagg	0	0	0	0	0	0	0	0	0	0	341	0	0	0	0	0	2173	0	0	0	0	0	0	0	0	0	0	0	0	0	0	0	0	0	0	0	0	0	0
Bact03_00767	0.960784	Firmicutes	Clostridia	Eubacteriales	Lachnospiraceae	Roseburia	Roseburia sp. NSJ-68	Roseburia sp. NSJ-68	2764598	tacgtagggggcaagcgttatccggatttactgggtgtaaagggagcgtaggcggtctagcaagtcagaagtgaaagcccggggcttaaccgcgggactgcttttgaaactgttggacttgattgccggagaggtaagtggaattcctagtgtagcggtgaaatgcgtagatattaggaggaacaccagtggcgaaggcggcttactggacggtaaatgacgctgaggctcgaaagcgtggggagcaaacagg	0	0	0	0	0	0	0	0	0	0	0	0	0	0	0	0	0	0	0	0	0	0	0	0	0	0	0	927	0	0	447	0	133	0	0	0	0	0	0
Bact03_00768	0.972332	Firmicutes	Bacilli	Lactobacillales	Lactobacillaceae	#N/A	#N/A	Lactobacillaceae	33958	tacgtaggtggcaagcgttgtccggatttattgggcgtaaagcgagtgcaggcggttcaataagtctgatgtgaaagccttcggctcaaccggagaattgcatcagaaactgttgaacttgagtgcagaagaggagagtggaactccatgtgtagcggtggaatgcgtagatatatggaagaacaccagtggcgaaggcgactttctggtctgtaactgacactgaggcgcgaaagcgtggggagcaaacagg	0	0	0	117	0	0	0	0	0	0	0	0	0	0	0	0	0	0	0	0	0	0	0	0	0	0	0	0	0	0	0	0	0	0	0	0	0	0	0
Bact03_00769	0.933594	#N/A	#N/A	#N/A	#N/A	#N/A	#N/A	Bacteria	2	tacgtaggtggcaagcgttgtccggatttattgggcgtaaagggaacgcaggcggtcctttaagtctgatgtgaaagccttcggcttaaccgaagaattgcattggaaactggaggacttgagtgcagaagaggagagtggaactccatgtgtagcggtgaaatgcgtagagatctggaggaataccggtggcgaaggcggccccctggacgaagactgacgctcaggtgcgaaagcgtggggagcaaacagg	0	0	0	0	0	0	0	0	0	0	0	0	0	0	0	0	0	0	0	0	0	0	0	0	0	0	0	0	0	0	0	0	0	0	0	0	0	0	0
Bact03_00770	0.996047	Firmicutes	Clostridia	Eubacteriales	Oscillospiraceae	Anaeromassilibacillus	Anaeromassilibacillus sp.	Anaeromassilibacillus sp.	1924094	tacgtagggagcaagcgttgtccggatttactgggtgtaaagggtgcgtaggcggaagagcaagtcagtagtgaaatctgggggcttaacccccaaactgctattgaaactgttcttcttgagtggagtagaggtaggcggaattcccggtgtagcggtgaaatgcgtagagatcgggaggaacaccagtggcgaaggcggcctactgggctctaactgacgctgaggcacgaaagtgtgggtagcaaacagg	0	0	0	0	0	2338	0	0	0	0	0	0	0	0	0	0	0	0	0	0	0	0	0	0	0	0	0	695	0	0	0	0	0	0	0	0	0	0	0
Bact03_00771	0.960474	Streptophyta	Zygnemophyceae	Zygnematales	Zygnemataceae	Spirogyra	Spirogyra maxima	Spirogyra maxima	3180	gacaggggatgcaagcgttatccggaatgattgggtgtaaagcgtctgtaggttgcttcttaagtccattgttaaatcccagggcttaaccctggacaggcgatggatactattaagctagagtacggtaggggcagggggaatttccggtggagcggtgaaatgcgtagatatcggaaagaacaccaaaagcgaaggcactctgctgggccgaaactgacactgagagacgaaagctaggggagcgaatggg	0	0	0	0	0	0	0	0	0	0	0	0	0	0	0	0	0	0	0	0	0	0	0	0	0	0	0	0	0	0	0	0	0	0	0	0	0	0	0
Bact03_00772	0.972441	Proteobacteria	Deltaproteobacteria	Desulfuromonadales	Desulfuromonadaceae	Pelobacter	uncultured Pelobacter sp.	uncultured Pelobacter sp.	211450	tacagagggggcaagcgttgttcggaattactgggcgtaaagggcgcgtaggcggccgactaagtcagacgtgaaatcccctggctcaaccagggaactgcgtctgatactggctggcttgaatccgggagagggatgtggaattccaggtgtagcggtgaaatgcgtagatatctggaggaacaccggtggcgaaggcggcatcctggaccggtattgacgctgaggcgcgaaagccaggggagcaaacggg	0	0	0	0	0	0	0	0	0	0	0	0	0	0	0	0	0	0	0	0	0	0	0	0	0	0	0	0	0	0	0	0	0	101	0	0	217	0	0
Bact03_00774	0.972549	Firmicutes	Clostridia	Eubacteriales	Clostridiaceae	Clostridium	uncultured Clostridium sp.	uncultured Clostridium sp.	59620	tacgtagggggcaagcgttatccggatttactgggtgtaaagggagcgtagacggccagacaagtctgatgtgaaagcccggggctcaaccccgggactgcattggaaactgcctagctagagtgcaggagaggtaagtggaattcctagtgtagcggtgaaatgcgtagatattaggaggaacaccagtggcgaaggcgacttactggactgtaactgacgttgaggctcgaaagcgtggggagcaaacagg	0	0	0	0	0	0	0	0	0	0	0	0	0	0	0	0	0	0	0	0	0	0	0	0	0	0	0	0	0	0	0	0	0	471	0	0	0	0	0
Bact03_00775	0.933071	Chlorophyta	Trebouxiophyceae	Chlorellales	Chlorellaceae	Chlorella	Chlorella sp. UMPCCC 1229	Chlorella sp. UMPCCC 1229	1563465	tacaggagatgcaagtgttatccggaattattgggcgtaaagggtcttgaggtggctagccaagtctattgtgaaagatcagggcttaaccttgaacatgcgatagaaactagcaagcttgagtacagtagaggtggagggaattctcggtggagcggtgaaatgcatagatatcgggaagaacaccaaaggcgaaggcactccgctgggctgaaactgacactgacagacgaaagctaggggagcgaaaggg	0	0	0	0	0	0	0	0	0	0	0	0	0	0	0	0	1036	0	0	0	0	0	0	0	0	0	0	0	0	0	0	0	0	0	271	0	0	0	0
Bact03_00776	0.956863	Firmicutes	Clostridia	Eubacteriales	Oscillospiraceae	Anaerotruncus	uncultured Anaerotruncus sp.	uncultured Anaerotruncus sp.	905011	tacgtaggtggcaagcgttgtccggaattactgggtgtaaagggagcgtaggcggggaagcaagttgaatgttaaatctatgggctcaacccatagcagcgttcaaaactgtttttcttgagtgaagtagaggcaagcggaattcctagtgtagcggtgaaatgcgtaaatattaggaggaacaccagtggcgaaggcggcttgctgggctttaactgacgctgaggctcgaaagcgtgggtagcaaacagg	0	0	0	0	0	0	0	0	0	0	0	0	0	0	0	0	0	0	0	0	0	149	0	0	0	0	0	637	0	0	759	0	0	0	0	0	0	1167	0
Bact03_00777	0.976285	Proteobacteria	Deltaproteobacteria	Syntrophales	Syntrophaceae	Syntrophus	uncultured Syntrophus sp.	uncultured Syntrophus sp.	228671	tacggggggtgcaagcgttgttcggaatcattgggcgtaaagagcgtgtaggcggcttgataagtcagatgtgaaagccctgggctcaacccgggaagtgcatttgaaactgtcaggctcgagtaggggagagggaagtggaattcctggtgtagaggtgaaattcgtagatatcaggaggaacaccggtggcgaaggcgacttcctggccctatactgacgctgagacgcgagagcgtgggtagcaaacagg	0	0	0	0	0	0	0	0	0	0	0	0	0	0	0	0	0	0	0	0	0	0	0	0	0	0	0	0	169	0	0	0	0	0	0	0	604	0	0
Bact03_00778	1	Euryarchaeota	Methanobacteria	Methanobacteriales	Methanobacteriaceae	Methanobacterium	#N/A	environmental samples	176305	caccggcagctcaagtggtggccattattattgggcctaaagcgttcgtagccggtttgataagtctctggtgaaatcccgcagcttaactgtgggacttgctggagatactattagacttgaggtcgggagaggttaggggtactcccagggtaggggtgaaatcctataatcctgggaggaccacctgtggcgaaggcgcctaactggaacgaacctgacggtgagtaacgaaagccaggggcgcgaaccgg	0	0	0	0	0	0	0	0	0	0	108	310	0	0	0	0	966	0	0	0	0	0	0	0	0	0	0	0	0	0	0	0	0	0	0	0	0	0	0
Bact03_00779	0.980315	Planctomycetes	Planctomycetia	Isosphaerales	Isosphaeraceae	Singulisphaera	uncultured Singulisphaera sp.	uncultured Singulisphaera sp.	651290	gacgaaccgtgcgaacgttattcggaatcactgggcttaaagcgcgtgtaggcggggcggtgcgtcggtcgttgaaatcccccggctcaaccggggaaggggcgccgatacgaccgccctggagcgacgtagggggaactggaacttccggtggagcggtgaaatgcgttgagatcggaaggaacgcccgtggcgaaagcgagttcctggacgtcggctgacgctgagacgcgaaagccaggggagcgaacggg	0	0	0	0	0	0	0	0	0	0	0	0	291	0	0	0	0	0	0	0	0	0	0	0	0	0	0	0	0	0	0	0	0	0	0	0	0	0	0
Bact03_00780	0.960474	Chloroflexi	Caldilineae	Caldilineales	Caldilineaceae	Litorilinea	Litorilinea aerophila	Litorilinea aerophila	1204385	tacgtaggtggcaagcgttatccggaattactgggcgtaaagcgcatgcaggcggctctttaagtctgacgtgaaagctcctggcttaactgggagaggtcgttggaaactggggggcttgaggcaatgagaggggtgtagaattcccggtgtagtggtggaatgcgtagatatcgggaggaataccagtggcgaaagcggcaccctggcattggcctgacgctcatgtgcgaaagcgtggggagcaaacggg	0	0	0	134	0	0	0	0	0	0	559	0	0	0	0	0	901	0	0	0	0	0	0	0	0	0	0	0	0	0	0	0	0	0	0	0	0	0	0
Bact03_00781	0.980315	Acidobacteria	Acidobacteriia	Acidobacteriales	Acidobacteriaceae	Acidobacterium	uncultured Acidobacterium sp.	uncultured Acidobacterium sp.	114706	tacggggggggcaagcgttgttcggaattactgggcgtaaagcgcgcgtaggcggctcttcaagtcgagtgtgaaagctccaggcttaacctgggaactgcgcttgatactgttgagctagagtgtggaaggggctactggaattccgtgtgtagcggtgaaatgcgtagatatacggaggaacaccagcggcgaaggcgggtagctgggccaacactgacgctgatgtgcgaaagctaggggagcaaacggg	0	0	0	0	0	0	0	0	0	0	0	0	0	0	0	0	0	0	0	0	0	0	0	0	0	0	0	0	0	0	0	0	0	0	0	0	0	0	0
Bact03_00782	0.929688	#N/A	#N/A	#N/A	#N/A	#N/A	#N/A	Bacteria	2	gacgaaccttgctaacgttattcggaattactgggcttaaagggtgcgtaggcggtgcggaaagttgggtgtgaaagccctcggctcaaccgaggaattgcgcccaaaactgccgcactagaggaagacagaggtacgcggaacttagggtggagcggtgaaatgcgttgatatcctaaggaacaccggtggcgaaagcggcgtactgggtcttatctgacgctgaggcacgaaagctaggggagcgaacggg	0	0	0	0	0	0	0	0	0	0	0	0	0	0	0	0	0	0	0	0	0	0	0	0	0	0	0	0	0	0	0	0	0	0	0	0	0	0	0
Bact03_00783	0.960784	Firmicutes	Bacilli	Lactobacillales	#N/A	#N/A	#N/A	Lactobacillales	186826	tacggagggtgcaagcgttaatcggaattactgggcgtaaagcgcacgcaggcggttttttaagtctgatgtgaaagccttcggcttaaccggagatgtgcattggaaactggaagacttgagtgcagaagaggagagtggaactccatgtgtagcggtgaaatgcgtagatatatggaagaacaccagtggcgaaagcggctctctggtctgtaactgacgctgaggttcgaaagcatgggtagcgaacagg	0	0	0	0	0	122	0	0	0	136	0	0	0	0	0	0	0	0	0	112	0	0	0	0	0	0	308	234	0	0	109	0	0	0	0	0	0	0	0
Bact03_00784	0.9375	#N/A	#N/A	#N/A	#N/A	#N/A	#N/A	Bacteria	2	tacggaaggtccgggcgttatccggatttattgggtttaaagggagcgcaggccgcaggttaagcgtgttgtgaaatgcaggggcccaacctctgcactgcagcgcgaactggtctgcttgagtgcgcgcaacgtcagcggaatttgtcgtgtagcggtgaaatgcttagatatgacgaagaactccgattgcgaaggcagctgacgggagcgcaactgacgctgaggctcgaaagtgcgggtatcgaacagg	0	0	0	0	0	0	0	0	0	0	0	0	0	0	0	0	0	0	0	0	0	0	0	0	0	0	0	147	0	0	0	0	0	0	0	0	0	0	0
Bact03_00785	0.964427	#N/A	#N/A	#N/A	#N/A	#N/A	#N/A	Bacteria	2	tacgtaggtggcaagcgttgtccggatttattgggcgtaaagcgagcgcaggcggtcttttaagtctgatgtgaaagcccacggcttaaccgtggagggtcattggaaactgggagacttgagtgcagaagaggaaagtggaactccatgtgtagcggtggaatgcgtagatatatggaagaacaccagtggcgaaggcgggtctctgggcaacaactgacgctgaggaacgaaagcgtggggagcgaacagg	0	0	0	0	0	0	0	0	0	0	109	0	148	0	211	0	0	0	0	0	0	0	0	0	0	0	0	0	140	0	0	0	0	0	0	0	0	0	0
Bact03_00786	0.964706	Proteobacteria	Gammaproteobacteria	Legionellales	Coxiellaceae	#N/A	#N/A	Coxiellaceae	118968	tacagagggtgcaagcgttaatcagaatgactgggcgtaaagggcgtgtaggtggttaattaggtttgatgtgaaatccccgggcttaacctgggaattgcgtcgaaaacggattaactcgagtgagatagagggttgtggaatttccggtgtagcggtgaaatgcgtagatatcggaaagaacatcagtggcgaaggcgacaacctggatcttaactgacactgagagacgaaagctaggggagcgaatggg	0	0	0	0	0	0	0	0	0	199	0	127	0	0	0	308	273	0	0	0	0	0	0	0	0	0	0	0	0	0	0	0	0	0	0	113	159	0	0
Bact03_00788	0.992095	Proteobacteria	Alphaproteobacteria	Hyphomicrobiales	Devosiaceae	Devosia	uncultured Devosia sp.	uncultured Devosia sp.	211434	tacgaagggggctagcgttgttcggaattactgggcgtaaagcgcacgtaggctgattgttaagtcaggggtgaaatcccagagctcaactctggaactgcccttgatactggcaatctcgagtccggaagaggttagtggaattcccagtgtagaggtgaaattcgtagatattgggaagaacaccagtggcgaaggcggctaactggtccggtactgacgctgaggtgcgaaagcgtggggagcaaacagg	0	0	0	0	0	0	0	0	0	0	0	0	0	0	0	0	0	0	0	0	0	0	0	0	0	0	242	0	0	0	0	0	0	0	0	0	2158	0	0
Bact03_00789	0.968504	Firmicutes	Clostridia	Eubacteriales	Oscillospiraceae	#N/A	#N/A	Oscillospiraceae	216572	tacgtaggtggcaagcgttatccggatttattgggtgtaaagggcgtgtaggcgggactgcaagtcagatgtgaaaaccacgggctcaacctgtggcctgcatttgaaactgtagttcttgagtgtcggagaggcaatcggaattccgtgtgtagcggtgaaatgcgtagatatatggaagaacaccagtggcgaaggcggctttctggtctgtaactgacgctgaggctcgaaagcgtggggagcaaacagg	0	0	149	0	0	0	0	0	0	266	0	0	0	0	0	0	0	117	0	0	0	0	0	0	0	0	0	0	0	0	276	0	0	0	0	0	0	430	0
Bact03_00790	0.976285	Acidobacteria	Acidobacteriia	Acidobacteriales	Acidobacteriaceae	Acidobacterium	uncultured Acidobacterium sp.	uncultured Acidobacterium sp.	114706	tacagggggggcaagcgttgttcggaattactgggcgtaaagggttcgtaggtggccaacttagtcagacgtgaaatccctcagcttaactggggaactgcgtctgatactggatggcttgagtgcaggagaggaacgcggaattccaggtgtagcggtgaaatgcgtagatatctggaggaacaccggtggcgaaggcggcgttctggactgcaactgacactgaggaacgaaagccaggggagcaaacggg	0	0	0	0	0	0	0	0	0	0	0	0	0	0	0	0	0	158	0	0	0	0	0	0	0	0	0	0	0	0	0	0	0	0	0	0	0	0	0
Bact03_00791	0.933071	#N/A	#N/A	#N/A	#N/A	#N/A	#N/A	Bacteria	2	tacgtaggtggcaagcgttgtccggatttactgggcgtaaagagcgcgcaggcggccgagtcagtcgaatgtgaaagcccccggctcaactggggagggtcattcgatactgctcggcttgaagatgggagagggaagcggaatttcaggtgtagtggtgaaatgcgtagatatctgaaggaacaccagtggcgaaggcggctttctggcccattcttgacgctgaggcgcgaaagctaggggagcaaacggg	0	0	0	0	0	0	0	0	0	0	189	154	0	0	0	0	169	0	0	0	0	0	0	0	0	0	0	0	0	0	0	0	0	0	0	0	0	0	0
Bact03_00792	0.929412	Proteobacteria	Deltaproteobacteria	#N/A	#N/A	#N/A	#N/A	Deltaproteobacteria	28221	tacggagggtgcaagcgttgctcggaatcactgggcgtaaagagcgtgtaggcggtttcgtatgtctgacgtgaaagccccgggctcaccccgggaagtgcgttggaaactgcgagactagagtcccggagaggaaggtggaattccaggtgtagcggtgaaatgcgtagatatctggaagaacaccggtggcgaaggcggccttctggacggtgactgacgctgagacgcgaaagcgtggggagcaaacagg	0	0	0	0	0	0	0	0	0	0	0	0	0	0	0	0	0	0	0	0	0	0	0	0	0	0	0	0	0	0	0	0	0	0	0	0	0	0	0
Bact03_00793	0.96063	Firmicutes	Clostridia	Eubacteriales	#N/A	#N/A	#N/A	Eubacteriales	186802	tacgtagggggcaagcgttatccggatttactgggtgtaaagggagcgtagacggagcggcaagtctgatgtgaaagaccggggcttaaccccgggtctgcattggaaactgtcgatcttgagtgccggaggggtaagcggaattcctggtgtagcggtgaaatgcgtagatatcaggaggaacaccggtggcgaaggcggcttactggacggcaactgacgttgaggctcgaaagcgtggggagcaaacagg	0	0	0	0	0	251	0	0	0	0	0	0	0	0	0	0	0	0	0	0	0	0	0	0	0	0	0	373	0	0	0	0	0	0	0	0	0	0	0
Bact03_00794	0.96063	Firmicutes	Clostridia	Eubacteriales	Lachnospiraceae	Tyzzerella	#N/A	Tyzzerella	1506577	tacgtatggtgcaagcgttatccggatttactgggtgtaaagggtgagtaggcggttatgcaagtcatatgtgaaattctggggctcaacttcagagctgcataagaaactgtgtaactagagtacaggagaggtaagcggaattcctagtgtagcggtgaaatgcgtagatattaggaggaacaccagtagcgaaggcggctctctggactgtaactgacgctgaggcacgaaagcgtggggagcaaacagg	0	0	0	0	0	0	0	0	0	0	0	0	0	0	0	0	0	0	0	0	0	0	0	0	0	0	0	0	0	0	0	0	0	0	0	292	0	0	0
Bact03_00795	0.968379	#N/A	#N/A	#N/A	#N/A	#N/A	#N/A	Bacteria	2	tacggagggtgcaagcgttaatcggaattactgggcgtaaagcgcacgcaggcggtttgttaagtcagatgtgaaatccccgagcttaacttgggaattgcattcgatactggtgagctagagtatgggagaggatggtagaattccaggtgtagcggtgaaatgcgtagagatctggaggaataccgatggcgaaggcagccatctggcctaatactgacgctgaggtacgaaagcatggggagcaaacagg	0	0	0	0	0	0	0	0	0	0	0	0	0	0	0	0	0	0	0	0	0	0	0	0	139	0	0	0	0	0	0	0	0	0	0	0	0	0	0
Bact03_00796	1	Chlorophyta	Chlorophyceae	Sphaeropleales	Mychonastaceae	Mychonastes	#N/A	Mychonastes	91354	tacggaggatgcaagcgttatccggactgattgggtgtaaagcatctgtaggcggttttggaagtctacggttaaatcccagagcttaactttggttcagccgtagagtacttcaaagcttgagtatggtaggggtagagggaacttctcgtggagcggtgaaatgcacagagatgagaaggaacaccagtggcgaaagcgctctactgggccatgactgacgctgagagatgacagctgagggagcgaatagg	0	0	0	0	0	0	0	0	0	242	198	0	0	0	0	0	186	0	0	0	0	0	0	0	0	0	0	0	289	0	0	0	0	0	0	0	103	0	0
Bact03_00797	0.976285	Proteobacteria	Deltaproteobacteria	Syntrophales	Syntrophaceae	Desulfomonile	#N/A	Desulfomonile	2357	gacggagggtgcaagcgttgctcggaatcactgggcgtaaagcgcgtgtaggcggttcggtaagtcgagtgtgaaagcccggggctcaacctcggaagtgcactcgaaactgtcgaacttgagtacgggagagggaagtggaattcctggtgtagaggtgaaattcgtagatatcaggaggaacaccggtggcgaaggcggcttcctggaccgatactgacgctgagacgcgaaagcgtggggagcaaacagg	0	0	0	0	0	0	0	0	0	298	133	270	0	0	0	0	143	0	0	0	0	0	0	0	0	0	101	0	0	0	0	0	0	0	0	0	0	0	0
Bact03_00798	0.992095	Proteobacteria	Gammaproteobacteria	Enterobacterales	Enterobacteriaceae	Enterobacter	Enterobacter mori	Enterobacter mori	539813	tacgtaggtggcaagcgttatccggaattattgggcgtaaagcgcgcgcaggtggtttcttaagtctgatgtgaaagcccacggctcaaccgtggagggtcattggaaactgggagacttgagtgcagaagaggaaagtggaattccatgtgtagcggtgaaatgcgtagagatctggaggaataccggtggcgaaggcggccccctggacgaagactgacgctcaggtgcgaaagcgtggggagcaaacagg	0	0	0	0	0	0	0	0	0	0	0	0	0	0	0	0	0	0	0	0	0	0	0	0	0	0	0	0	0	0	0	0	0	0	0	0	0	0	0
Bact03_00799	0.992095	Gemmatimonadetes	Gemmatimonadetes	Gemmatimonadales	Gemmatimonadaceae	Gemmatimonas	#N/A	Gemmatimonas	173479	tacggagggtgcgagcgttgtccggaatcactgggcgtaaagggcgcgtaggcggtctgctaagcgtgtggtgaaagctcggggctcaaccccgagtcggccatgcgaactggtggactagagcactgtagaggcaggtggaattccgggtgtagcggtggaatgcgtagagatccggaagaacaccggtggcgaaggcggcctgctgggcagttgctgacgctgaggcgcgacagcgtggggagcaaacagg	0	0	0	0	0	0	0	0	0	0	0	113	0	0	0	0	0	338	0	0	0	0	0	0	0	0	0	0	0	0	0	0	0	0	0	0	0	0	0
Bact03_00800	0.933071	#N/A	#N/A	#N/A	#N/A	#N/A	#N/A	root	1	tacaggggatgcaagcgttatccggaatgattgggcgtaaagcgtctgtaggtggcttcttaagtctacggtcaaatcccagggcttaaccctggacaggcggtagatactactaagctagagtacggtaggggcagggggaattttcggtggagcggtgaaatgcgtagatatcggaaagaacaccaggggcgaaagcgctctgctgggccgtaactgacactaagagacgaaagctaggggagcgaatggg	0	0	0	0	0	0	0	0	0	0	0	0	0	0	0	0	0	0	0	0	0	0	0	0	0	0	0	0	0	0	0	0	0	0	0	0	0	0	0
Bact03_00801	0.964427	#N/A	#N/A	#N/A	#N/A	#N/A	#N/A	root	1	tacggagggtgcaagcgttaatcggaattactgggcgtaaagcgcacgcaggcggtttgttaagtcagatgtgaaatccccgggctcaacctgggaactgcatctgatactggcaagcttgagtctcgtagaggggggtagaattccaggtgtagcggtgaaatgcgtagagatctggaggaataccggtggcgaaggcgggtctctgggcaacaactgacgctgaggaacgaaagcgtggggagcgaacagg	0	0	0	0	0	0	0	0	0	0	0	0	256	229	0	0	0	104	0	0	0	0	0	0	0	0	0	0	0	0	0	0	0	0	0	0	0	0	0
Bact03_00802	0.976285	Verrucomicrobia	Verrucomicrobiae	Verrucomicrobiales	Verrucomicrobiaceae	#N/A	#N/A	Verrucomicrobiaceae	203557	tacagaggtcccaagcgttgttcggattcattgggcgtaaagggtgcgtaggtggcgccgtaagtcgggtgtgaaatttcggagcttaactccgaaactgcattcgatactgcggtgcttgaggactggagaggagactggaatttatggtgtagcagtgaaatgcgtagagatcataaggaagaccagtggcgaaggcgggtctctggacagttcctgacactgaggcacgaaggccaggggagcaaacggg	0	0	0	0	0	0	0	0	0	0	0	0	188	0	0	0	0	0	0	0	0	0	0	0	0	0	0	0	0	0	0	0	0	0	0	0	0	0	0
Bact03_00803	0.992095	Proteobacteria	Alphaproteobacteria	Hyphomicrobiales	Hyphomicrobiaceae	Rhodoplanes	uncultured Rhodoplanes sp.	uncultured Rhodoplanes sp.	211454	tacgaagggggctagcgttgctcggaatcactgggcgtaaagcgcacgtaggcggctttctaagtcaggggtgaaatcctggagctcaactccagaactgcctttgatactggagagcttgagtccggaagaggtgagtggaactccgagtgtagaggtgaaattcgtagatattcggaagaacaccagtggcgaaggcggctcactggtccggtactgacgctgaggtgcgaaagcgtggggagcaaacagg	0	0	0	0	0	0	0	0	0	0	0	0	0	0	0	0	0	0	0	0	0	0	0	0	0	0	0	0	0	0	0	0	0	0	0	0	0	0	0
Bact03_00804	0.976285	#N/A	#N/A	#N/A	#N/A	#N/A	#N/A	Bacteria	2	tacgtaggtggcaagcgttgtccggatttattgggcgtaaagcgagcgcaggcggttctttaagtctgatgtgaaagcccccggctcaaccggggaaggtcattggaaactggggaacttgagtgcagaagaggaaagtggaactccatgtgtagcggtggaatgcgtagatatatggaagaacaccagtggcgaaggcggctttctggtctgtaactgacgctgaggctcgaaagcgtggggagcaaacagg	288	0	0	0	0	0	0	445	0	0	0	0	0	0	0	177	0	0	0	0	0	0	0	0	0	108	0	0	0	0	0	0	0	0	0	189	0	0	0
Bact03_00805	0.996047	Proteobacteria	Alphaproteobacteria	Sphingomonadales	#N/A	#N/A	#N/A	Sphingomonadales	204457	tacggagggagctagcgttgttcggaattactgggcgtaaagcgcgcgtaggcggctttgtaagttagaggtgaaagcccggggctcaaccccggaactgcctttaaaactgcatcgcttgaatccaggagaggtgagtggaattccgagtgtagaggtgaaattcgtagatattcggaagaacaccagtggcgaaggcggctcactggactggtattgacgctgaggtgcgaaagcgtggggagcaaacagg	0	0	0	0	0	0	0	0	0	0	0	0	0	0	0	0	0	0	0	0	0	0	0	0	0	0	0	0	0	0	0	0	0	0	0	0	0	0	0
Bact03_00807	0.968627	Proteobacteria	Gammaproteobacteria	Legionellales	Coxiellaceae	#N/A	#N/A	Coxiellaceae	118968	tacagagggtgcaagcgttaatcagaatgactgggcgtaaagggcgtgtaggtggttgactaggtttgatgtgaaatccccgggcttaacctgggaattgcgtcgaaaacgggtcgactggagtgagatagagggttgtggaatttccggtgtagcggtgaaatgcgtagatatcggaaagaacatcagtggcgaaggcgactctctggtctgtaactgacgctgaggctcgaaagcgtggggagcaaacagg	165	0	0	0	0	0	0	222	0	0	0	0	0	0	0	0	0	0	0	0	0	0	0	0	0	234	0	0	0	0	0	0	0	0	0	133	0	0	0
Bact03_00808	0.972332	Proteobacteria	Deltaproteobacteria	Myxococcales	Phaselicystidaceae	Phaselicystis	uncultured Phaselicystis sp.	uncultured Phaselicystis sp.	876107	gacagagggtgcaaacgttgttcggatttactgggcgtaaagcgcgtgtaggcggcttggcaagtcggatgtgaaagcccacggctcaaccgtggaagcgcacccgaaacggcctcgctcgagtctcggagaggaaggtggaatgcttggtgtagaggtgaaattcgtagatatcaagcagaacacctgcggcgaaggcggccttctggacgatgactgacgctgagacgcgaaagcgtggggagcaaacagg	0	0	0	0	0	0	0	0	0	0	0	0	233	0	0	0	0	0	0	0	0	0	0	0	0	0	0	0	0	0	0	0	0	0	0	0	0	0	0
Bact03_00809	0.996047	Actinobacteria	Thermoleophilia	Solirubrobacterales	Solirubrobacteraceae	Solirubrobacter	uncultured Solirubrobacter sp.	uncultured Solirubrobacter sp.	211446	tacgtaggtggcaagcgttgtccggatttattgggcgtaaagagcgtgtaggcggccgcacaggtccgttgtgaaaactggaggcttaaccttcagacgtcgatggaaaccgtgcggctagagtccggaagaggagaatggaattcctggtgtagcggtgaaatgcgcagatatcaggaagaacacccgtggctaaggcggttctctagtacggtactgacgctgagacgcgaaagcgtggggagcgaacagg	0	0	0	0	0	0	0	0	0	0	0	0	0	0	0	0	0	0	0	0	0	0	0	0	0	0	0	0	0	0	0	0	0	0	0	0	0	0	0
Bact03_00810	0.956693	#N/A	#N/A	#N/A	#N/A	#N/A	#N/A	root	1	tacagaggatgcaagcgttatccggaatgattgggcgtaaagcgtctgtaggtggctttttaagtccgccgtcaaatcccagggctcaaccctggacaggcggtggaaactgccaagctggagtacggtaggggcagagggaatttccggtggagcggtgaaatgcgtagatattggaaagaccaccgacggcgaaggcactttactgggccattactgacactaagagacgaaagctaggggagcaaatggg	0	0	0	0	0	0	0	0	0	0	195	736	516	250	176	261	156	247	0	0	0	0	0	0	0	0	0	0	0	0	0	0	0	0	0	0	0	0	0
Bact03_00811	0.96875	Proteobacteria	#N/A	#N/A	#N/A	#N/A	#N/A	Proteobacteria	1224	tacggagggggctagcgttgttcggaattactgggcgtaaagcgcacgtaggcggaccggaaagtcagaggtgaaatcccagggctcaaccttggaactgcctttgaaactcctggtcttgaggtcgagagaggtgagtggaattccgagtgtagaggtgaaattcgtagatattcggaggaacaccagtggcgaaggcggctttctggtctgtaactgacgctgaggctcgaaagcgtggggagcaaacagg	0	0	0	0	0	0	117	0	0	122	0	0	0	0	0	0	0	0	0	0	0	0	0	0	0	0	0	0	0	0	0	0	0	0	0	0	161	0	0
Bact03_00812	0.992126	Actinobacteria	Acidimicrobiia	Acidimicrobiales	Ilumatobacteraceae	Ilumatobacter	uncultured Ilumatobacter sp.	uncultured Ilumatobacter sp.	879968	cacgtaggcaccaagcgttgtccggatttattgggcgtaaagagctcgtaggcggttgagtaagtcgggtgtgaaaactctgggcttaacccagagccgccactcgatactgctctgacttgagttcggtaggggagcagggaattcctagtgtagcggtgaaatgcgcagatattaggaggaacaccggtggcgaaggcgctgctctgggccgaaactgacgctgaggagcgaaagcgtgggtagcaaacagg	0	0	0	171	0	0	0	0	0	0	0	0	0	0	0	0	854	0	0	0	0	0	0	0	0	0	0	0	0	0	0	0	0	0	0	0	0	0	0
Bact03_00813	0.944664	#N/A	#N/A	#N/A	#N/A	#N/A	#N/A	Terrabacteria group	1783272	tacgtagggcgcaagcgttgtccggatttattgggcgtaaagagttcgtaggcggtctgtcgcgtcggaagtgaaaacccggagctcaactccgggcctgctttcgatacgggcagacttgagtgttgcaggggagactggaattcctggtgtagcggtggaatgcgtagatatatggaagaacaccagtggcgaaggcggctttctggtctgtaactgacgctgaggctcgaaagcgtggggagcaaacagg	0	0	0	205	0	0	0	0	135	0	0	0	0	0	0	0	0	0	0	0	0	0	0	0	0	0	0	0	0	0	0	0	0	0	0	0	0	0	0
Bact03_00814	0.964427	Firmicutes	Culicoidibacteria	Culicoidibacterales	Culicoidibacteraceae	Culicoidibacter	Culicoidibacter larvae	Culicoidibacter larvae	2579976	tacgtaggtggcaagcgttgtccggaattattgggcgtaaagggcgtgtaggcggttatttaagtcttgtgttaaaggctatggctcaaccatagtaagcataggaaactgggtaacttgagtatcggagaggaaagtggaatttcatgtgtagcggtgaaatgcgtagatatgtgaaggaacaccagtggcgaaggcgactttctggacgattactgacgctgaggcgcgaaagcgtggggagcaaacagg	0	0	0	0	0	0	0	0	0	0	0	0	0	0	0	0	0	0	0	0	0	0	0	0	0	0	0	0	0	0	0	0	0	0	0	0	0	0	0
Bact03_00815	0.996047	Firmicutes	Clostridia	Eubacteriales	Lachnospiraceae	#N/A	#N/A	Lachnospiraceae	186803	tacgtatggtgcaagcgttatccggatttactgggtgtaaagggagcgtagacggctgtgtaagtctgaagtgaaagcccggggctcaaccccgggactgctttggaaactatgcagctagagtgtcggagaggtaagtggaattcccagtgtagcggtgaaatgcgtagatattgggaggaacaccagtggcgaaggcggcttactggacgatgactgacgttgaggctcgaaagcgtggggagcaaacagg	0	0	0	0	0	0	0	0	0	0	0	0	0	0	0	0	0	0	0	0	0	0	0	0	0	0	0	0	0	0	0	0	0	0	0	0	0	0	0
Bact03_00816	0.952756	Actinobacteria	Actinomycetia	#N/A	#N/A	#N/A	#N/A	Actinomycetia	1760	tacgtagggtgcaagcgttgtccggatttattgggcgtaaagagctcgtaggcggtctgtcgcgtcggatgtgaaaacttggggctcaaccctgagcttgcattcgatacgggcagactagaggattgcaggggagactggaattcctggtgtagcggtggaatgcgcagatatcaggaggaacaccggtggcgaaggcgggtctctgggcaattactgacgctgaggagcgaaagcgtggggagcaaacagg	0	0	0	902	0	0	0	0	0	0	105	0	0	0	0	0	582	0	0	0	0	0	0	0	0	0	0	0	129	0	0	0	0	0	0	0	0	0	0
Bact03_00817	0.996047	Streptophyta	Polypodiopsida	#N/A	#N/A	#N/A	#N/A	Polypodiidae	1521262	gacaggggatgcaagcgttatccggaatgattgggcgtaaagcgtctgtaggtggctccttaagtccgctgtcaaatcccagggctcaaccctggacaggcggtggaaactactaagctggagtacggtaggggcagagggaatttccggtggagcggtgaaatgcgtagagatcggaaagaacaccaaaggcgaaggcactctgctgggccgacactgacactgagagacgaaagctaggggagcgaatggg	0	0	0	0	0	0	0	0	0	0	0	0	0	0	0	0	0	0	0	0	0	0	0	0	0	0	0	0	0	0	0	0	0	0	0	0	0	0	0
Bact03_00818	0.996063	Proteobacteria	Alphaproteobacteria	Hyphomicrobiales	Methylobacteriaceae	Methylobacterium	#N/A	Methylobacterium	407	tacgaagggggctagcgttgctcggaatcactgggcgtaaagggcgcgtaggcggcgttttaagtcgggggtgaaagcctgtggctcaaccacagaatggccttcgatactgggacgcttgagtatggtagaggttggtggaactgcgagtgtagaggtgaaattcgtagatattcgcaagaacaccggtggcgaaggcggccaactggaccattactgacgctgaggcgcgaaagcgtggggagcaaacagg	0	0	0	0	0	0	0	0	0	0	113	219	0	0	0	0	0	0	123	0	263	0	0	0	0	0	0	0	0	0	0	0	0	0	0	0	0	0	0
Bact03_00820	0.992095	Proteobacteria	Alphaproteobacteria	Sphingomonadales	Erythrobacteraceae	#N/A	#N/A	Erythrobacteraceae	335929	tacggagggagctagcgttgttcggatatactgggcgtaaagcgcacgtaggcggcgccgtaagtcaggggtgaaatcccggagctcaactccggaactgcccttgaaactgcagtgctagaatcttggagaggcgagtggaattccgagtgtagaggtgaaattcgtagatattcggaagaacaccagtggcgaaggcgactcgctggacaagtattgacgctgaggtgcgaaagcgtggggagcaaacagg	0	0	0	0	0	0	0	0	0	0	0	0	0	0	0	0	0	206	0	0	0	0	0	0	0	181	0	0	0	0	0	0	0	0	0	0	0	0	0
Bact03_00821	1	Ascomycota	Lecanoromycetes	Lecanorales	Lecanoraceae	#N/A	#N/A	Lecanoraceae	39933	tacgtagaagactagtgttattcatctttaataggtttaaagggtacctagacggtaaatcaagcctgcaatatgggactaatgtactagagttacttacgagggggtattaaagtactgctggtgtagagatgaaattctgtcatacctcgtttcggaagaaacactatggcacaggtataggcgaaagcatccccttatgtgataactgacgttgaaggacgaaggctttgtgtagcgaacagg	0	0	0	0	0	0	0	0	0	0	0	0	0	0	0	0	0	0	0	0	0	0	0	0	0	0	0	0	0	0	0	0	0	0	0	0	0	0	0
Bact03_00822	0.960784	#N/A	#N/A	#N/A	#N/A	#N/A	#N/A	Bacteria	2	tacgtagggcgcaagcgttgtccggaattattgggcgtaaagagctcgtaggtggtttgtcgcgtctgccgtgaaagttcggggctcaaccccgaatctgcggtgggtacgggcagactagagtgtggtaggggagactggaattcctggtgtagcggtggaatgcgcagatatcaggaggaacaccgatggcgaaggcaggtctctgggccattactgacactgaggagcgaaagcgtggggagcgaacagg	0	0	0	0	0	0	0	0	0	0	0	0	0	0	0	0	0	0	0	0	0	0	0	0	0	0	0	0	0	0	0	0	0	0	0	0	0	0	0
Bact03_00823	0.976285	Proteobacteria	Alphaproteobacteria	Hyphomicrobiales	#N/A	#N/A	#N/A	Hyphomicrobiales	356	tacgaagggggctagcgttgttcggaattactgggcgtaaagcgcacgtaggcggatatttaagttaggggtgaaatcccgaggctcaacctcggaactgcctctgatactgggtatctagagtatggtagaggtgagtggaactccgagtgtagaggtgaaattcgtagatattcggaagaacaccagtggcgaaggcggctcactggaccattactgacgctgaggtgcgaaagcgtggggagcaaacagg	0	0	0	0	0	0	0	0	0	0	0	0	0	0	0	0	0	0	0	0	0	0	0	0	0	154	0	0	0	0	0	0	0	0	0	0	0	0	0
Bact03_00824	1	Proteobacteria	Alphaproteobacteria	Rhodospirillales	Azospirillaceae	#N/A	#N/A	Azospirillaceae	2829815	tacgaagggggctagcgttgttcggaattactgggcgtaaagggcgcgtaggcggtacttcaagtcaggcgtgaaagccccgggctcaacctgggaaccgcgcttgagactggagaactagagttcgggagaggatggtggaattcccagtgtagaggtgaaattcgtagatattgggaagaacaccgatggcgaaggcagccatctggaccgacactgacgctgaggcgcgaaagcgtggggagcaaacagg	0	0	0	0	0	0	0	0	0	0	0	0	464	0	0	0	0	0	0	122	0	0	0	0	0	0	0	0	0	0	0	0	0	0	0	0	0	0	0
Bact03_00825	1	Proteobacteria	Betaproteobacteria	Nitrosomonadales	Usitatibacteraceae	Usitatibacter	Usitatibacter palustris	Usitatibacter palustris	2732487	tacgtagggtgcgagcgttaatcggaattactgggcgtaaagcgtgcgcaggcgggcttttaagccagacgtgaaatccccgggcttaacctgggaatggcgtttgggactgggagtctggagtgcggcagaggagactggaattcctggtgtagcagtgaaatgcgtagatatcaggaggaacaccgatggcgaaggcaggtctctgggctgacactgacgctcatgcacgaaagcgtggggagcaaacagg	0	0	0	0	0	0	0	0	0	0	0	0	0	0	0	0	0	159	0	0	0	0	0	0	0	0	0	0	0	0	0	0	0	0	0	0	0	0	0
Bact03_00826	0.988142	#N/A	#N/A	#N/A	#N/A	#N/A	#N/A	Terrabacteria group	1783272	tacgtagggtgcaagcgttatccggaattattgggcgtaaagagctcgtaggcggtttgtcgcgtctgctgtgaaaacccgaggctcaacctcgggcctgcagtgggtacgggcagactagagtgcggtaggggagattggaattcctggtgtagcggtggaatgcgcagatatcaggaggaacaccgatggcgaaggcagatctctgggccgtaactgacgctgaggctcgaaagcgtggggagcaaacagg	121	0	0	119	0	0	0	142	0	0	0	0	0	0	0	0	0	0	0	0	0	0	0	0	0	0	0	0	0	0	0	0	0	0	0	106	0	0	0
Bact03_00828	0.960784	Chloroflexi	Chloroflexia	Chloroflexales	Chloroflexaceae	Chloroflexus	uncultured Chloroflexus sp.	uncultured Chloroflexus sp.	214040	tacgtaggtgacaaatgttatccggaattactgggcgtaaagggtctgtaggcggctgtttaggtctgatgtgacacctcgcggcttaactgcgagtatgcattggaaaccggacggctagaatcacgtcgaggtcggtggaattcccggtgtagtggtggaatgcgtagagatcgggaggaacctcgaaagcgaaggcagccggctagacgatgattgacgctgagggacgatagcgtgggtagcaaacagg	0	0	0	0	0	0	0	0	0	0	0	0	0	0	0	0	0	0	0	0	0	0	0	0	0	0	0	0	0	0	0	0	0	0	0	0	0	0	0
Bact03_00829	0.956693	Firmicutes	Bacilli	Lactobacillales	#N/A	#N/A	#N/A	Lactobacillales	186826	tacgtaggtggcaagcgttgtccggatttattgggcgtaaagggaacgcaggcggtcctttaagtctgatgtgaaagccttcggcttaaccgaagaattgcattggaaactggaggacttgagtgcagaagaggagagtggaactccatgtgtagcggtgaaatgcgtagatattaggaggaacaccagtagcgaaggcggctctctggactgtaactgacgctgaggcacgaaagcgtggggagcaaacagg	0	0	0	0	0	0	0	0	0	0	0	0	0	0	0	0	0	0	0	0	0	0	0	0	0	0	0	0	0	0	0	0	0	0	0	0	0	0	0
Bact03_00830	0.944882	Actinobacteria	Coriobacteriia	Coriobacteriales	Atopobiaceae	#N/A	#N/A	Atopobiaceae	1643824	tacgtagggggcgagcgttatccggattcattgggcgtaaagcgctcgtaggctgcccgctaggtccggggtcaaatccgggggctcaacccccgcacgccccggataccggcgggcttgagtcgggtaggggaaggcggaattccaggtgtagcggtggaatgcgcagatatctggaagaacaccggtggcgaaggcggccttctgggcctcgactgacgctgaggagcgaaagctgggggagcgaacagg	0	0	0	0	0	0	0	0	0	0	0	0	0	0	0	0	0	0	0	0	0	0	0	0	0	0	0	0	0	0	0	0	0	0	0	0	0	0	0
Bact03_00831	0.948819	Actinobacteria	Acidimicrobiia	Acidimicrobiales	#N/A	#N/A	#N/A	Acidimicrobiales	84993	tacgtagggggcaagcgttgtccggaatcattgggcgtaaagagctcgtaggcggttcagtaagtcgggtgtgaaagctccgagctcaactcggagaggccactcgatactgctgtgactagaatccagtaggggagtgtggaactcctggtgtagcggtgaaatgcgcagatatcaggaagaacaccagcggcgaaggcggcactctgggctggtattgacgctgaggagcgaaagtgtgggtagcaaacagg	0	0	0	0	0	0	0	0	0	0	0	100	100	0	0	0	332	0	0	0	0	0	0	0	0	138	0	0	0	0	0	0	0	0	0	0	0	0	0
Bact03_00833	0.964567	Proteobacteria	Alphaproteobacteria	Hyphomicrobiales	Hyphomicrobiaceae	#N/A	#N/A	Hyphomicrobiaceae	45401	tacggaggggactagcgttgttcggaattactgggcgtaaagcgcgcgtaggcggatttgcaagtcgggggtgaaagcccgaggctcaacctcggaactgccttcgatactgcaaatctcgagtccgagagaggtgagtggaattcctagtgtagaggtgaaattcgtagatattaggaagaacaccagtggcgaaggcggctcactggctcggtactgacgctgaggcgcgaaagcgtggggagcaaacagg	0	0	0	0	0	0	0	0	0	0	0	0	204	0	0	0	0	0	0	191	0	0	0	0	0	0	0	0	0	0	0	0	0	0	0	0	0	0	0
Bact03_00834	0.940711	#N/A	#N/A	#N/A	#N/A	#N/A	#N/A	Bacteria	2	tacggagggcgcaagcgttgttcggaatcactgggcgtaaagcgcgtgtaggcggccgggcaagtcggatgtgaaatcccgaggctcaacctcggaactgcactcgaaactgctcggctcgagtcccggagaggatggcggaattcccggtgtaggggtgaaatccgtagatatcgggaggaacaccagtggcgaaggcggccatctggacggtgactgacgctgagacgcgaaagcgtggggagcaaacagg	0	0	0	0	0	0	0	0	0	251	0	0	0	0	0	0	0	0	0	0	0	0	0	0	0	0	0	0	0	0	0	0	0	0	0	0	0	0	0
Bact03_00835	0.972441	Firmicutes	Clostridia	Eubacteriales	Clostridiaceae	Clostridium	#N/A	Clostridium	1485	tacgtaggtggcaagcgttgtccggatttactgggcgtaaaggatgcgtaggtggatatttaagtcagatgtgaaatccctaagctcaacttaggagctgcatttgaaactggatatctagagtgcaggagaggtaagtggaattcctagtgtagcggtgaaatgcgtagagattaggaagaacaccagtggcgaaggcgacttactggactgtaactgacactgaggcatgaaagcgtgggtagcaaacagg	0	0	0	0	0	0	0	0	0	0	0	0	0	0	0	0	0	0	0	0	0	0	0	0	0	0	0	0	0	0	0	0	0	0	0	0	0	0	0
Bact03_00836	1	Proteobacteria	Alphaproteobacteria	Sphingomonadales	Sphingomonadaceae	#N/A	#N/A	Sphingomonadaceae	41297	tacggagggagctagcgttgttcggaattactgggcgtaaagcgcgcgtaggcggttttttaagtcagaggtgaaagcccagtgctcaacactggaactgcctttgaaactggaaaacttgaatcttggagaggtcagtggaattccgagtgtagaggtgaaattcgtagatattcggaagaacaccagtggcgaaggcgactgactggacaagtattgacgctgaggtgcgaaagcgtggggagcaaacagg	0	0	0	0	0	0	0	0	0	0	0	0	0	0	0	0	0	226	102	0	0	0	0	0	0	0	0	0	0	0	0	0	0	0	0	0	0	0	0
Bact03_00837	0.96063	#N/A	#N/A	#N/A	#N/A	#N/A	#N/A	root	1	tacggagggtgcaagcgttaatcggaattactgggcgtaaagcgcacgcaggcggtttgttaagtcagatgtgaaatccccgggctcaacctgggaactgcatctgatactggcaagcttgagtctcgtagaggggggtagaattccaggtgtagcggtgaaatgcgtagagatctggaggaataccggtggcgaaggcagatctctgggccgtaactgacgctgaggagcgaaagcatggggagcgaacagg	0	0	0	0	0	0	0	0	0	0	0	0	0	0	0	0	0	0	0	0	0	0	0	0	0	0	0	0	0	0	0	0	0	0	0	0	0	0	0
Bact03_00838	0.996063	Bacteroidetes	Sphingobacteriia	Sphingobacteriales	Sphingobacteriaceae	Sphingobacterium	#N/A	Sphingobacterium	28453	tacggaggatccaagcgttatccggatttattgggtttaaagggtgcgtaggcggtcctataagtcagtggtgaaagacggcagcttaactgtcgcagtgcctttgatactgtaggacttgaatctatttgaagtgggcggaataagacaagtagcggtgaaatgcatagatatgtcttagaactccgattgcgaaggcagctcactaagttagtattgacgctgatgcacgaaagcgtggggatcaaacagg	0	0	0	0	0	0	0	0	0	0	0	0	0	0	0	0	0	0	0	0	0	0	0	0	0	0	0	0	0	0	0	0	0	0	0	0	0	0	0
Bact03_00839	0.980392	#N/A	#N/A	#N/A	#N/A	#N/A	#N/A	Bacteria	2	tacagagggtgcaagcgttgtccggatttattgggcgtaaagcgagcgcaggcggttctttaagtctgatgtgaaagcccccggctcaaccggggaaggtcattggaaactggggaacttgagtgcagaagaggagagtggaattccatgtgtagcggtgaaatgcgtagatatatggaggaacaccagtggcgaaggcgactctctggtctgtaactgacgctgaggctcgaaagcgtggggagcaaacagg	0	0	324	0	0	0	0	0	0	0	0	0	0	0	0	0	0	0	0	0	0	0	0	0	0	0	0	0	0	0	0	0	0	0	0	0	0	0	0
Bact03_00840	0.988189	Oomycota	#N/A	Peronosporales	Peronosporaceae	#N/A	#N/A	Peronosporaceae	4777	tacgggaggagcgagcattattcggaatgattaggcgtaaagagtttgtaggtggttttttaagttgaaaaaaacaaattaaagctcaactttatacattttttcaaaactgataaactagagtataaatagaggataatggaatttctattggagtgataaaatacgttgataatagaaggaagaccaagggcgaaggcaattatctgggtatatactgacactgagaaacgaaagcttgggtagcgaacggg	0	0	0	0	0	0	0	0	0	0	0	0	0	0	0	0	0	0	0	0	0	0	0	0	0	0	0	0	0	0	0	0	0	0	2759	0	0	0	0
Bact03_00841	0.960474	Firmicutes	Clostridia	Eubacteriales	Oscillospiraceae	#N/A	#N/A	Oscillospiraceae	216572	tacatagggagcaagcgttatccggaattattgggtgtaaagggtgcgtagatgggaatacaagttagttgtgaaagccctcggcttaactgaggaattgcaactaaaactatgtttcttgagtgcaggagaggtaagtggaattcctagtgtagcggtgaaatgcgtagatattaggaggaacaccagtggcgaaggcgacttactggactgtaactgacattgaagcacgaaagtgtggggagcaaacagg	0	0	0	0	0	0	0	0	0	0	0	0	0	0	0	0	0	0	0	0	0	0	0	0	0	0	0	0	0	0	0	0	0	0	0	0	0	0	0
Bact03_00842	0.996047	Actinobacteria	Actinomycetia	Micrococcales	Micrococcaceae	Arthrobacter	uncultured Arthrobacter sp.	uncultured Arthrobacter sp.	114050	tacgtagggggcaagcgttgtccggatttattgggcgtaaagagctcgtaggcggttccgtaagtcgagtgtgaaaaatctgggctcaacccagtggagcactcgatactgcggtgactagagtacggtagaggagtgtggaattcctggtgtagcggtgaaatgcgcagatatcaggaggaacaccaacggcgaaggcagcactctgggccggtactgacgctgaggagcgaaagcgtggggagcaaacagg	0	0	0	0	0	0	0	0	0	119	0	213	0	0	0	0	0	0	0	0	0	0	0	0	0	0	0	0	315	0	0	0	0	0	0	0	0	0	0
Bact03_00843	0.956693	#N/A	#N/A	#N/A	#N/A	#N/A	#N/A	Bacteria	2	tacgtaggtggcgagcgttatccggaattattgggcgtaaagagcgcgcaggtggttgattaagtctgatgtgaaagcccacggcttaaccgtggagggtcattggaaactggtcaacttgagtgcagaagagggaagtggaattccatgtgtagcggtgaaatgcgtagagatctggaggaataccggtggcgaaggcggccccctggacgaagactgacgctcaggtgcgaaagcgtggggagcaaacagg	0	0	0	0	0	0	0	0	1953	0	0	0	0	0	0	0	0	0	0	0	0	0	0	0	0	0	0	0	0	0	0	0	0	0	0	0	0	0	0
Bact03_00844	0.933594	Chloroflexi	Caldilineae	Caldilineales	Caldilineaceae	Caldilinea	uncultured Caldilinea sp.	uncultured Caldilinea sp.	435295	tacgtaggtggcgagcgttatccggaattactgggcgtaaagcgcaagcaggcggctcgttaagtttgacgtaaaatctcctggcttaactgggaggggtcgttggagactggcgagcttgaggcgatgagagggacatggaattcccggtgtagtggtggaatgcgtagagatcgggaggaacaccagaggcgaaagcggtgtcctggcattggcctgacgctcatgtgcgaaagcgtggggagcgaacggg	0	0	0	0	0	0	0	0	0	0	264	0	0	0	0	0	0	0	0	0	0	0	0	0	0	0	0	0	0	0	0	0	0	0	0	0	0	0	0
Bact03_00845	1	Firmicutes	Clostridia	Eubacteriales	Lachnospiraceae	Dorea	#N/A	Dorea	189330	tacgtagggggcaagcgttatccggatttactgggtgtaaagggagcgtagacggcacggcaagccagatgtgaaagcccggggctcaaccccgggactgcatttggaactgctgagctagagtgtcggagaggcaagtggaattcctagtgtagcggtgaaatgcgtagatattaggaggaacaccagtggcgaaggcggcttgctggacgatgactgacgttgaggctcgaaagcgtggggagcaaacagg	0	0	0	0	0	0	0	0	0	0	0	0	0	0	0	0	0	0	0	0	0	0	0	0	0	0	0	0	0	0	0	0	0	0	0	0	0	0	0
Bact03_00846	1	Proteobacteria	Gammaproteobacteria	Chromatiales	Chromatiaceae	#N/A	#N/A	Chromatiaceae	1046	tacagagggtgcaagcgttaatcggaattactgggcgtaaagcgcacgtaggcggttggttaagttggatgtgaaagccccgggctcaacctgggaattgcattcaaaactggccaactagaatacgggagaggggggtagaattccaagtgtagcggtgaaatgcgtagagatttggaggaataccagtggcgaaggcggccccctggcccgatattgacgctgaggtgcgaaagcgtggggagcaaacagg	0	0	0	185	0	0	0	0	0	0	0	0	0	0	0	0	0	383	0	0	0	0	0	0	0	0	0	0	0	0	0	0	0	0	0	0	0	0	0
Bact03_00847	0.940711	Firmicutes	Bacilli	#N/A	#N/A	#N/A	#N/A	Bacilli	91061	tacgtaggtggcaagcgttgtccggatttattgggcgtaaagggaacgcaggcggtcctttaagtctgatgtgaaagccttcggcttaaccgaagaattgcattggaaactggaggacttgagtgcagaagaggatagtggaattccaagtgtagcggtgaaatgcgtagagatttggaggaacaccagtggcgaaggcgactatctggtctgtaactgacactgaggcgcgaaagcgtggggagcaaacagg	0	0	0	0	0	0	0	0	0	0	0	0	0	0	0	0	0	0	0	0	0	0	0	0	0	0	0	0	0	0	0	0	0	0	0	0	0	0	0
Bact03_00848	0.92126	Planctomycetes	Planctomycetia	Gemmatales	Gemmataceae	Gemmata	uncultured Gemmata sp.	uncultured Gemmata sp.	459262	gacgaaccgtgcgaacgttgttcggaatcactgggcttaaagggcgcgtaggcgggccatcaagtccggggtgaaatccttcggcttaaccggagaattgccttggatactggtggtcttgagggaagtaggggtctgcggaacttccggtggagcggtgaaatgtgttgatatcggaaggaacgccggtggcgaaagcggcggactgggcttcttctgacgctgaggcgcgaaagctaggggagcaaacggg	0	0	0	0	0	0	0	0	0	0	0	114	0	0	0	0	0	0	0	0	0	0	0	0	0	0	0	0	0	0	0	0	0	0	0	0	0	0	0
Bact03_00849	0.929688	#N/A	#N/A	#N/A	#N/A	#N/A	#N/A	root	1	tacggggggtgcaagcgttgtccggaatgattgggcgtaaagcatctgtaggtggtttctaaagtcgactgttaaagcccagggctcaactttggagaagcggtcgagtacttagagacttgagtttggtaggggtagagggaattcctagtggagcggtgaaatgcacagagattaggaagaacaccgaaggcgaaagcactctactgggccataactgacactgagagatgaaagtcgggggagcgaaaagg	0	0	0	0	0	0	0	0	0	0	0	0	716	0	0	0	0	0	0	0	0	0	0	0	0	0	0	0	0	0	0	0	0	0	0	0	0	0	0
Bact03_00850	0.972441	Firmicutes	Clostridia	Eubacteriales	#N/A	#N/A	#N/A	Eubacteriales	186802	tacgtagggggcaagcgttatccggatttactgggtgtaaagggagcgtagacggcatagcaagtttgaagtgaaagcccgcggctcaactgcgggactgctttgaaaactgttaagctagagtgctggagaggtaagcggaattcctagtgtagcggtgaaatgcgtagatattaggaggaacaccagtggcgaaggcggcttactggacagtaactgacgttgaggctcgaaagcgtggggagcaaacagg	0	0	0	0	0	1427	0	0	0	0	0	0	0	0	0	0	0	0	0	0	0	0	0	0	0	0	0	0	0	0	0	0	0	0	0	0	0	0	0
Bact03_00851	0.980159	Tenericutes	Mollicutes	Mycoplasmatales	Mycoplasmataceae	Mycoplasma	#N/A	Mycoplasma	2093	tacataggtcacaagcgttatccggaattattgggcgtaaagcgttcgtaggcggtttgtcaagtctagagttaaagcctgaggctcaacctcagcccgctctggatactggctgactagagttacatagaggtaagcggaattcttagtgaagcggtggaatgcgtagatattaggaagaacaccaatggcgaaggcagcttactggatgtatactgacgctcaggaacgaaagcgtggggagcaaacagg	0	0	0	0	0	0	0	0	0	0	0	0	0	0	0	0	0	0	0	0	0	0	0	0	0	0	0	0	0	0	340	2345	0	0	0	0	0	0	0
Bact03_00852	1	Verrucomicrobia	Verrucomicrobiae	Verrucomicrobiales	Verrucomicrobiaceae	#N/A	#N/A	Verrucomicrobiaceae	203557	tacgaaggtcccgagcgttgttcggaatcactgggcgtaaagggagcgtaggcggcgtggtaagtcagatgtgaaatcccggggctcaaccccggaactgcatccgatactgccgtgctagaggattggagaggtagctggaattcacggtgtagcagtgaaatgcgtggatatcgtgaggaacactcgtggcgaaagcgagctactggacaactcctgacgctgaggctcgaaggccagggtagcgaaaggg	0	0	0	0	0	0	0	0	0	0	0	0	0	0	0	0	0	0	142	0	0	0	0	0	0	0	144	0	0	0	0	0	0	0	0	0	1023	0	0
Bact03_00853	0.953125	Proteobacteria	Gammaproteobacteria	Chromatiales	Chromatiaceae	#N/A	#N/A	Chromatiaceae	1046	tacggagggtgcaagcgttaatcggaatcactgggcgtaaagcgcgcgtaggcggctgaataagtcagatgtgaaagccccgggcttaacctgggaacggcatttgatactgttcagctcgagtctgagagaggggggtggaattccaggtgtagcggtgaaatgcgtagatatctggaggaacaccagtggcgaaggcggccccctggctcaagactgacgctgaggtgcgaaagcgtggggagcaaacagg	0	0	0	0	0	0	0	0	0	0	0	0	0	0	0	0	0	0	0	0	0	0	0	0	0	0	0	0	0	0	0	0	0	0	0	103	2578	0	0
Bact03_00855	0.980237	#N/A	#N/A	#N/A	#N/A	#N/A	#N/A	Bacteria	2	tacgtaggtggcaagcgttgtccggatttattgggcgtaaagcgagcgcaggcggtcttttaagtctgatgtgaaagcccacggcttaaccgtggagggtcattggaaactgggagacttgagtgcagaaggggagagtggaattccatgtgtagcggtgaaatgcgtagatatatggaggaacaccggtggcgaaagcggctctctggtctgtaactgacgctgaggctcgaaagcgtggggagcaaacagg	0	0	0	0	0	0	0	0	0	0	0	0	0	0	0	0	0	0	0	0	0	0	0	0	0	0	0	0	0	0	0	0	0	0	0	0	0	0	0
Bact03_00856	0.964427	Proteobacteria	Deltaproteobacteria	#N/A	#N/A	#N/A	#N/A	Deltaproteobacteria	28221	gacagagggtgcaaacgttgctcggaatcactgggcgtaaagggcgtgtaggcgggaaggaaagtcgggcgtgaaatccctgggctcaacccaggaactgcactcgaaacttcttttcttgagtgccggagaggaaagcggaattcctggtgtagaggtgaaattcgtagatatcaggaggaacaccagtggcgaaggcggctttctggacggtaactgacgctgagacgcgaaagcgtggggagcaaacagg	0	0	0	0	0	0	0	0	0	0	0	0	0	0	0	0	268	173	0	0	0	0	0	0	0	318	0	0	0	0	0	0	0	386	0	0	0	0	0
Bact03_00857	0.956522	Firmicutes	Erysipelotrichia	Erysipelotrichales	Erysipelotrichaceae	#N/A	#N/A	Erysipelotrichaceae	128827	tacgtaggtggcgagcgttatccggaattattgggcgtaaagggtgcgtaggcggccttttaagtttgtggtgaaagcgtggggctcaaccccatacagccatagatactgggaggctagagtactggagagggtagtggaattccatgtgtagcggtaaaatgcgtagatatatggaggaacaccggtggcgaaggcggctacctagccagagactgacgctgaggcacgaaagcgtggggagcaaatagg	0	0	0	0	0	0	0	0	0	0	0	0	0	0	0	0	0	0	0	0	0	0	0	0	0	0	0	0	0	0	0	0	0	0	0	0	0	0	0
Bact03_00858	0.984252	#N/A	#N/A	#N/A	#N/A	#N/A	#N/A	Bacteria	2	tacggggggggcaagcgttgttcggaattactgggcgtaaagggctcgtaggtggccaactaagtcatacgtgaaatccctcggcttaaccggggaactgcgtctgatactggatggcttgaggttgggagagggatgcggaattccaggtgtagcggtgaaatgcgtagatatctggaggaacaccggtggcgaaggcggcatcctggaccaattctgacactgaggagcgaaagccaggggagcaaacggg	0	0	0	0	0	0	0	0	0	0	0	0	0	0	0	0	0	145	0	123	0	0	0	0	0	0	0	0	0	0	0	0	0	0	0	0	0	0	0
Bact03_00859	1	Cyanobacteria	#N/A	Nostocales	Nostocaceae	#N/A	#N/A	Nostocaceae	1162	tacggaggatgcaagcgttatccggaatgattgggcgtaaagcgtccgcaggtggcaatgtaagtctgctgttaaagagtctagctcaactagataaaagcagtggaaactacatagctagagtacgttcggggcagagggaattcctggtgtagcggtgaaatgcgtagagatcaggaagaacaccggtggcgaaggcgctctgctaggccgtaactgacactgagggacgaaagctaggggagcgaatggg	0	0	0	0	0	0	0	0	0	0	0	0	0	0	0	0	0	119	0	0	0	0	0	0	0	0	0	0	0	0	0	0	0	0	0	0	0	0	0
Bact03_00860	0.929961	#N/A	#N/A	#N/A	#N/A	#N/A	#N/A	Bacteria	2	tacgtaggtggcaagcgttgtccggatttattgggcgtaaagcgagcgcaggcggtcttttaagtctgatgtgaaagcctccggcttaaccggagagggtcattggaaactggaagacttgagtgcagaagaggaaagtggaactccatgtgtagcggtgaaatgcgtagatatcggaaagaacatcagtggcgaaggcgacaacctggatcttaactgacactgaggcgcgaaggcgtggggagcaaacagg	0	0	0	0	0	0	0	0	0	0	0	0	0	0	0	0	0	0	0	0	0	0	0	0	0	245	0	0	0	0	0	0	0	0	0	0	0	0	0
Bact03_00861	0.96063	Planctomycetes	Planctomycetia	Isosphaerales	Isosphaeraceae	Singulisphaera	uncultured Singulisphaera sp.	uncultured Singulisphaera sp.	651290	gacgaaccgtgcgaacgttattcggaatcactgggcttaaagcgcgtgtaggcgggccggcacgtcggtacctgaaagcccccggctcaaccggggaaccggggccgatacgaccggcctggagggacgtagggggacctggaacttccggtggagcggtgaaatgcgttgagatcggaaggaacgcccgtggcgaaagcgaggtcctggacgtccgctgacgctgagacgcgaaagccagggtagcgaacggg	0	0	0	0	0	0	0	0	0	0	0	0	0	0	0	0	251	0	0	0	0	0	0	0	0	196	0	0	0	0	0	0	0	0	0	0	0	0	0
Bact03_00862	0.952756	Firmicutes	Bacilli	#N/A	#N/A	#N/A	#N/A	Bacilli	91061	tacgtaggtggcaagcgttgtccggatttattgggcgtaaagggaacgcaggcggtcctttaagtctgatgtgaaagccttcggcttaaccgaagaattgcattggaaactggaggacttgagtgcagaagaggagagtggaactccatgtgtagcggtgaaatgcgtagatatatggaggaacaccagtggcgaaggcggtttgctggcctgtaactgacgctgaggcacgaaagcgtggggagcaaatagg	0	0	0	0	0	0	0	0	0	0	0	0	0	0	0	0	0	0	106	0	0	0	0	0	0	0	116	0	0	155	0	234	0	0	0	0	314	120	0
Bact03_00863	1	Proteobacteria	Gammaproteobacteria	Xanthomonadales	Xanthomonadaceae	#N/A	#N/A	Xanthomonadaceae	32033	tacgaagggtgcaagcgttactcggaattactgggcgtaaagcgtgcgtaggtggttgtttaagtctgtcgtgaaagccctgggctcaacctgggaattgcgatggatactgggcgactagagtgtggtagaggacagtggaatttccggtgtagcagtgaaatgcgtagagatcggaaggaacatctgtggcgaaggcgactgtctgggccaacactgacactgaggcacgaaagcgtggggagcaaacagg	0	0	0	302	105	0	0	0	0	257	0	0	103	0	0	0	0	493	148	0	0	0	0	0	0	0	0	0	0	0	0	0	0	0	0	0	0	0	0
Bact03_00864	0.929688	#N/A	#N/A	#N/A	#N/A	#N/A	#N/A	Bacteria	2	tacgtaggtggcaagcgttgtccggatttattgggcgtaaagcgagcgcaggcggtcttttaagtctgatgtgaaagcccacggcttaaccgtggagggtcattggaaactgggagacttgagtgcagaagaggaaagtggaactccatgtgtagcggtggaatgcgtagatatttgtaggaatgccgatggagaagtcagctcactggacagatactgacgctgaagcgcgaaagcgtggggagcaaacagg	0	0	0	0	360	0	449	202	0	0	0	0	0	0	552	0	0	0	144	0	0	0	0	0	0	0	105	0	111	0	0	0	111	0	0	0	0	0	0
Bact03_00865	1	Proteobacteria	Alphaproteobacteria	Hyphomicrobiales	Phyllobacteriaceae	Nitratireductor	uncultured Nitratireductor sp.	uncultured Nitratireductor sp.	520953	tacgaagggggctagcgttgttcggaattactgggcgtaaagcgcgcgtaggcggttttgcaagccagaggtgaaatgcctgagctcaacttaggaattgcctttgggactgcgaggctttgaggactggagaggtgagtggaattcccagtgtagaggtgaaattcgtagatattgggaagaacaccagtggcgaaggcggctcactggccagtttctgacgctgcagcgcgaaagcgtggggatcaaacagg	0	0	0	0	0	0	0	0	0	0	0	0	0	0	0	0	0	0	0	0	0	0	0	0	0	113	0	0	0	0	0	0	0	0	0	0	0	0	0
Bact03_00866	0.976378	Firmicutes	Clostridia	Eubacteriales	#N/A	#N/A	#N/A	Eubacteriales	186802	tacgtagggggcaagcgttatccggatttactgggtgtaaagggagcgtagacggaaaagcaagtctgatgtgaaaacccagggctcaaccctgggactgcattggaaactgttgttctagagtgtcggagaggtaagtggaattcctagtgtagcggtgaaatgcgtagatattaggaggaacaccagcggcgaaggcggcttactggacgataactgacgttgaggctcgaaagcgtggggagcaaacagg	0	0	0	0	0	0	0	0	0	0	0	0	0	0	0	0	0	0	0	0	0	115	0	0	0	0	0	0	0	0	0	0	0	0	0	0	0	1376	0
Bact03_00867	0.972332	Firmicutes	#N/A	#N/A	#N/A	#N/A	#N/A	Firmicutes	1239	tacgtagggagcaagcgttatccggaattattgggtgtaaagggtgcgtagacgggaatttaagttggttgtgaaatccctcggcttaactgaggaactgcaaccaaaactgaatttcttgagtgcaggagaggaaagcggaattcctagtgtagcggtgaaatgcgtagatattaggaggaacaccagtggcgaaggcggctttctggactgtaactgacgttgaggcacgaaagtgtggggagcaaacagg	0	0	0	0	0	0	0	0	0	0	0	0	0	0	0	0	0	0	0	0	0	0	0	0	0	0	0	0	0	0	0	0	0	0	0	0	0	0	0
Bact03_00868	0.968504	#N/A	#N/A	#N/A	#N/A	#N/A	#N/A	Bacteria	2	tacgtaggtggcaagcgttgtccggatttattgggcgtaaagcgagcgcaggcggtcttttaagtctgatgtgaaagcccacggcttaaccgtggagggtcattggaaactgggagacttgagtgcagaagaggaaagtggaactccatgtgtagcggtggaatgcgtagatatacggaggaacaccagtggcgaaggcggattgctggacgataactgacgctgaggcgcgaaagcgtggggagcaaacagg	0	0	0	0	0	0	0	0	0	0	0	0	0	0	108	0	0	0	0	0	0	0	0	0	0	0	0	0	133	0	0	0	0	0	171	0	0	0	0
Bact03_00869	0.926923	#N/A	#N/A	#N/A	#N/A	#N/A	#N/A	Bacteria	2	tacgtagggagcgagcgttgtccggaattactgggtgtaaagggcgtgtaggcggactagcaagtcagctgtgaaatccaggggctcaacccctggcctgcagttgaaactgttagccttgagtggtggagaggaaagcggaattcctagtgtagcggtgaaatgcgtagatattaggaggaacaccagtggcgaaggcggctttctggacactaactgacgctgaggcgcgaaagcgtggggagcaaacagg	0	0	0	0	0	0	0	0	0	0	0	0	0	0	0	0	0	0	0	0	0	0	0	0	0	0	0	131	0	0	531	0	0	0	0	0	0	655	0
Bact03_00870	0.956522	Planctomycetes	Planctomycetia	Pirellulales	Lacipirellulaceae	Lacipirellula	#N/A	Lacipirellula	2691417	tacgaaccgtacaaacgttattcggaatcactgggcttaaagggttcgtaggcggccttgtaagtggggtgtgaaatccctcggctcaaccgaggaatagcgctccaaactgcaaggcttgagggagacaggggtaagcggaactgatggtggagcggtgaaatgcgttgatatcatcaggaacaccggtggcgaaagcggcttactgggtctcttctgacgctgaggaacgaaagctagggtagcgaacggg	0	0	0	0	0	0	0	0	0	0	0	0	177	0	0	0	0	0	0	0	0	0	0	0	0	0	0	0	0	0	0	0	0	0	0	0	0	0	0
Bact03_00871	0.945098	Tenericutes	Mollicutes	#N/A	Lumbricoplasmataceae	Candidatus Lumbricincola	#N/A	unclassified Candidatus Lumbricincola	2619723	tacgtaggtcccgagcgttatccggaattattgggcgtaaagagcatgtaggcggtttgttaagtctgatgtgaaagctagaggcctaacctctaaattgcattggatactggcaaactagaatactggagaggtaagtggaattccatgtgtagcggtggaatgcgtagatatatggaggaacaccaatggcgaaggcagcttactggacagttattgacgctgagatgcgaaagcgtggggagcaaacagg	0	0	0	0	0	0	0	0	0	0	0	0	0	0	0	0	282	0	0	0	0	0	0	0	0	0	0	0	0	0	0	0	0	0	0	0	0	0	0
Bact03_00872	0.952756	#N/A	#N/A	#N/A	#N/A	#N/A	#N/A	Bacteria	2	tacgtaggtggcaagcgttgtccggatttattgggcgtaaagggaacgcaggcggttttttaagtctgatgtgaaagccttcggcttaaccggagatgtgcattggaaactggaagacttgagtgcagaagaggagagtggaactccatgtgtagcggtgaaatgcgtagagatttggaggaacaccagtggcgaaggcgactatctggtctgtaactgacactgaggcgcgaaagcgtggggagcaaacagg	0	0	0	0	0	0	0	0	0	0	0	0	0	0	0	0	0	0	0	0	0	0	0	0	0	0	0	0	0	0	0	0	0	0	0	0	0	0	0
Bact03_00873	0.98419	Actinobacteria	Thermoleophilia	Solirubrobacterales	Conexibacteraceae	Conexibacter	uncultured Conexibacter sp.	uncultured Conexibacter sp.	259313	tacgtagggggcgagcgttgtccggaatcattgggcgtaaagagcgtgtaggtggactggaaggtctggtgtgaaagcccggggctcaaccccggagggtcactggaaaccaacagtcttgagtccggaagaggagagtggaattcctggtgtagcggtggaatgcgcagatatcaggaggaacaccaatggcgaaggcagctctctggtacgtgactgacactgagacgcgaaagcgtggggagcgaacagg	0	0	0	0	0	0	0	0	0	0	148	122	0	0	0	0	469	0	0	0	0	0	0	0	0	106	0	0	0	0	0	0	0	0	0	0	0	0	0
Bact03_00874	0.933594	#N/A	#N/A	#N/A	#N/A	#N/A	#N/A	root	1	tacagaggatgcaagcgttatccggaatgattgggcgtaaagcgtctgtaggtggctttttaagtccgccgtcaaatcccagggctcaacctgggaactgcatctgatactggcaagcttgagtctcgtagaggggggtagaattccaggtgtagcggtgaaatgcgtagagatctggaggaataccggtggcgaaggcggccccctggacgaagactgacgctcaggtgcgaaagcgtggggagcaaacagg	0	0	0	0	0	0	0	0	192	0	0	0	0	0	0	0	0	0	0	0	0	0	0	0	0	0	0	0	0	0	0	0	0	0	0	0	0	0	0
Bact03_00875	0.920949	Firmicutes	#N/A	#N/A	#N/A	#N/A	#N/A	Firmicutes	1239	tacgtaggtggcaagcgttatccggaattattgggcgtaaagagggagcaggcggcaatagaggtctgtggtgaaagactgaagctcaacttcagtgagccatggaaaccagatagctagaggacagcagaggaacgcggaattccatgtgtagcggtgaaatgcgcagatatatggaagaacaccagtggcgaaggcggctttctggtctgtaactgacgctgaggctcgaaagcgtggggagcaaacagg	0	0	0	0	0	0	311	0	0	0	0	0	0	0	140	0	0	0	0	0	0	0	0	0	0	0	0	0	239	0	0	0	0	0	135	0	0	0	0
Bact03_00876	0.910156	#N/A	Candidatus Babeliae	Candidatus Babeliales	Candidatus Babeliaceae	Candidatus Babela	Candidatus Babela massiliensis	Candidatus Babela massiliensis	673862	tacgaggggtgcgagcgttattcggaatcattgggcgtaaagggtgcgtaggcggcatattaagtcagctgttaaatttcctggcctaaccgggaacatgcggtcgatactgataagctagaggatggaagagagaagtggaattctcggagtagcggtaaaatgcgtagatctcgagaggaacaccgatggcgaaggcagcttcttggtccatatctgacgctgagtgcacgaaagcgtggggagcaaacagg	0	0	0	0	0	0	0	0	0	0	0	0	0	0	0	0	0	0	0	0	0	0	0	0	0	0	0	0	0	0	0	0	0	0	0	0	0	0	0
Bact03_00877	0.972332	Proteobacteria	Gammaproteobacteria	Chromatiales	Chromatiaceae	#N/A	#N/A	Chromatiaceae	1046	tacggagggtgcaagcgttaatcggaatcactgggcgtaaagcgcacgtaggcggcgcgatcagtcagatgtgaaagccccgggctcaacctgggaacggcatttgatactatcgagctcgagtctgagagaggggggtggaattccaggtgtagcggtgaaatgcgtagatatctggaggaacatcagtggcgaaggcggccccctggctcaagactgacgctgaggtgcgaaagcgtggggagcaaacagg	0	0	0	1250	0	0	696	0	0	0	0	0	0	0	0	0	0	0	0	0	0	0	0	0	0	0	0	0	0	0	0	0	0	0	0	169	473	0	0
Bact03_00878	0.972549	#N/A	#N/A	#N/A	#N/A	#N/A	#N/A	root	1	tacagaggatgcaagcgttatccggaatgattgggcgtaaagcgtctgtaggtggctttttaagtccgccgtcaaatcccagggctcaaccctggacaggcggtggaaactgccaagctggagtacggtaggggcagagggaatttccggtggagcggtgaaatgcgtagagatcggaaagaacaccaacggtgaaaacactctgctgggccgacactgacgctgaggagcgaaagcatggggagcgaacagg	0	0	0	0	0	0	0	0	0	0	144	0	309	0	0	0	0	124	0	0	0	0	0	0	0	0	0	0	0	0	0	0	0	0	0	0	0	0	0
Bact03_00879	0.98419	Proteobacteria	Deltaproteobacteria	Syntrophobacterales	Syntrophobacteraceae	Syntrophobacter	uncultured Syntrophobacter sp.	uncultured Syntrophobacter sp.	281272	tacggagggtgcgagcgttattcggaattactgggcgtaaagcgcgtgtaggcggggatgcaagtctgatgtgaaagccctgggcttaacctgggaagtgcattggaaactgcatttcttgagtactggagaggaagggggaattcccggtgtagaggtgaaattcgtagagatcgggaggaataccagtggcgtaggcgcccttctggacggttactgacgctgagacgcgaaagcgtggggagcaaacagg	0	0	0	0	0	0	0	0	0	0	0	0	0	0	0	0	0	0	0	0	0	0	0	0	0	0	0	0	0	0	0	0	0	0	0	0	327	0	0
Bact03_00880	0.996047	Actinobacteria	Actinomycetia	Propionibacteriales	Nocardioidaceae	#N/A	#N/A	Nocardioidaceae	85015	tacgtagggtccgagcgttgtccggaattattgggcgtaaagggctcgtaggcggtttgtcgcgtcgggagtgaaaatccagggcttaactctggactggcttccgatacgggcagactagaggtatgcaggggagaacggaattcctggtgtagcggtgaaatgcgcagatatcaggaggaacaccggtggcgaaggcggttctctgggcattacctgacgctgaggagcgaaagtgtggggagcgaacagg	0	0	0	0	0	0	0	0	0	666	0	0	0	0	0	0	0	0	0	0	0	0	0	0	0	0	0	0	0	0	0	0	0	0	0	0	0	0	0
Bact03_00881	0.960938	#N/A	#N/A	#N/A	#N/A	#N/A	#N/A	Bacteria	2	tacgtaggaggcaagcgttatccggaattattgggcgtaaagagcatgtaggcggtttgttaagtctgatgtgaaagcccacggcttaaccgtggagggtcattggaaactgggagacttgagtgcagaagaggaaagtggaactccatgtgtagcggtggaatgcgtagatatatggaagaacaccagtggcgaaggcggctttctggtctgtaactgacgctgaggctcgaaagcgtggggagcaaacagg	0	0	0	0	0	181	227	0	0	0	0	0	0	0	0	0	0	0	0	0	0	0	0	0	0	0	0	0	313	0	0	0	148	418	0	0	0	0	0
Bact03_00882	0.907336	#N/A	#N/A	#N/A	#N/A	#N/A	#N/A	root	1	tacgtaggtggcaagcgttgtccggatttattgggcgtaaagcgagcgcaggcggtcttttaagtctgatgtgaaagcccccggcttaaccggggagggtcattggaaactgggagacttgagtgcagaagaggaaagcggaattccatgtgtagcggtgaaatgcgtagagatcggaaagaacaccaacggcgaaagcactctgctgggccgacactgacactgagagacgaaagctaggggagcgaatggg	0	0	0	0	0	0	0	0	0	0	115	0	0	0	0	0	0	0	0	0	0	0	0	0	0	0	0	0	0	0	0	102	0	0	0	0	0	0	0
Bact03_00883	0.929688	Firmicutes	Bacilli	#N/A	#N/A	#N/A	#N/A	Bacilli	91061	tacgtaggtggcaagcgttgtccggatttattgggcgtaaagggaacgcaggcggtcctttaagtctgatgtgaaagccttcggcttaaccgaagaattgcattggaaactggaggacttgagtgcagaagaggagagtggaactccatgtgtagcggtgaaatgcgtagatatcggaaagaacatcagtggcgaaggcgacaacctggatcttaactgacactgaggcgcgaaggcgtggggagcaaacagg	0	0	117	0	0	0	0	0	0	172	0	0	0	0	0	0	0	0	0	0	0	0	0	0	0	0	0	0	0	0	0	0	0	0	0	0	0	0	0
Bact03_00884	0.952756	#N/A	#N/A	#N/A	#N/A	#N/A	#N/A	Bacteria	2	tacgtagggggctagcgttatccggatttactgggcgtaaagggtgcgtaggtggtttcttaagtcaggagtgaaaggctacggctcaaccgtagtaagctcttgaaactgggaaacttgagtgcaggagaggaaagtggaactccatgtgtagcggtggaatgcgtagatatatggaagaacaccagtggcgaaggcggctttctggtctgtaactgacgctgaggctcgaaagcgtggggagcaaacagg	0	0	0	0	0	111	108	1160	0	0	0	0	0	0	0	0	0	0	0	0	0	0	0	0	0	0	0	0	0	0	0	0	0	0	0	0	0	0	0
Bact03_00885	0.94902	Actinobacteria	#N/A	#N/A	#N/A	#N/A	#N/A	Actinobacteria	201174	cacgtagggaccaagcgttgtccggatttattgggcgtaaagagctcgtaggcggttcggtaagtcgggtgtgaaaactctgggctcaactcggagaggccacccgatactgccgtgactcgagtccggtaggggagcacggaattcctggtgtagcggtgaaatgcgcagatatcaggaggaacaccggtggcgaaggcggtgctctgggccggtactgacgctgaggagcgaaagcgtgggtagcaaacagg	0	0	0	0	0	0	0	0	0	0	212	0	0	0	0	0	252	0	0	0	0	0	0	0	0	0	0	0	0	0	0	0	0	0	0	0	0	0	0
Bact03_00886	0.952569	Proteobacteria	Gammaproteobacteria	Moraxellales	Moraxellaceae	Acinetobacter	Acinetobacter pittii	Acinetobacter pittii	48296	tacagagggtgcgagcgttaatcggatttactgggcgtaaagcgtgcgtaggcggcttattaagtcggatgtgaaatccccgagcttaacttgggaattgcattcgatactggtgagctagagtatgggagaggatggtagaattccaggtgtagcggtgaaatgcgtagagatatggaggaacaccagtggcgaaggcgactttctggtctgtaactgacactgaggcgcgaaagcgtggggagcaaacagg	0	0	0	112	0	0	0	0	0	0	0	0	0	0	0	0	0	0	0	0	0	0	0	0	0	0	0	0	0	0	0	0	0	0	0	0	0	0	0
Bact03_00887	0.964567	Actinobacteria	Acidimicrobiia	Acidimicrobiales	Iamiaceae	Iamia	uncultured Iamia sp.	uncultured Iamia sp.	674515	cacgtagggggcgagcgttgtccggatttattgggcgtaaagagctcgtaggcggtttggcaagtcgggtgtgaaatttcgaggctcaacctcgaaacgccactcgatactgccatgactggagtccggtagaggagtgcggaattcctggtgtagcggtgaaatgcgcagatatcaggaggaacaccaacggcgaaggcagcactctgggccggtactgacgctgaggagcgaaagcgtggggagcaaacagg	0	0	0	0	0	0	0	0	0	0	0	0	259	0	0	0	0	0	0	0	0	0	0	0	0	0	0	0	0	0	0	0	0	0	0	0	0	0	0
Bact03_00888	0.996032	Firmicutes	Bacilli	Lactobacillales	Streptococcaceae	Streptococcus	#N/A	unclassified Streptococcus	2608887	tacgtaggtcccgagcgttatccggatttattgggcgtaaagcgagcgcaggcggttagataagtctgaagttaaaggctgtggcttaaccatagtatgctttggaaactgtttaacttgagtacagaaggggagagtggaattccatgtgtagcggtggaatgcgtagatatatggaggaacaccggtggcgaaagcggctctctggtctgtaactgacgctgaggctcgaaagcgtgggtagcgaacagg	0	0	0	0	0	0	0	0	0	0	0	0	0	0	0	0	0	0	0	0	0	0	0	0	0	0	0	0	0	0	0	0	0	0	0	0	0	0	0
Bact03_00889	0.968379	Proteobacteria	Alphaproteobacteria	#N/A	#N/A	#N/A	#N/A	Alphaproteobacteria	28211	tacggagggggctagcgttgttcggaattactgggcgtaaagcgcacgtaggcgggacgaaaagtcagaggtgaaagcccggggctcaaccccggaacggcctttgaaactttcgttcttgagatcgagagaggtgagtggaattccgagtgtagaggtgaaattcgtagatattcggaggaacaccagtggcgaaggcggctcactggctcgatactgacgctgaggtgcgaaagcgtggggagcaaacagg	0	0	0	0	0	0	0	0	0	0	0	0	0	0	0	0	590	0	0	0	0	0	0	0	0	0	368	0	181	0	0	0	0	0	0	0	0	0	0
Bact03_00890	0.941176	Planctomycetes	Planctomycetia	Gemmatales	Gemmataceae	#N/A	#N/A	Gemmataceae	1914233	gacgaaccgtgcgaacgttgttcggaatcactgggcttaaagggcgcgtaggcgggcctccaagtccggggtgaaatcctccagcctaactggagaagagcctcggagactgggggcctcgagggaggtaggggcaagcggaactatgggtggagcggtgaaatgcattgatatccataggaactccggtggcgaaggcggcttgctggacctcttctgacgctgaggcgcgaaagccaggggagcaaacggg	0	0	0	0	0	0	0	0	0	0	0	0	0	0	0	0	0	0	0	0	0	0	0	0	0	0	0	0	0	0	0	0	0	0	0	0	0	0	0
Bact03_00891	0.972332	Firmicutes	Bacilli	#N/A	#N/A	#N/A	#N/A	Bacilli	91061	tacgtaggtggcaagcgttatccggatttattgggcgtaaagggagcgcaggcggttacttaagtctgatgtgaaagccttcggcttaaccggagaagtgcatcggaaactgggtgacttgagtacagaagagggtagtggaactccatgtgtagcggtgaaatgcgtagatatatggaagaacaccagtggcgaaggcggctacctggtctgtaactgacgctgaggctcgaaagcatgggtagcgaacagg	0	0	0	0	0	0	0	0	0	0	0	0	0	0	0	0	0	0	0	0	0	0	0	0	0	0	0	0	0	0	0	0	0	0	0	0	0	0	0
Bact03_00892	0.996047	Firmicutes	Bacilli	Bacillales	Paenibacillaceae	Cohnella	Cohnella sp.	Cohnella sp.	1883426	tacgtagggggcaagcgttgtccggaattattgggcgtaaagcgcgcgcaggcggccttgtaagtctgttgtttaaacttggggctcaaccccaagtcgcaatggaaactgcaaagcttgagtacagaagaggaaagtggaattccacgtgtagcggtgaaatgcgtagagatgtggaggaacaccagtggcgaaggcgactttctgggctgtaactgacgctgaggcgcgaaagcgtggggagcaaacagg	0	0	0	0	0	0	0	0	0	0	0	0	0	0	0	0	0	0	0	0	0	0	0	0	0	0	0	0	0	0	0	0	0	0	0	0	0	0	0
Bact03_00893	0.932806	Proteobacteria	#N/A	#N/A	#N/A	#N/A	#N/A	Proteobacteria	1224	tacggagggtgcgagcgttaatcggaattactgggcgtaaagcgtacgtaggcggttaggtaagtcagatgtgaaagccccgggctcaacctgggaatggcatttgatactggctaactggagtgtgatagaggatggcggaattcccggtgtagcggtgaaatgcgtagatatcgggaggaacaccaatggcgaaggcagccatctgggtcgacactgacgctgaggtacgaaagcgtggggagcaaacagg	0	0	0	0	0	0	0	0	0	0	0	0	0	0	0	0	0	0	0	0	0	0	0	0	0	0	0	0	0	0	0	0	0	0	0	0	0	0	0
Bact03_00894	0.917969	Bacteroidetes	Bacteroidia	Bacteroidales	#N/A	#N/A	#N/A	Bacteroidales	171549	tacggaaggtccgggcgttatccggatttattgggtttaaagggagcgtaggcgggtttttaagtcagttgtgaaagtttgcggctcaaccgtaaaattgcagttgaaactggaagccttgagtgtacacaggggtgccggaattcatggtgtagcggtgaaatgcttagatatcatgaagaactccgaccgcgaaggcaagtgcccggagtacaactgacgctgaggctcgaaagtgcgggtatcaaacagg	0	0	0	0	0	0	0	0	0	0	0	0	0	0	0	0	0	0	0	0	0	0	0	0	0	0	0	0	0	0	0	0	0	0	0	0	0	0	0
Bact03_00895	0.988142	Tenericutes	Mollicutes	Acholeplasmatales	Acholeplasmataceae	Candidatus Phytoplasma	Phytoplasma sp. RYL-GD	Phytoplasma sp. RYL-GD	463646	tacgtagggggcaagcgttatccggaatcattgggcgtaaagcgcgtgtaggcggttcaccaagtccgctctgaaagcccagggctcaaccctgggaggcgggtggatactggtggactagaatccggaagaggagattggaattcctggtgtagcggtgaaatgcgcagatatcaggaggaacaccaacagcgaaggcagatctctgggacgtgattgacgctgagacgcgaaagcgtggggagcaaacagg	0	0	0	0	0	0	0	0	0	0	0	0	0	0	0	0	1371	0	0	0	0	0	0	0	0	0	0	0	0	0	0	0	0	0	0	0	0	0	0
Bact03_00896	0.992095	Actinobacteria	Actinomycetia	Propionibacteriales	Nocardioidaceae	Nocardioides	Nocardioides sp.	Nocardioides sp.	35761	tacgtagggtccgagcgttatccggaattattgggcgtaaagggctcgtaggcggtttgttgcgtcgggagtgaaaacccagggcttaactctgggcttgcttccgatacgggcagacttgaggtattcaggggagaacggaattcctggtgtagcggtgaaatgcgcagatatcaggaggaacaccggtggcgaaggcggttctctgggaattacctgacgctgaggagcgaaagtgtggggagcgaacagg	0	0	0	0	0	0	0	0	0	0	0	0	0	0	0	0	0	0	0	0	0	0	0	0	0	0	0	0	124	0	0	0	0	0	0	0	0	0	0
[truncated: 2,906 more rows]
[truncated: 55 more columns]
